# Supplementary material for: Structural variants are a major source of gene expression differences in humans and often affect multiple nearby genes
Source: Genome Res. 2021 Dec;31(12):2249–57. doi: 10.1101/gr.275488.121 (PMC8647827; doi:10.1101/gr.275488.121)
Supplement: Supplemental Material [file supp_gr.275488.121_Supplemental_Table_S1.xlsx]

## Sheet: GTEx tissue summary
Supplemental Table S1: Available tissues used in SV analyses
Available Tissue	No. samples	No. European Samples	eQTL analysis	Outlier analysis	Compared to preliminary SV-eQTL analysis
Muscle_Skeletal	564	405	yes	yes	yes
Skin_Sun_Exposed_Lower_leg	473	346	yes	yes	yes
Thyroid	446	328	yes	yes	yes
Adipose_Subcutaneous	442	316	yes	yes	yes
Artery_Tibial	441	315	yes	yes	yes
Lung	427	321	yes	yes	yes
Nerve_Tibial	414	292	yes	yes	yes
Esophagus_Mucosa	407	293	yes	yes	yes
Whole_Blood	407	298	yes	yes	yes
Skin_Not_Sun_Exposed_Suprapubic	387	270	yes	yes	no
Esophagus_Muscularis	370	273	yes	yes	yes
Adipose_Visceral_Omentum	355	261	yes	yes	no
Cells_Transformed_fibroblasts	343	240	yes	yes	yes
Heart_Left_Ventricle	303	220	yes	yes	yes
Artery_Aorta	299	227	yes	yes	yes
Heart_Atrial_Appendage	297	216	yes	yes	no
Breast_Mammary_Tissue	290	204	yes	yes	no
Colon_Transverse	274	201	yes	yes	no
Stomach	262	191	yes	yes	no
Testis	259	182	yes	yes	no
Pancreas	248	169	yes	yes	no
Esophagus_Gastroesophageal_Junction	244	177	yes	yes	no
Colon_Sigmoid	233	174	yes	yes	no
Adrenal_Gland	190	139	yes	yes	no
Pituitary	183	135	yes	yes	no
Liver	175	130	yes	yes	no
Artery_Coronary	173	121	yes	yes	no
Brain_Cerebellum	173	131	yes	yes	no
Spleen	162	111	yes	yes	no
Brain_Caudate_basal_ganglia	160	123	yes	yes	no
Brain_Cortex	158	113	yes	yes	no
Prostate	152	109	yes	yes	no
Brain_Nucleus_accumbens_basal_ganglia	147	109	yes	yes	no
Small_Intestine_Terminal_Ileum	137	100	yes	yes	no
Brain_Cerebellar_Hemisphere	136	111	yes	yes	no
Ovary	133	94	yes	yes	no
Cells_EBV-transformed_lymphocytes	130	91	yes	yes	no
Brain_Frontal_Cortex_BA9	129	101	yes	yes	no
Brain_Putamen_basal_ganglia	124	94	yes	yes	no
Brain_Hippocampus	123	96	yes	yes	no
Brain_Anterior_cingulate_cortex_BA24	121	99	yes	yes	no
Brain_Hypothalamus	121	94	yes	yes	no
Vagina	115	87	yes	yes	no
Uterus	111	77	yes	yes	no
Brain_Amygdala	100	78	yes	yes	no
Minor_Salivary_Gland	97	70	yes	yes	no
Brain_Spinal_cord_cervical_c-1	91	73	yes	yes	no
Brain_Substantia_nigra	88	68	yes	no	no
Kidney_Cortex	45	29	no	no	no
Bladder	11	9	no	no	no

## Sheet: header descriptions
column	header	header_description
1	Available Tissue	ID of tissue collected by the GTEx consortium
2	No. samples	Total number of samples with available RNA-seq data in given tissue
3	No. European Samples	Number of European samples with available RNA-seq data in given tissue
4	eQTL analysis	Indicates whether tissue was included in eQTL analysis (yes/no)
5	Outlier analysis	Indicates whether tissue was included in outlier analysis (yes/no)
6	Compared to preliminary SV-eQTL analysis	Indicates whether tissue was included in preliminary study of SV in GTEx
