# Supplementary material for: Structural variants are a major source of gene expression differences in humans and often affect multiple nearby genes
Source: Genome Res. 2021 Dec;31(12):2249–57. doi: 10.1101/gr.275488.121 (PMC8647827; doi:10.1101/gr.275488.121)
Supplement: Supplemental Material [file supp_gr.275488.121_Supplemental_Table_S2.xlsx]

## Sheet: eQTLs
Supplemental Table S2: eQTL mapping results
eQTL_id	gene	tissue	lead_variant	lead_variant_coord	distance_tss	beta	permutation_p	bh_permutation_p	lead_variant_type	lead_sv	lead_sv_coord	lead_sv_caviar_prob	lead_sv_cariar_rank	h_sv	h_b	h_cis	sv_h_frac	composite
ENSG00000000003.10|Adipose_Subcutaneous	ENSG00000000003.10	Adipose_Subcutaneous	X_99904872_A_G_b37	X:99904871-99904872	9884	0.182298	9.9999e-06	8.70358e-07	SNV	GS_MIXED_CNV_X_99101634_99102668	X:99101634-99102668	2.9608e-07	101	-0.00141668	0.024968	0.024969	4.00497e-05	1.18579e-11
ENSG00000000003.10|Adipose_Visceral_Omentum	ENSG00000000003.10	Adipose_Visceral_Omentum	X_99904872_A_G_b37	X:99904871-99904872	9884	0.271556	9.9999e-06	1.13639e-07	SNV	LUMPY_BND_7189_2	X:100571677-100571678	1.55318e-07	90	0.0153379	0.080476	0.0958139	0.16008	2.48633e-08
ENSG00000000003.10|Artery_Aorta	ENSG00000000003.10	Artery_Aorta	X_99933154_A_G_b37	X:99933153-99933154	38166	0.249163	3.99996e-05	9.88848e-05	SNV	GS_MIXED_CNV_X_99101634_99102668	X:99101634-99102668	1.95985e-05	101	-0.00387547	0.066318	0.066319	1.50786e-05	2.95518e-10
ENSG00000000003.10|Artery_Coronary	ENSG00000000003.10	Artery_Coronary	X_99929532_G_C_b37	X:99929531-99929532	34544	0.229968	0.00599994	0.00719892	SNV	LUMPY_DEL_74425	X:99510819-99512855	0.000123942	101	-0.00685691	0.029981	0.029982	3.33533e-05	4.13387e-09
ENSG00000000003.10|Artery_Tibial	ENSG00000000003.10	Artery_Tibial	X_99904872_A_G_b37	X:99904871-99904872	9884	0.216117	9.9999e-06	2.25183e-09	SNV	GS_MIXED_CNV_X_99101634_99102668	X:99101634-99102668	1.91612e-08	101	-0.00258998	0.036962	0.036963	2.70541e-05	5.18389e-13
ENSG00000000003.10|Colon_Sigmoid	ENSG00000000003.10	Colon_Sigmoid	X_99929532_G_C_b37	X:99929531-99929532	34544	0.238357	5.99994e-05	6.29096e-05	SNV	GS_DEL_CNV_X_99087345_99088544	X:99087345-99088544	1.17353e-05	101	-0.00523065	0.060371	0.060372	1.6564e-05	1.94384e-10
ENSG00000000003.10|Esophagus_Gastroesophageal_Junction	ENSG00000000003.10	Esophagus_Gastroesophageal_Junction	X_99929532_G_C_b37	X:99929531-99929532	34544	0.371453	9.9999e-06	2.77879e-11	SNV	GS_DEL_CNV_X_99087345_99088544	X:99087345-99088544	7.65016e-12	101	-0.00460401	0.150401	0.150402	6.64885e-06	5.08648e-17
ENSG00000000003.10|Esophagus_Muscularis	ENSG00000000003.10	Esophagus_Muscularis	X_99929532_G_C_b37	X:99929531-99929532	34544	0.307911	9.9999e-06	7.61376e-15	SNV	GS_MIXED_CNV_X_99101634_99102668	X:99101634-99102668	5.23126e-15	101	-0.00260252	0.254325	0.254326	3.93196e-06	2.05691e-20
ENSG00000000003.10|Heart_Atrial_Appendage	ENSG00000000003.10	Heart_Atrial_Appendage	X_99904872_A_G_b37	X:99904871-99904872	9884	0.235049	0.000399996	0.000538569	SNV	GS_MIXED_CNV_X_99101634_99102668	X:99101634-99102668	0.000880361	101	-0.00132267	0.037365	0.037366	2.67623e-05	2.35605e-08
ENSG00000000003.10|Heart_Left_Ventricle	ENSG00000000003.10	Heart_Left_Ventricle	X_99904872_A_G_b37	X:99904871-99904872	9884	0.307955	9.9999e-06	1.8332e-08	SNV	LUMPY_DEL_74425	X:99510819-99512855	1.84381e-07	101	0.013675	0.077978	0.091653	0.149204	2.75104e-08
ENSG00000000003.10|Lung	ENSG00000000003.10	Lung	X_99904872_A_G_b37	X:99904871-99904872	9884	0.217007	9.9999e-06	3.98264e-08	SNV	LUMPY_BND_7189_2	X:100571677-100571678	2.21752e-08	101	0.00203976	0.155274	0.157314	0.0129662	2.87528e-10
ENSG00000000003.10|Muscle_Skeletal	ENSG00000000003.10	Muscle_Skeletal	X_99904872_A_G_b37	X:99904871-99904872	9884	0.32564	9.9999e-06	7.48579e-14	SNV	GS_MIXED_CNV_X_99282645_99284433	X:99282645-99284433	9.47925e-13	97	0.00674537	0.151912	0.158657	0.0425153	4.03013e-14
ENSG00000000003.10|Nerve_Tibial	ENSG00000000003.10	Nerve_Tibial	X_99904872_A_G_b37	X:99904871-99904872	9884	0.189801	9.9999e-06	2.60634e-06	SNV	GS_DEL_CNV_X_99105030_99107726	X:99105030-99107726	4.55379e-07	101	-0.00285941	0.027767	0.027768	3.60127e-05	1.63994e-11
ENSG00000000003.10|Pituitary	ENSG00000000003.10	Pituitary	X_99929532_G_C_b37	X:99929531-99929532	34544	0.28818	9.9999e-06	1.69711e-06	SNV	LUMPY_DEL_74425	X:99510819-99512855	1.47576e-07	101	0.0165667	0.097512	0.114079	0.145222	2.14313e-08
ENSG00000000003.10|Prostate	ENSG00000000003.10	Prostate	X_99932816_G_C_b37	X:99932815-99932816	37828	0.295673	0.00664993	0.00768634	SNV	LUMPY_DEL_74425	X:99510819-99512855	0.000309618	101	NA	NA	NA	NA	NA
ENSG00000000003.10|Skin_Sun_Exposed_Lower_leg	ENSG00000000003.10	Skin_Sun_Exposed_Lower_leg	X_99904872_A_G_b37	X:99904871-99904872	9884	0.224522	9.9999e-06	8.53477e-08	SNV	LUMPY_DEL_74434	X:100566297-100567593	8.73412e-07	101	0.00367635	0.096927	0.100603	0.036543	3.19171e-08
ENSG00000000003.10|Spleen	ENSG00000000003.10	Spleen	X_99904872_A_G_b37	X:99904871-99904872	9884	0.205171	0.000599994	0.00083252	SNV	GS_DEL_CNV_X_99087345_99088544	X:99087345-99088544	0.000294851	101	-0.00352677	-0.02804	2e-06	0.5	0.000147425
ENSG00000000005.5|Artery_Tibial	ENSG00000000005.5	Artery_Tibial	X_99795533_G_A_b37	X:99795532-99795533	-44266	-0.232213	0.00323997	0.00425622	SNV	LUMPY_BND_7189_2	X:100571677-100571678	0.000163198	101	0.00677951	0.042692	0.0494715	0.137039	2.23645e-05
ENSG00000000005.5|Esophagus_Muscularis	ENSG00000000005.5	Esophagus_Muscularis	X_99850222_T_G_b37	X:99850221-99850222	10423	-0.217162	0.0303453	0.0328507	SNV	GS_DEL_CNV_X_99087345_99088544	X:99087345-99088544	0.000390627	101	-0.0030227	0.051212	0.051213	1.95263e-05	7.6275e-09
ENSG00000000005.5|Skin_Sun_Exposed_Lower_leg	ENSG00000000005.5	Skin_Sun_Exposed_Lower_leg	X_99830938_A_G_b37	X:99830937-99830938	-8861	-0.216123	0.000549995	0.000953435	SNV	LUMPY_DEL_74425	X:99510819-99512855	8.5698e-05	101	0.0045409	0.02845	0.0329909	0.137641	1.17956e-05
ENSG00000000419.8|Brain_Caudate_basal_ganglia	ENSG00000000419.8	Brain_Caudate_basal_ganglia	20_49482868_G_T_b37	20:49482867-49482868	-92224	-0.364546	0.0154309	0.0178551	SNV	MELT_ALU_20_50570373	20:50570372-50570373	0.000772021	101	0.0061829	0.190713	0.196896	0.0314019	2.42429e-05
ENSG00000000419.8|Esophagus_Mucosa	ENSG00000000419.8	Esophagus_Mucosa	20_49462061_T_C_b37	20:49462060-49462061	-113031	0.437555	0.0213419	0.0237712	SNV	LUMPY_BND_4782_2	20:48875057-48875058	0.000632732	101	0.00359441	0.224878	0.228472	0.0157324	9.95439e-06
ENSG00000000457.9|Adipose_Subcutaneous	ENSG00000000457.9	Adipose_Subcutaneous	1_169974749_C_CA_b37	1:169974748-169974749	111341	0.821024	0.00578994	0.00694417	INDEL	LUMPY_DEL_25282	1:169004361-169005229	0.000324109	101	0.00473468	0.062536	0.0672707	0.0703825	2.28116e-05
ENSG00000000457.9|Adipose_Visceral_Omentum	ENSG00000000457.9	Adipose_Visceral_Omentum	1_169704554_G_C_b37	1:169704553-169704554	-158854	-0.257517	0.00654993	0.00783737	SNV	LUMPY_MEI_25291	1:169730442-169730723	0.00647114	61	0.0116597	0.088235	0.0998947	0.11672	0.000755311
ENSG00000000457.9|Artery_Tibial	ENSG00000000457.9	Artery_Tibial	1_169748342_T_C_b37	1:169748341-169748342	-115066	-0.186951	0.00329997	0.00391363	SNV	LUMPY_MEI_25291	1:169730442-169730723	0.000844317	46	0.013123	0.074697	0.08782	0.149431	0.000126167
ENSG00000000457.9|Brain_Anterior_cingulate_cortex_BA24	ENSG00000000457.9	Brain_Anterior_cingulate_cortex_BA24	1_169756203_G_A_b37	1:169756202-169756203	-107205	-0.41281	0.000149999	0.000238196	SNV	LUMPY_MEI_25291	1:169730442-169730723	1.26762e-05	101	0.0038318	0.281021	0.284853	0.0134519	1.70519e-07
ENSG00000000457.9|Brain_Cerebellar_Hemisphere	ENSG00000000457.9	Brain_Cerebellar_Hemisphere	1_169749154_G_A_b37	1:169749153-169749154	-114254	-0.380231	9.9999e-06	1.477e-06	SNV	LUMPY_DEL_25294	1:169849518-169849757	8.30242e-07	101	-0.00511418	0.263071	0.263072	3.80124e-06	3.15595e-12
ENSG00000000457.9|Brain_Cerebellum	ENSG00000000457.9	Brain_Cerebellum	1_169816182_G_T_b37	1:169816181-169816182	-47226	-0.27174	0.00508995	0.00629454	SNV	LUMPY_DEL_25294	1:169849518-169849757	0.00765207	52	0.0415155	0.26434	0.305856	0.135736	0.00103866
ENSG00000000457.9|Brain_Putamen_basal_ganglia	ENSG00000000457.9	Brain_Putamen_basal_ganglia	1_169755271_T_C_b37	1:169755270-169755271	-108137	-0.620386	1.99998e-05	9.43723e-06	SNV	LUMPY_DEL_25294	1:169849518-169849757	8.35534e-07	101	-0.00838092	0.216119	0.21612	4.62706e-06	3.86607e-12
ENSG00000000457.9|Cells_Transformed_fibroblasts	ENSG00000000457.9	Cells_Transformed_fibroblasts	1_169915512_TAAATC_T_b37	1:169915511-169915517	52104	0.26935	0.00622994	0.00808636	INDEL	LUMPY_DEL_25294	1:169849518-169849757	0.000245778	101	0.0107385	0.123845	0.134583	0.0797906	1.96108e-05
ENSG00000000457.9|Colon_Sigmoid	ENSG00000000457.9	Colon_Sigmoid	1_169752102_G_A_b37	1:169752101-169752102	-111306	-0.266229	0.00125999	0.00166092	SNV	MELT_SVA_1_168926083	1:168926082-168926083	0.00421293	67	0.0474707	0.182026	0.229497	0.206847	0.000871432
ENSG00000000457.9|Esophagus_Gastroesophageal_Junction	ENSG00000000457.9	Esophagus_Gastroesophageal_Junction	1_169802511_C_T_b37	1:169802510-169802511	-60897	-0.600275	0.00512995	0.00636259	SNV	LUMPY_DEL_25294	1:169849518-169849757	0.000274553	101	0.0427041	0.151176	0.19388	0.22026	6.0473e-05
ENSG00000000457.9|Esophagus_Muscularis	ENSG00000000457.9	Esophagus_Muscularis	1_169757487_A_C_b37	1:169757486-169757487	-105921	-0.173874	0.00689993	0.00816698	SNV	MELT_ALU_1_170651487	1:170651486-170651487	0.000168798	101	0.00415014	0.14925	0.1534	0.0270543	4.56671e-06
ENSG00000000457.9|Muscle_Skeletal	ENSG00000000457.9	Muscle_Skeletal	1_169751670_C_T_b37	1:169751669-169751670	-111738	-0.15868	0.000499995	0.000707415	SNV	LUMPY_DEL_25294	1:169849518-169849757	0.000180159	101	0.0114306	0.08741	0.0988406	0.115647	2.08348e-05
ENSG00000000457.9|Nerve_Tibial	ENSG00000000457.9	Nerve_Tibial	1_169749154_G_A_b37	1:169749153-169749154	-114254	-0.314576	2.99997e-05	1.39069e-06	SNV	LUMPY_DEL_25294	1:169849518-169849757	2.40888e-06	101	0.0151144	0.18001	0.195124	0.0774603	1.86593e-07
ENSG00000000457.9|Ovary	ENSG00000000457.9	Ovary	1_169756981_C_T_b37	1:169756980-169756981	-106427	-0.368874	0.00578994	0.00705027	SNV	LUMPY_MEI_25291	1:169730442-169730723	0.000681853	101	-0.00599946	0.194839	0.19484	5.13242e-06	3.49956e-09
ENSG00000000457.9|Skin_Not_Sun_Exposed_Suprapubic	ENSG00000000457.9	Skin_Not_Sun_Exposed_Suprapubic	1_169814828_C_CTTCCA_b37	1:169814827-169814828	-48580	-0.191496	0.000569994	0.000842384	INDEL	LUMPY_DEL_25294	1:169849518-169849757	0.000607159	101	0.0312066	0.141501	0.172708	0.18069	0.000109708
ENSG00000000457.9|Skin_Sun_Exposed_Lower_leg	ENSG00000000457.9	Skin_Sun_Exposed_Lower_leg	1_169774769_T_A_b37	1:169774768-169774769	-88639	-0.164938	9.9999e-05	8.90303e-05	SNV	LUMPY_MEI_25291	1:169730442-169730723	0.000116222	101	0.0123271	0.130054	0.142381	0.0865782	1.00623e-05
ENSG00000000457.9|Spleen	ENSG00000000457.9	Spleen	1_169757487_A_C_b37	1:169757486-169757487	-105921	-0.551928	1.99998e-05	1.01812e-05	SNV	LUMPY_DEL_25294	1:169849518-169849757	4.57562e-06	101	0.00300063	0.225862	0.228863	0.0131111	5.99914e-08
ENSG00000000457.9|Testis	ENSG00000000457.9	Testis	1_169949429_C_T_b37	1:169949428-169949429	86021	0.465328	9.9999e-06	4.03629e-08	SNV	LUMPY_MEI_25291	1:169730442-169730723	7.48658e-07	101	0.0393765	0.226917	0.266294	0.147869	1.10703e-07
ENSG00000000457.9|Thyroid	ENSG00000000457.9	Thyroid	1_169757024_C_T_b37	1:169757023-169757024	-106384	-0.227851	2.99997e-05	3.39099e-05	SNV	LUMPY_DEL_25294	1:169849518-169849757	2.63701e-05	101	0.000221243	0.07603	0.0762512	0.0029015	7.65128e-08
ENSG00000000457.9|Whole_Blood	ENSG00000000457.9	Whole_Blood	1_169860473_G_A_b37	1:169860472-169860473	-2935	-0.180068	9.9999e-06	7.54861e-06	SNV	LUMPY_DEL_25294	1:169849518-169849757	4.31345e-05	101	0.00621313	0.393109	0.399322	0.0155592	6.71138e-07
ENSG00000000460.12|Artery_Aorta	ENSG00000000460.12	Artery_Aorta	1_169767203_CTT_C_b37	1:169767202-169767205	135958	-0.381789	2.99997e-05	4.23723e-05	INDEL	LUMPY_DEL_25294	1:169849518-169849757	0.00032839	101	-0.00366989	0.190115	0.190116	5.25995e-06	1.72731e-09
ENSG00000000460.12|Artery_Tibial	ENSG00000000460.12	Artery_Tibial	1_169758289_T_G_b37	1:169758288-169758289	127044	-0.240288	0.00245998	0.00273366	SNV	LUMPY_DEL_25294	1:169849518-169849757	0.0131574	18	0.0220641	0.089399	0.111463	0.19795	0.00260451
ENSG00000000460.12|Brain_Cerebellar_Hemisphere	ENSG00000000460.12	Brain_Cerebellar_Hemisphere	1_169831690_CTCTT_C_b37	1:169831689-169831694	200445	-0.455339	9.9999e-06	1.07405e-06	INDEL	LUMPY_DEL_25294	1:169849518-169849757	0.0212036	10	0.093889	0.182208	0.276097	0.340058	0.00721045
ENSG00000000460.12|Brain_Cerebellum	ENSG00000000460.12	Brain_Cerebellum	1_169792893_CG_C_b37	1:169792892-169792894	161648	-0.708708	9.9999e-06	2.03857e-14	INDEL	LUMPY_DEL_25294	1:169849518-169849757	0.00011387	12	0.195414	0.120966	0.31638	0.617656	7.03325e-05
ENSG00000000460.12|Colon_Sigmoid	ENSG00000000460.12	Colon_Sigmoid	1_170019955_A_G_b37	1:170019954-170019955	388710	0.31901	0.00180998	0.00231743	SNV	LUMPY_DEL_25294	1:169849518-169849757	0.0638227	2	0.113044	0.06448	0.177524	0.636782	0.0406411
ENSG00000000460.12|Colon_Transverse	ENSG00000000460.12	Colon_Transverse	1_169816182_G_T_b37	1:169816181-169816182	184937	-0.259292	0.0232197	0.0253821	SNV	LUMPY_DEL_25294	1:169849518-169849757	0.0153306	18	0.0319755	0.070476	0.102452	0.312104	0.00478474
ENSG00000000460.12|Esophagus_Gastroesophageal_Junction	ENSG00000000460.12	Esophagus_Gastroesophageal_Junction	LUMPY_DEL_25294	1:169849518-169849757	218273	-0.34505	0.0186583	0.0213976	SV	LUMPY_DEL_25294	1:169849518-169849757	0.105913	1	0.0971439	0.100874	0.198018	0.490581	0.0519589
ENSG00000000460.12|Esophagus_Muscularis	ENSG00000000460.12	Esophagus_Muscularis	1_169757368_C_T_b37	1:169757367-169757368	126123	-0.23823	0.00813992	0.00945313	SNV	LUMPY_DEL_25294	1:169849518-169849757	0.00337422	80	-0.00121896	0.115735	0.115736	8.64035e-06	2.91544e-08
ENSG00000000460.12|Heart_Atrial_Appendage	ENSG00000000460.12	Heart_Atrial_Appendage	1_169882910_C_T_b37	1:169882909-169882910	251665	-0.297947	0.0231761	0.0265763	SNV	LUMPY_DEL_25294	1:169849518-169849757	0.00420315	57	0.0186816	0.073613	0.0922946	0.202413	0.000850772
ENSG00000000460.12|Liver	ENSG00000000460.12	Liver	1_169728993_T_C_b37	1:169728992-169728993	97748	0.955342	9.9999e-06	4.70696e-09	SNV	LUMPY_MEI_25291	1:169730442-169730723	1.60557e-09	101	0.0143192	0.201261	0.21558	0.0664217	1.06645e-10
ENSG00000000460.12|Lung	ENSG00000000460.12	Lung	1_169784563_C_G_b37	1:169784562-169784563	153318	-0.2994	9.9999e-06	6.62518e-09	SNV	LUMPY_DEL_25294	1:169849518-169849757	0.0617353	5	0.113064	0.106171	0.219235	0.515721	0.0318382
ENSG00000000460.12|Muscle_Skeletal	ENSG00000000460.12	Muscle_Skeletal	1_169792893_CG_C_b37	1:169792892-169792894	161648	-0.310867	0.000289997	0.000503517	INDEL	LUMPY_DEL_25294	1:169849518-169849757	0.00431089	32	-0.00705027	0.187107	0.187108	5.34451e-06	2.30396e-08
ENSG00000000460.12|Nerve_Tibial	ENSG00000000460.12	Nerve_Tibial	1_169745284_G_C_b37	1:169745283-169745284	114039	-0.287602	1.99998e-05	1.80228e-05	SNV	LUMPY_DEL_25294	1:169849518-169849757	0.00884146	25	0.0325277	0.084554	0.117082	0.277821	0.00245634
ENSG00000000460.12|Ovary	ENSG00000000460.12	Ovary	1_169782109_T_G_b37	1:169782108-169782109	150864	-0.710055	0.00231998	0.00310988	SNV	LUMPY_DEL_25294	1:169849518-169849757	0.0174636	16	0.106335	0.150109	0.256444	0.414652	0.00724132
ENSG00000000460.12|Pancreas	ENSG00000000460.12	Pancreas	1_169881461_T_A_b37	1:169881460-169881461	250216	-0.373611	0.00181998	0.00247145	SNV	LUMPY_DEL_25294	1:169849518-169849757	0.0096963	15	0.0358538	0.085418	0.121272	0.295648	0.00286669
ENSG00000000460.12|Pituitary	ENSG00000000460.12	Pituitary	1_169798745_C_G_b37	1:169798744-169798745	167500	-0.660189	1.99998e-05	2.563e-05	SNV	LUMPY_DEL_25294	1:169849518-169849757	0.0108111	18	0.128826	0.032085	0.160911	0.800604	0.00865541
ENSG00000000460.12|Testis	ENSG00000000460.12	Testis	1_169816201_T_C_b37	1:169816200-169816201	184956	-0.386891	4.99995e-05	7.16701e-05	SNV	LUMPY_MEI_25291	1:169730442-169730723	9.86164e-06	101	-0.00138403	0.228415	0.228416	4.37798e-06	4.31741e-11
ENSG00000000460.12|Thyroid	ENSG00000000460.12	Thyroid	1_169824379_G_A_b37	1:169824378-169824379	193134	-0.545319	9.9999e-06	5.7077e-16	SNV	LUMPY_DEL_25294	1:169849518-169849757	0.00594862	12	0.135619	0.057075	0.192694	0.703805	0.00418667
ENSG00000000460.12|Whole_Blood	ENSG00000000460.12	Whole_Blood	1_170015266_G_C_b37	1:170015265-170015266	384021	0.274821	0.00403996	0.00557934	SNV	LUMPY_DEL_25294	1:169849518-169849757	0.00197854	101	-0.000778036	0.084672	0.084673	1.18101e-05	2.33668e-08
ENSG00000000938.8|Adipose_Subcutaneous	ENSG00000000938.8	Adipose_Subcutaneous	1_27960832_C_G_b37	1:27960831-27960832	-956	0.212227	0.0322945	0.034753	SNV	LUMPY_MEI_23592	1:27804128-27804441	0.00279094	101	0.0107242	0.02206	0.0327842	0.327115	0.000912958
ENSG00000000938.8|Brain_Spinal_cord_cervical_c-1	ENSG00000000938.8	Brain_Spinal_cord_cervical_c-1	1_28195486_T_A_b37	1:28195485-28195486	233698	0.775493	7.99992e-05	0.000144383	SNV	LUMPY_DEL_23594	1:27935394-27935497	5.86548e-05	101	0.062566	0.076291	0.138857	0.450579	2.64286e-05
ENSG00000000938.8|Cells_Transformed_fibroblasts	ENSG00000000938.8	Cells_Transformed_fibroblasts	1_28117188_C_T_b37	1:28117187-28117188	155400	-1.05421	0.00330997	0.00422273	SNV	MELT_ALU_1_28745559	1:28745558-28745559	0.000113128	101	0.00234386	0.097774	0.100118	0.023411	2.64844e-06
ENSG00000000938.8|Esophagus_Muscularis	ENSG00000000938.8	Esophagus_Muscularis	1_27960832_C_G_b37	1:27960831-27960832	-956	0.262091	0.0192459	0.0208434	SNV	LUMPY_MEI_23592	1:27804128-27804441	0.00234322	101	0.0138084	0.001907	0.0157154	0.878654	0.00205888
ENSG00000000938.8|Heart_Left_Ventricle	ENSG00000000938.8	Heart_Left_Ventricle	1_27960792_G_A_b37	1:27960791-27960792	-996	0.497727	4.99995e-05	6.73078e-05	SNV	LUMPY_MEI_23592	1:27804128-27804441	0.000301731	101	0.0275685	0.052452	0.0800205	0.344518	0.000103952
ENSG00000000938.8|Testis	ENSG00000000938.8	Testis	1_27971092_A_G_b37	1:27971091-27971092	9304	-0.543423	0.00254997	0.00321684	SNV	LUMPY_MEI_23598	1:28247807-28248108	0.000176446	101	-0.00914648	0.22492	0.224921	4.44601e-06	7.84481e-10
ENSG00000000938.8|Thyroid	ENSG00000000938.8	Thyroid	1_27660734_G_A_b37	1:27660733-27660734	-301054	-1.08487	0.00301997	0.00370565	SNV	LUMPY_DEL_23594	1:27935394-27935497	0.000988302	101	0.00196087	-0.004624	0.00196187	0.99949	0.000987798
ENSG00000000971.11|Adipose_Subcutaneous	ENSG00000000971.11	Adipose_Subcutaneous	1_196359665_T_C_b37	1:196359664-196359665	-261343	-0.307873	2.99997e-05	4.09707e-05	SNV	MELT_ALU_1_196779203	1:196779202-196779203	8.65604e-06	101	0.0203312	0.134978	0.155309	0.130908	1.13314e-06
ENSG00000000971.11|Artery_Aorta	ENSG00000000971.11	Artery_Aorta	1_196362731_A_ATG_b37	1:196362730-196362731	-258277	0.287457	0.00351996	0.00453606	INDEL	GS_DEL_CNV_1_197571511_197576761	1:197571511-197576761	0.000141417	101	0.00865451	0.080754	0.0894085	0.0967974	1.36888e-05
ENSG00000000971.11|Artery_Coronary	ENSG00000000971.11	Artery_Coronary	1_196362731_A_ATG_b37	1:196362730-196362731	-258277	0.40654	6.99993e-05	0.000182658	INDEL	GS_DEL_CNV_1_196228361_196231119	1:196228361-196231119	3.6834e-06	101	0.00415686	0.093597	0.0977539	0.0425237	1.56632e-07
ENSG00000000971.11|Artery_Tibial	ENSG00000000971.11	Artery_Tibial	1_196437804_T_A_b37	1:196437803-196437804	-183204	-0.325055	0.000109999	0.000134189	SNV	GS_DEL_CNV_1_197580819_197583250	1:197580819-197583250	4.54856e-05	101	0.00793813	0.171593	0.179531	0.0442159	2.01119e-06
ENSG00000000971.11|Esophagus_Gastroesophageal_Junction	ENSG00000000971.11	Esophagus_Gastroesophageal_Junction	1_196371432_T_C_b37	1:196371431-196371432	-249576	0.255098	0.00758992	0.00934892	SNV	MELT_ALU_1_196779203	1:196779202-196779203	0.000373994	101	0.00395263	0.120105	0.124058	0.0318612	1.19159e-05
ENSG00000000971.11|Esophagus_Muscularis	ENSG00000000971.11	Esophagus_Muscularis	1_196400994_A_G_b37	1:196400993-196400994	-220014	-0.298722	9.9999e-06	1.24105e-08	SNV	MELT_ALU_1_196886259	1:196886258-196886259	3.02957e-07	101	0.00681108	0.150004	0.156815	0.0434338	1.31586e-08
ENSG00000000971.11|Heart_Atrial_Appendage	ENSG00000000971.11	Heart_Atrial_Appendage	1_196363544_G_A_b37	1:196363543-196363544	-257464	0.240218	5.99994e-05	7.95468e-05	SNV	MELT_ALU_1_196779203	1:196779202-196779203	5.06844e-05	101	0.0231674	0.103787	0.126954	0.182486	9.24919e-06
ENSG00000000971.11|Nerve_Tibial	ENSG00000000971.11	Nerve_Tibial	1_196391113_C_G_b37	1:196391112-196391113	-229895	-0.393777	9.9999e-06	4.11854e-10	SNV	GS_MIXED_CNV_1_196819566_196835893	1:196819566-196835893	9.64844e-10	101	0.00541275	0.144291	0.149704	0.0361564	3.48853e-11
ENSG00000000971.11|Skin_Not_Sun_Exposed_Suprapubic	ENSG00000000971.11	Skin_Not_Sun_Exposed_Suprapubic	1_196822168_C_A_b37	1:196822167-196822168	201160	-0.191232	0.01253	0.0139363	SNV	GS_DEL_CNV_1_196228361_196231119	1:196228361-196231119	0.000161184	101	0.00706609	0.167974	0.17504	0.0403684	6.50674e-06
ENSG00000000971.11|Thyroid	ENSG00000000971.11	Thyroid	1_196387741_C_A_b37	1:196387740-196387741	-233267	0.181914	0.00120999	0.00169684	SNV	GS_MIXED_CNV_1_196819566_196835893	1:196819566-196835893	0.000111061	101	0.0103761	0.079546	0.0899221	0.11539	1.28153e-05
ENSG00000001036.9|Adipose_Subcutaneous	ENSG00000001036.9	Adipose_Subcutaneous	6_143341550_G_A_b37	6:143341549-143341550	-491277	-0.292176	0.0108432	0.0127881	SNV	LUMPY_DEL_64234	6:144196457-144199878	0.000846575	101	0.00398344	0.086899	0.0908824	0.0438307	3.7106e-05
ENSG00000001036.9|Brain_Cortex	ENSG00000001036.9	Brain_Cortex	6_143824972_A_G_b37	6:143824971-143824972	-7855	-0.460633	0.00485995	0.00572467	SNV	MELT_ALU_6_144182964	6:144182963-144182964	0.000106468	101	0.000995247	0.201598	0.202593	0.00491254	5.23028e-07
ENSG00000001036.9|Esophagus_Mucosa	ENSG00000001036.9	Esophagus_Mucosa	6_143496949_G_A_b37	6:143496948-143496949	-335878	-0.368232	0.00253997	0.00303125	SNV	MELT_ALU_6_143951375	6:143951374-143951375	0.000442872	101	0.00128504	0.062292	0.063577	0.0202123	8.95146e-06
ENSG00000001036.9|Esophagus_Muscularis	ENSG00000001036.9	Esophagus_Muscularis	6_143750280_C_A_b37	6:143750279-143750280	-82547	0.251431	9.9999e-06	1.3597e-05	SNV	LUMPY_BND_17551_1	6:142959944-142959945	9.70452e-08	101	-0.00297475	0.097939	0.09794	1.02103e-05	9.90861e-13
ENSG00000001036.9|Nerve_Tibial	ENSG00000001036.9	Nerve_Tibial	6_143941301_A_G_b37	6:143941300-143941301	108474	-0.760099	0.0166323	0.0189066	SNV	LUMPY_DEL_64234	6:144196457-144199878	0.000173125	101	-0.0012668	0.096128	0.096129	1.04027e-05	1.80097e-09
ENSG00000001036.9|Prostate	ENSG00000001036.9	Prostate	6_143816859_C_T_b37	6:143816858-143816859	-15968	-0.379222	0.00638994	0.0080506	SNV	LUMPY_DEL_64234	6:144196457-144199878	9.48363e-05	101	0.00366026	0.174986	0.178646	0.0204889	1.94309e-06
ENSG00000001036.9|Skin_Sun_Exposed_Lower_leg	ENSG00000001036.9	Skin_Sun_Exposed_Lower_leg	6_143792419_A_G_b37	6:143792418-143792419	-40408	0.362446	0.0218487	0.0237109	SNV	GS_MIXED_CNV_6_143785993_143787592	6:143785993-143787592	0.000203601	101	0.00621427	0.133175	0.139389	0.0445821	9.07696e-06
ENSG00000001036.9|Testis	ENSG00000001036.9	Testis	6_144033672_T_TTAGA_b37	6:144033671-144033672	200845	-0.143373	0.0167056	0.0186916	INDEL	MELT_ALU_6_143951375	6:143951374-143951375	0.000720318	101	-0.00226603	0.076943	0.076944	1.29965e-05	9.36161e-09
ENSG00000001036.9|Whole_Blood	ENSG00000001036.9	Whole_Blood	6_143936758_TA_T_b37	6:143936757-143936759	103931	0.517763	0.00795992	0.00894047	INDEL	GS_DEL_CNV_6_143631995_143633194	6:143631995-143633194	5.13593e-05	101	0.00416712	0.0765	0.0806671	0.0516582	2.65313e-06
ENSG00000001084.6|Adrenal_Gland	ENSG00000001084.6	Adrenal_Gland	6_53389995_A_T_b37	6:53389994-53389995	-19932	-0.48229	9.9999e-06	1.60956e-13	SNV	MELT_ALU_6_52672620	6:52672619-52672620	9.97048e-17	101	-0.00692986	0.433705	0.433706	2.30571e-06	2.2989e-22
ENSG00000001084.6|Brain_Hippocampus	ENSG00000001084.6	Brain_Hippocampus	6_53814274_C_T_b37	6:53814273-53814274	404347	0.498106	0.000139999	0.000304215	SNV	MELT_ALU_6_53648758	6:53648757-53648758	2.68357e-05	101	0.0380851	0.447613	0.485698	0.0784131	2.10427e-06
ENSG00000001084.6|Cells_Transformed_fibroblasts	ENSG00000001084.6	Cells_Transformed_fibroblasts	6_53531783_C_T_b37	6:53531782-53531783	121856	0.513262	1.99998e-05	4.61953e-06	SNV	LUMPY_DEL_62901	6:53924805-53934828	5.85512e-07	101	0.0146363	0.181866	0.196502	0.0744841	4.36113e-08
ENSG00000001084.6|Esophagus_Muscularis	ENSG00000001084.6	Esophagus_Muscularis	6_54309630_C_T_b37	6:54309629-54309630	899703	0.347144	0.000879991	0.00113288	SNV	GS_DEL_CNV_6_54313136_54314435	6:54313136-54314435	7.37213e-05	101	0.0181559	0.224381	0.242537	0.0748583	5.51865e-06
ENSG00000001084.6|Heart_Left_Ventricle	ENSG00000001084.6	Heart_Left_Ventricle	6_53384175_T_C_b37	6:53384174-53384175	-25752	-0.154778	0.00933991	0.0107462	SNV	LUMPY_DEL_62884	6:52793036-52796754	0.000278194	101	0.0193091	0.175965	0.195274	0.098882	2.75084e-05
ENSG00000001084.6|Muscle_Skeletal	ENSG00000001084.6	Muscle_Skeletal	6_52697369_G_C_b37	6:52697368-52697369	-712558	-0.709315	0.0151908	0.0170865	SNV	MELT_ALU_6_53648758	6:53648757-53648758	0.000473013	101	-0.0171906	0.325	0.325001	3.07691e-06	1.45542e-09
ENSG00000001084.6|Nerve_Tibial	ENSG00000001084.6	Nerve_Tibial	6_53377834_C_T_b37	6:53377833-53377834	-32093	-0.358093	9.9999e-06	4.62308e-09	SNV	MELT_ALU_6_53648758	6:53648757-53648758	2.67255e-10	101	-0.00775489	0.418644	0.418645	2.38866e-06	6.38381e-16
ENSG00000001084.6|Pancreas	ENSG00000001084.6	Pancreas	6_53377092_A_C_b37	6:53377091-53377092	-32835	0.303187	0.0224048	0.0246137	SNV	LUMPY_DUP_84507	6:53210326-53210457	0.000138996	101	-0.00724929	0.308253	0.308254	3.24408e-06	4.50914e-10
ENSG00000001084.6|Skin_Not_Sun_Exposed_Suprapubic	ENSG00000001084.6	Skin_Not_Sun_Exposed_Suprapubic	6_53847672_A_G_b37	6:53847671-53847672	437745	-0.250995	0.00294997	0.00353305	SNV	MELT_ALU_6_52672620	6:52672619-52672620	0.000175823	101	0.00686248	0.172414	0.179276	0.0382788	6.73029e-06
ENSG00000001084.6|Spleen	ENSG00000001084.6	Spleen	6_53496628_T_C_b37	6:53496627-53496628	86701	-0.62118	9.9999e-06	1.68642e-10	SNV	LUMPY_BND_84509_1	6:53924656-53924657	1.72863e-12	101	-0.0058221	0.445879	0.44588	2.24276e-06	3.8769e-18
ENSG00000001084.6|Testis	ENSG00000001084.6	Testis	6_53382370_G_C_b37	6:53382369-53382370	-27557	-0.184701	9.9999e-06	6.88014e-06	SNV	MELT_ALU_6_52672620	6:52672619-52672620	7.20757e-07	101	0.0103698	0.299023	0.309393	0.0335166	2.41573e-08
ENSG00000001084.6|Thyroid	ENSG00000001084.6	Thyroid	6_53397970_C_G_b37	6:53397969-53397970	-11957	-0.145471	0.014199	0.0162394	SNV	MELT_ALU_6_53609695	6:53609694-53609695	0.000222367	101	-0.00335187	0.226824	0.226825	4.40869e-06	9.80347e-10
ENSG00000001167.10|Adipose_Subcutaneous	ENSG00000001167.10	Adipose_Subcutaneous	6_41119520_G_C_b37	6:41119519-41119520	78836	0.323927	0.00161998	0.00195261	SNV	MELT_ALU_6_40046909	6:40046908-40046909	2.21831e-05	101	0.00326509	0.090587	0.0938521	0.0347897	7.71743e-07
ENSG00000001167.10|Adipose_Visceral_Omentum	ENSG00000001167.10	Adipose_Visceral_Omentum	6_41076693_CT_C_b37	6:41076692-41076694	36009	0.436044	9.9999e-06	7.14233e-06	INDEL	MELT_ALU_6_40046909	6:40046908-40046909	6.96084e-07	101	-0.012784	0.311821	0.311822	3.20696e-06	2.23231e-12
ENSG00000001167.10|Artery_Aorta	ENSG00000001167.10	Artery_Aorta	6_41093639_A_T_b37	6:41093638-41093639	52955	0.498007	0.000119999	0.000152767	SNV	LUMPY_MEI_62699	6:41404076-41404383	3.67745e-06	101	0.00182996	0.265069	0.266899	0.00685638	2.5214e-08
ENSG00000001167.10|Artery_Coronary	ENSG00000001167.10	Artery_Coronary	6_41059458_T_G_b37	6:41059457-41059458	18774	0.434204	0.000329997	0.00045146	SNV	MELT_ALU_6_40731429	6:40731428-40731429	2.29459e-05	101	0.0105098	0.159492	0.170002	0.0618217	1.41855e-06
ENSG00000001167.10|Artery_Tibial	ENSG00000001167.10	Artery_Tibial	6_41119520_G_C_b37	6:41119519-41119520	78836	0.408357	9.9999e-06	5.98896e-06	SNV	MELT_ALU_6_40731429	6:40731428-40731429	4.79204e-08	101	-0.00219625	0.25608	0.256081	3.90501e-06	1.8713e-13
ENSG00000001167.10|Brain_Cerebellar_Hemisphere	ENSG00000001167.10	Brain_Cerebellar_Hemisphere	6_41090682_C_T_b37	6:41090681-41090682	49998	0.453025	0.00168998	0.00206271	SNV	MELT_ALU_6_40046909	6:40046908-40046909	1.65264e-05	101	-0.0018818	0.242681	0.242682	4.12062e-06	6.8099e-11
ENSG00000001167.10|Brain_Cerebellum	ENSG00000001167.10	Brain_Cerebellum	6_41097482_A_T_b37	6:41097481-41097482	56798	0.561481	0.00373996	0.00461898	SNV	LUMPY_DEL_62703	6:41618835-41619283	0.000110455	101	0.00998277	0.373808	0.383791	0.026011	2.87305e-06
ENSG00000001167.10|Brain_Cortex	ENSG00000001167.10	Brain_Cortex	6_41074571_G_A_b37	6:41074570-41074571	33887	0.485505	0.00220998	0.00295642	SNV	LUMPY_DEL_62703	6:41618835-41619283	2.27069e-05	101	0.00716597	0.319243	0.326409	0.021954	4.98507e-07
ENSG00000001167.10|Breast_Mammary_Tissue	ENSG00000001167.10	Breast_Mammary_Tissue	6_41097482_A_T_b37	6:41097481-41097482	56798	0.529077	9.9999e-06	2.74496e-10	SNV	LUMPY_DEL_62684	6:40365508-40368845	2.40877e-11	101	0.00385183	0.277464	0.281316	0.0136922	3.29814e-13
ENSG00000001167.10|Cells_Transformed_fibroblasts	ENSG00000001167.10	Cells_Transformed_fibroblasts	6_41013724_T_G_b37	6:41013723-41013724	-26960	0.276232	0.000719993	0.000776003	SNV	MELT_ALU_6_40731429	6:40731428-40731429	1.57261e-05	101	0.00426289	0.192546	0.196809	0.02166	3.40627e-07
ENSG00000001167.10|Colon_Sigmoid	ENSG00000001167.10	Colon_Sigmoid	6_41068600_A_G_b37	6:41068599-41068600	27916	0.625801	9.9999e-06	9.61109e-10	SNV	MELT_ALU_6_40170295	6:40170294-40170295	7.45418e-12	101	-0.0168377	0.28753	0.287531	3.47789e-06	2.59248e-17
ENSG00000001167.10|Colon_Transverse	ENSG00000001167.10	Colon_Transverse	6_41113920_T_C_b37	6:41113919-41113920	73236	0.507586	9.9999e-06	4.6514e-08	SNV	LUMPY_DEL_62703	6:41618835-41619283	2.75867e-08	101	-0.00179259	0.258429	0.25843	3.86952e-06	1.06747e-13
ENSG00000001167.10|Esophagus_Gastroesophageal_Junction	ENSG00000001167.10	Esophagus_Gastroesophageal_Junction	6_41119520_G_C_b37	6:41119519-41119520	78836	0.583715	9.9999e-06	9.57553e-08	SNV	MELT_ALU_6_40926829	6:40926828-40926829	1.76317e-08	101	-0.00799698	0.232142	0.232143	4.30769e-06	7.59519e-14
ENSG00000001167.10|Esophagus_Mucosa	ENSG00000001167.10	Esophagus_Mucosa	6_41090249_T_C_b37	6:41090248-41090249	49565	0.335065	2.99997e-05	2.76052e-05	SNV	MELT_ALU_6_40046909	6:40046908-40046909	5.64086e-07	101	-0.00816359	0.464245	0.464246	2.15403e-06	1.21506e-12
ENSG00000001167.10|Esophagus_Muscularis	ENSG00000001167.10	Esophagus_Muscularis	6_41113528_T_G_b37	6:41113527-41113528	72844	0.445595	9.9999e-06	1.63701e-06	SNV	LUMPY_BND_14888_2	6:40544845-40544846	1.28863e-07	101	-0.00169762	0.323586	0.323587	3.09036e-06	3.98233e-13
ENSG00000001167.10|Lung	ENSG00000001167.10	Lung	6_41097047_G_A_b37	6:41097046-41097047	56363	0.222688	0.0328186	0.0338678	SNV	LUMPY_BND_14888_2	6:40544845-40544846	0.000176627	101	0.0099197	0.165174	0.175094	0.0566537	1.00066e-05
ENSG00000001167.10|Muscle_Skeletal	ENSG00000001167.10	Muscle_Skeletal	6_41107828_G_C_b37	6:41107827-41107828	67144	0.374454	9.9999e-06	4.64781e-07	SNV	LUMPY_DEL_62684	6:40365508-40368845	1.67405e-08	101	0.00130684	0.219625	0.220932	0.00591513	9.90222e-11
ENSG00000001167.10|Nerve_Tibial	ENSG00000001167.10	Nerve_Tibial	6_41090170_A_G_b37	6:41090169-41090170	49486	0.717898	9.9999e-06	1.69456e-26	SNV	MELT_ALU_6_40926829	6:40926828-40926829	9.18404e-26	101	0.0297655	0.277493	0.307258	0.0968745	8.89699e-27
ENSG00000001167.10|Ovary	ENSG00000001167.10	Ovary	6_41077891_A_T_b37	6:41077890-41077891	37207	0.672333	0.00214998	0.00287306	SNV	LUMPY_DEL_62703	6:41618835-41619283	0.000117562	101	0.0127696	0.410056	0.422826	0.0302006	3.55044e-06
ENSG00000001167.10|Pancreas	ENSG00000001167.10	Pancreas	6_41076693_CT_C_b37	6:41076692-41076694	36009	0.677611	9.9999e-06	5.59963e-13	INDEL	MELT_ALU_6_40046909	6:40046908-40046909	2.09627e-15	101	0.00531412	0.325431	0.330745	0.0160671	3.3681e-17
ENSG00000001167.10|Pituitary	ENSG00000001167.10	Pituitary	6_41068257_CA_C_b37	6:41068256-41068258	27573	0.567869	0.000169998	0.000149254	INDEL	LUMPY_MEI_62699	6:41404076-41404383	4.47807e-07	101	0.00010192	0.229213	0.229315	0.000444454	1.9903e-10
ENSG00000001167.10|Skin_Not_Sun_Exposed_Suprapubic	ENSG00000001167.10	Skin_Not_Sun_Exposed_Suprapubic	6_41081034_CA_C_b37	6:41081033-41081035	40350	0.458277	9.9999e-06	8.66417e-12	INDEL	LUMPY_DEL_62703	6:41618835-41619283	9.73922e-12	101	0.00157596	0.211575	0.213151	0.00739363	7.20082e-14
ENSG00000001167.10|Skin_Sun_Exposed_Lower_leg	ENSG00000001167.10	Skin_Sun_Exposed_Lower_leg	6_41101828_G_T_b37	6:41101827-41101828	61144	0.361802	9.9999e-06	7.74339e-06	SNV	LUMPY_DEL_62684	6:40365508-40368845	1.9661e-06	101	0.00748636	0.247376	0.254862	0.0293741	5.77524e-08
ENSG00000001167.10|Spleen	ENSG00000001167.10	Spleen	6_41105476_T_TGAA_b37	6:41105475-41105476	64792	0.459136	0.00330997	0.00415507	INDEL	LUMPY_MEI_62699	6:41404076-41404383	5.21585e-05	101	0.0081022	0.194135	0.202237	0.0400629	2.08962e-06
ENSG00000001167.10|Testis	ENSG00000001167.10	Testis	6_41020223_G_A_b37	6:41020222-41020223	-20461	0.469685	9.9999e-06	2.39959e-16	SNV	MELT_ALU_6_40926829	6:40926828-40926829	2.33762e-16	101	0.030708	0.48049	0.511198	0.0600707	1.40422e-17
ENSG00000001167.10|Thyroid	ENSG00000001167.10	Thyroid	6_41106855_A_G_b37	6:41106854-41106855	66171	0.833006	9.9999e-06	4.70621e-36	SNV	LUMPY_BND_14888_2	6:40544845-40544846	1.1631e-35	101	-0.00256513	0.233979	0.23398	4.27387e-06	4.97094e-41
ENSG00000001167.10|Vagina	ENSG00000001167.10	Vagina	6_41077891_A_T_b37	6:41077890-41077891	37207	0.735842	0.000239998	0.000430624	SNV	LUMPY_DEL_62706	6:41705893-41705967	2.52826e-05	101	0.0625102	0.313502	0.376012	0.166245	4.20311e-06
ENSG00000001460.13|Adipose_Subcutaneous	ENSG00000001460.13	Adipose_Subcutaneous	1_24717133_T_C_b37	1:24717132-24717133	-26291	-0.466721	9.9999e-06	1.89842e-16	SNV	LUMPY_DUP_75322	1:24961187-24961539	4.15993e-17	101	-0.00159132	0.29281	0.292811	3.41517e-06	1.42069e-22
ENSG00000001460.13|Adrenal_Gland	ENSG00000001460.13	Adrenal_Gland	1_24754268_A_G_b37	1:24754267-24754268	10844	-0.351262	0.00394996	0.00489212	SNV	LUMPY_MEI_23538	1:24928812-24929081	6.95608e-05	101	0.00854182	0.172744	0.181286	0.047118	3.27757e-06
ENSG00000001460.13|Artery_Aorta	ENSG00000001460.13	Artery_Aorta	1_24749079_C_T_b37	1:24749078-24749079	5655	-0.588321	9.9999e-06	5.0066e-14	SNV	GS_MIXED_CNV_1_25644471_25650021	1:25644471-25650021	1.69467e-14	101	-0.000766641	0.334631	0.334632	2.98836e-06	5.06428e-20
ENSG00000001460.13|Artery_Coronary	ENSG00000001460.13	Artery_Coronary	1_24745704_T_G_b37	1:24745703-24745704	2280	-0.689742	9.9999e-06	1.59309e-05	SNV	MELT_ALU_1_23981142	1:23981141-23981142	3.4024e-07	101	0.0124841	0.242689	0.255173	0.048924	1.66459e-08
ENSG00000001460.13|Artery_Tibial	ENSG00000001460.13	Artery_Tibial	1_24717133_T_C_b37	1:24717132-24717133	-26291	-0.579956	9.9999e-06	4.24271e-21	SNV	MELT_ALU_1_23981142	1:23981141-23981142	1.10928e-21	101	-0.0062062	0.481584	0.481585	2.07648e-06	2.3034e-27
ENSG00000001460.13|Brain_Anterior_cingulate_cortex_BA24	ENSG00000001460.13	Brain_Anterior_cingulate_cortex_BA24	1_24759930_C_T_b37	1:24759929-24759930	16506	-0.35235	0.000449996	0.000614013	SNV	LUMPY_DEL_23525	1:24520347-24523674	4.89867e-05	101	0.0327494	0.324864	0.357613	0.0915777	4.48609e-06
ENSG00000001460.13|Brain_Caudate_basal_ganglia	ENSG00000001460.13	Brain_Caudate_basal_ganglia	1_24734386_A_G_b37	1:24734385-24734386	-9038	-0.47146	9.9999e-06	8.51514e-06	SNV	LUMPY_DEL_23534	1:24804586-24807438	2.37502e-07	101	0.0184178	0.209333	0.227751	0.0808682	1.92064e-08
ENSG00000001460.13|Brain_Frontal_Cortex_BA9	ENSG00000001460.13	Brain_Frontal_Cortex_BA9	1_24770139_C_T_b37	1:24770138-24770139	26715	-0.304289	0.00333997	0.00429598	SNV	LUMPY_BND_621_1	1:24226300-24226301	3.03338e-05	101	-0.000805587	0.295178	0.295179	3.38777e-06	1.02764e-10
ENSG00000001460.13|Brain_Nucleus_accumbens_basal_ganglia	ENSG00000001460.13	Brain_Nucleus_accumbens_basal_ganglia	1_24734386_A_G_b37	1:24734385-24734386	-9038	-0.551669	9.9999e-06	5.42364e-08	SNV	MELT_ALU_1_23981142	1:23981141-23981142	2.74658e-09	101	0.0350612	0.291479	0.32654	0.107372	2.94906e-10
ENSG00000001460.13|Brain_Putamen_basal_ganglia	ENSG00000001460.13	Brain_Putamen_basal_ganglia	1_24763135_C_T_b37	1:24763134-24763135	19711	-0.449452	0.00223998	0.00274644	SNV	LUMPY_DEL_23534	1:24804586-24807438	3.58405e-05	101	0.0137416	0.180384	0.194126	0.0707872	2.53705e-06
ENSG00000001460.13|Brain_Spinal_cord_cervical_c-1	ENSG00000001460.13	Brain_Spinal_cord_cervical_c-1	1_24752730_G_T_b37	1:24752729-24752730	9306	-0.619006	0.00153998	0.00203281	SNV	LUMPY_DUP_75322	1:24961187-24961539	5.97381e-05	101	0.0415294	0.25252	0.294049	0.141233	8.43699e-06
ENSG00000001460.13|Breast_Mammary_Tissue	ENSG00000001460.13	Breast_Mammary_Tissue	1_24765378_TA_T_b37	1:24765377-24765379	21954	-0.235014	0.00414996	0.0049982	INDEL	LUMPY_BND_1206_1	1:24489345-24489346	0.00016716	101	0.00649526	0.296561	0.303056	0.0214325	3.58266e-06
ENSG00000001460.13|Cells_Transformed_fibroblasts	ENSG00000001460.13	Cells_Transformed_fibroblasts	1_24727235_C_T_b37	1:24727234-24727235	-16189	-0.257215	9.9999e-06	6.06553e-06	SNV	LUMPY_MEI_23523	1:24403011-24403302	5.63103e-07	101	0.00191157	0.125464	0.127376	0.0150074	8.45071e-09
ENSG00000001460.13|Colon_Sigmoid	ENSG00000001460.13	Colon_Sigmoid	1_24784197_T_C_b37	1:24784196-24784197	40773	-0.380851	9.9999e-06	7.55323e-07	SNV	GS_MIXED_CNV_1_25644471_25650021	1:25644471-25650021	1.35231e-07	101	0.00855241	0.244359	0.252911	0.0338158	4.57294e-09
ENSG00000001460.13|Esophagus_Gastroesophageal_Junction	ENSG00000001460.13	Esophagus_Gastroesophageal_Junction	1_24731659_G_A_b37	1:24731658-24731659	-11765	-0.393141	0.000759992	0.000930479	SNV	MELT_ALU_1_23981142	1:23981141-23981142	2.99245e-05	101	0.0035751	0.244973	0.248548	0.0143839	4.30431e-07
ENSG00000001460.13|Esophagus_Mucosa	ENSG00000001460.13	Esophagus_Mucosa	1_24692850_TC_T_b37	1:24692849-24692851	-50574	0.386636	6.99993e-05	5.66855e-05	INDEL	MELT_ALU_1_24949050	1:24949049-24949050	0.000100297	82	0.0216088	0.157529	0.179138	0.120627	1.20985e-05
ENSG00000001460.13|Esophagus_Muscularis	ENSG00000001460.13	Esophagus_Muscularis	1_24727678_C_T_b37	1:24727677-24727678	-15746	-0.33282	9.9999e-06	4.8815e-09	SNV	LUMPY_BND_23543_1	1:25158702-25158703	3.38993e-09	101	0.00153636	0.438172	0.439708	0.00349404	1.18446e-11
ENSG00000001460.13|Heart_Atrial_Appendage	ENSG00000001460.13	Heart_Atrial_Appendage	1_24690080_A_G_b37	1:24690079-24690080	-53344	-0.260604	0.00120999	0.00157151	SNV	LUMPY_MEI_23523	1:24403011-24403302	9.57934e-05	101	-0.0120948	0.229116	0.229117	4.36458e-06	4.18098e-10
ENSG00000001460.13|Heart_Left_Ventricle	ENSG00000001460.13	Heart_Left_Ventricle	1_24727678_C_T_b37	1:24727677-24727678	-15746	-0.271051	0.00109999	0.00150393	SNV	GS_DEL_CNV_1_25732084_25736177	1:25732084-25736177	0.000307644	101	-0.0012236	0.190994	0.190995	5.23574e-06	1.61074e-09
ENSG00000001460.13|Liver	ENSG00000001460.13	Liver	1_25457739_G_A_b37	1:25457738-25457739	714315	0.395113	0.00131999	0.0018838	SNV	LUMPY_DEL_23525	1:24520347-24523674	3.86356e-05	101	0.0146211	0.005253	0.0198741	0.735686	2.84237e-05
ENSG00000001460.13|Lung	ENSG00000001460.13	Lung	1_24690080_A_G_b37	1:24690079-24690080	-53344	-0.191523	1.99998e-05	7.96318e-06	SNV	LUMPY_MEI_23523	1:24403011-24403302	1.37894e-05	101	-0.00801747	0.188027	0.188028	5.31836e-06	7.3337e-11
ENSG00000001460.13|Muscle_Skeletal	ENSG00000001460.13	Muscle_Skeletal	1_24743783_C_T_b37	1:24743782-24743783	359	-0.507175	9.9999e-06	1.90789e-19	SNV	MELT_ALU_1_24949050	1:24949049-24949050	9.1904e-18	101	0.00498421	0.255194	0.260178	0.0191569	1.7606e-19
ENSG00000001460.13|Nerve_Tibial	ENSG00000001460.13	Nerve_Tibial	1_24717133_T_C_b37	1:24717132-24717133	-26291	-0.518805	9.9999e-06	3.32651e-25	SNV	MELT_ALU_1_24949050	1:24949049-24949050	1.81725e-23	101	0.00735071	0.29354	0.300891	0.0244298	4.43951e-25
ENSG00000001460.13|Ovary	ENSG00000001460.13	Ovary	1_24754268_A_G_b37	1:24754267-24754268	10844	-0.557658	9.9999e-06	1.71945e-06	SNV	MELT_ALU_1_23981142	1:23981141-23981142	8.78119e-08	101	-0.00944338	0.395547	0.395548	2.52814e-06	2.22001e-13
ENSG00000001460.13|Pancreas	ENSG00000001460.13	Pancreas	1_24776971_T_C_b37	1:24776970-24776971	33547	-0.521995	0.000179998	0.000264115	SNV	MELT_ALU_1_24949050	1:24949049-24949050	1.15603e-05	101	0.00571148	0.200483	0.206194	0.0276995	3.20215e-07
ENSG00000001460.13|Skin_Not_Sun_Exposed_Suprapubic	ENSG00000001460.13	Skin_Not_Sun_Exposed_Suprapubic	1_24765537_G_T_b37	1:24765536-24765537	22113	-0.268994	9.9999e-06	6.95435e-07	SNV	LUMPY_DEL_23534	1:24804586-24807438	8.88143e-07	101	0.000725045	0.261654	0.262379	0.00276335	2.45425e-09
ENSG00000001460.13|Skin_Sun_Exposed_Lower_leg	ENSG00000001460.13	Skin_Sun_Exposed_Lower_leg	1_24783400_A_G_b37	1:24783399-24783400	39976	-0.236224	9.9999e-06	1.63129e-08	SNV	MELT_ALU_1_24949050	1:24949049-24949050	1.86763e-07	101	0.0219213	0.245388	0.267309	0.0820072	1.53159e-08
ENSG00000001460.13|Spleen	ENSG00000001460.13	Spleen	1_24784197_T_C_b37	1:24784196-24784197	40773	-0.461136	2.99997e-05	7.39509e-05	SNV	LUMPY_BND_1051_1	1:24226310-24226311	2.31426e-06	101	0.00837581	0.323302	0.331678	0.0252529	5.84418e-08
ENSG00000001460.13|Testis	ENSG00000001460.13	Testis	1_24747467_A_G_b37	1:24747466-24747467	4043	0.309767	2.99997e-05	1.01111e-05	SNV	MELT_ALU_1_24949050	1:24949049-24949050	1.36457e-06	101	0.0253446	0.116044	0.141389	0.179255	2.44606e-07
ENSG00000001460.13|Thyroid	ENSG00000001460.13	Thyroid	1_24727235_C_T_b37	1:24727234-24727235	-16189	-0.281382	9.9999e-06	5.83671e-07	SNV	LUMPY_BND_621_1	1:24226300-24226301	7.19773e-08	101	0.00922571	0.151163	0.160389	0.0575209	4.1402e-09
ENSG00000001460.13|Whole_Blood	ENSG00000001460.13	Whole_Blood	1_24701330_G_T_b37	1:24701329-24701330	-42094	-0.386468	2.99997e-05	7.54288e-05	SNV	MELT_ALU_1_23981142	1:23981141-23981142	5.27907e-06	101	-0.00105683	0.174307	0.174308	5.73697e-06	3.02859e-11
ENSG00000001461.12|Adipose_Subcutaneous	ENSG00000001461.12	Adipose_Subcutaneous	1_24743879_C_T_b37	1:24743878-24743879	-1902	-0.292334	9.9999e-06	2.59525e-06	SNV	LUMPY_DEL_23525	1:24520347-24523674	1.01866e-06	101	0.0171716	0.180383	0.197555	0.0869208	8.85427e-08
ENSG00000001461.12|Artery_Aorta	ENSG00000001461.12	Artery_Aorta	1_24719691_G_A_b37	1:24719690-24719691	-26090	-0.368772	9.9999e-06	1.44125e-08	SNV	LUMPY_BND_621_1	1:24226300-24226301	5.61175e-09	101	0.0107412	0.244535	0.255276	0.0420768	2.36124e-10
ENSG00000001461.12|Artery_Coronary	ENSG00000001461.12	Artery_Coronary	1_24718079_C_A_b37	1:24718078-24718079	-27702	-0.514284	1.99998e-05	2.40718e-05	SNV	LUMPY_BND_621_1	1:24226300-24226301	6.0468e-07	101	-0.00225083	0.21623	0.216231	4.62468e-06	2.79645e-12
ENSG00000001461.12|Artery_Tibial	ENSG00000001461.12	Artery_Tibial	1_24731659_G_A_b37	1:24731658-24731659	-14122	-0.513997	9.9999e-06	1.14007e-15	SNV	GS_MIXED_CNV_1_25644471_25650021	1:25644471-25650021	4.40951e-16	101	0.00601303	0.32177	0.327783	0.0183445	8.08903e-18
ENSG00000001461.12|Brain_Hippocampus	ENSG00000001461.12	Brain_Hippocampus	1_24234853_C_T_b37	1:24234852-24234853	-510928	-0.979511	0.00635994	0.0074166	SNV	LUMPY_DUP_75322	1:24961187-24961539	7.4218e-05	101	0.00617432	0.139674	0.145848	0.0423338	3.14193e-06
ENSG00000001461.12|Cells_Transformed_fibroblasts	ENSG00000001461.12	Cells_Transformed_fibroblasts	1_24757208_A_G_b37	1:24757207-24757208	11427	0.416214	9.9999e-06	9.22282e-14	SNV	GS_MIXED_CNV_1_25622420_25631713	1:25622420-25631713	3.27513e-14	101	-0.00361187	0.179664	0.179665	5.56591e-06	1.82291e-19
ENSG00000001461.12|Colon_Transverse	ENSG00000001461.12	Colon_Transverse	1_24828929_G_A_b37	1:24828928-24828929	83148	0.400755	0.015428	0.0170931	SNV	LUMPY_MEI_23523	1:24403011-24403302	0.000411199	101	0.00428666	0.273483	0.27777	0.0154324	6.34579e-06
ENSG00000001461.12|Esophagus_Gastroesophageal_Junction	ENSG00000001461.12	Esophagus_Gastroesophageal_Junction	1_24422626_C_T_b37	1:24422625-24422626	-323155	0.408573	0.0191359	0.0196877	SNV	MELT_ALU_1_23981142	1:23981141-23981142	0.00071149	101	-0.0014769	0.105734	0.105735	9.45761e-06	6.72899e-09
ENSG00000001461.12|Esophagus_Mucosa	ENSG00000001461.12	Esophagus_Mucosa	1_24762069_A_G_b37	1:24762068-24762069	16288	-0.355832	0.00286997	0.00356109	SNV	LUMPY_DEL_23534	1:24804586-24807438	0.000899054	82	0.0228746	0.105893	0.128768	0.177643	0.000159711
ENSG00000001461.12|Liver	ENSG00000001461.12	Liver	1_24787947_A_G_b37	1:24787946-24787947	42166	0.288122	0.000119999	0.000180791	SNV	LUMPY_BND_1206_1	1:24489345-24489346	5.24288e-06	101	0.0199216	0.155971	0.175893	0.11326	5.93809e-07
ENSG00000001461.12|Muscle_Skeletal	ENSG00000001461.12	Muscle_Skeletal	1_24717597_C_G_b37	1:24717596-24717597	-28184	-0.218397	1.99998e-05	6.05524e-05	SNV	LUMPY_MEI_23523	1:24403011-24403302	2.23835e-06	101	-0.000512584	0.140674	0.140675	7.10858e-06	1.59115e-11
ENSG00000001461.12|Nerve_Tibial	ENSG00000001461.12	Nerve_Tibial	1_24759403_G_A_b37	1:24759402-24759403	13622	-0.428839	9.9999e-06	1.38055e-19	SNV	GS_MIXED_CNV_1_25644471_25650021	1:25644471-25650021	2.53444e-20	101	-0.000744336	0.267274	0.267275	3.74146e-06	9.48251e-26
ENSG00000001461.12|Skin_Not_Sun_Exposed_Suprapubic	ENSG00000001461.12	Skin_Not_Sun_Exposed_Suprapubic	1_24758683_A_G_b37	1:24758682-24758683	12902	-0.265353	9.9999e-06	6.53114e-07	SNV	LUMPY_BND_621_1	1:24226300-24226301	2.63731e-07	101	0.00135714	0.206557	0.207914	0.00652741	1.72148e-09
ENSG00000001461.12|Skin_Sun_Exposed_Lower_leg	ENSG00000001461.12	Skin_Sun_Exposed_Lower_leg	1_24759685_G_T_b37	1:24759684-24759685	13904	-0.301545	9.9999e-06	6.98059e-13	SNV	LUMPY_DEL_23525	1:24520347-24523674	2.73475e-10	101	0.00839618	0.201764	0.21016	0.0399513	1.09257e-11
ENSG00000001461.12|Testis	ENSG00000001461.12	Testis	1_24763281_G_A_b37	1:24763280-24763281	17500	0.396085	9.9999e-06	1.23856e-16	SNV	MELT_ALU_1_24949050	1:24949049-24949050	1.11656e-16	101	0.00757143	0.063425	0.0709964	0.106645	1.19076e-17
ENSG00000001461.12|Thyroid	ENSG00000001461.12	Thyroid	1_24799552_G_C_b37	1:24799551-24799552	53771	0.208132	9.9999e-06	1.04634e-05	SNV	LUMPY_MEI_23538	1:24928812-24929081	2.88766e-06	101	0.0135633	0.133221	0.146784	0.0924029	2.66828e-07
ENSG00000001497.12|Adipose_Visceral_Omentum	ENSG00000001497.12	Adipose_Visceral_Omentum	X_64606340_G_A_b37	X:64606339-64606340	-148315	-0.310901	0.0249365	0.0261714	SNV	LUMPY_DEL_74050	X:65113962-65114415	0.0272342	5	0.0468402	0.115214	0.162054	0.28904	0.00787177
ENSG00000001497.12|Esophagus_Muscularis	ENSG00000001497.12	Esophagus_Muscularis	X_64444421_G_A_b37	X:64444420-64444421	-310234	0.255773	0.0204319	0.0221182	SNV	GS_DEL_CNV_X_65729589_65730788	X:65729589-65730788	0.000859926	101	-0.00287012	0.027106	0.027107	3.68908e-05	3.17234e-08
ENSG00000001497.12|Pancreas	ENSG00000001497.12	Pancreas	X_65521396_C_T_b37	X:65521395-65521396	766741	0.653151	0.000569994	0.000762856	SNV	LUMPY_DEL_74050	X:65113962-65114415	0.000679412	101	0.0407477	0.023947	0.0646947	0.629846	0.000427925
ENSG00000001497.12|Skin_Not_Sun_Exposed_Suprapubic	ENSG00000001497.12	Skin_Not_Sun_Exposed_Suprapubic	X_64347739_G_T_b37	X:64347738-64347739	-406916	-0.436326	0.0159187	0.0180909	SNV	LUMPY_BND_22538_2	X:65297003-65297004	0.000625982	101	NA	NA	NA	NA	NA
ENSG00000001497.12|Testis	ENSG00000001497.12	Testis	X_64046554_T_C_b37	X:64046553-64046554	-708101	-0.35162	0.000179998	0.000280283	SNV	LUMPY_BND_22538_2	X:65297003-65297004	2.50064e-05	101	0.0088584	0.039421	0.0482794	0.183482	4.58822e-06
ENSG00000001497.12|Whole_Blood	ENSG00000001497.12	Whole_Blood	X_65507889_G_A_b37	X:65507888-65507889	753234	-0.167978	0.0110936	0.0130778	SNV	GS_DEL_CNV_X_65728589_65730038	X:65728589-65730038	0.000917158	101	-0.00254442	0.066223	0.066224	1.51003e-05	1.38494e-08
ENSG00000001561.6|Adipose_Subcutaneous	ENSG00000001561.6	Adipose_Subcutaneous	6_46116102_A_C_b37	6:46116101-46116102	18372	-0.413568	9.9999e-06	1.09722e-07	SNV	GS_DEL_CNV_6_46771068_46773167	6:46771068-46773167	3.73886e-08	101	0.00446276	0.267816	0.272279	0.0163904	6.12814e-10
ENSG00000001561.6|Adipose_Visceral_Omentum	ENSG00000001561.6	Adipose_Visceral_Omentum	6_46114914_A_G_b37	6:46114913-46114914	17184	-0.459406	0.00324997	0.00388382	SNV	GS_DEL_CNV_6_45165824_45169123	6:45165824-45169123	0.000333244	101	0.012865	0.198946	0.211811	0.0607381	2.02406e-05
ENSG00000001561.6|Adrenal_Gland	ENSG00000001561.6	Adrenal_Gland	6_46128745_C_T_b37	6:46128744-46128745	31015	-0.341998	0.000239998	0.000487022	SNV	LUMPY_BND_2374_2	6:45872385-45872386	1.90126e-05	101	-0.000760683	0.262445	0.262446	3.81031e-06	7.24439e-11
ENSG00000001561.6|Artery_Aorta	ENSG00000001561.6	Artery_Aorta	6_46185484_A_C_b37	6:46185483-46185484	87754	-0.632046	9.9999e-06	3.85825e-11	SNV	LUMPY_BND_18152_1	6:46909228-46909229	2.25804e-09	101	0.00139667	0.659012	0.660409	0.00211486	4.77544e-12
ENSG00000001561.6|Artery_Tibial	ENSG00000001561.6	Artery_Tibial	6_46195339_T_TTTGTATTTCTGTGGGAATGGTTGTGA_b37	6:46195338-46195339	97609	-0.396565	9.9999e-06	5.95137e-11	INDEL	LUMPY_BND_18152_1	6:46909228-46909229	1.93803e-11	101	-0.000696029	0.576706	0.576707	1.73398e-06	3.36051e-17
ENSG00000001561.6|Brain_Caudate_basal_ganglia	ENSG00000001561.6	Brain_Caudate_basal_ganglia	6_46118052_T_TA_b37	6:46118051-46118052	20322	-0.221919	0.0097299	0.0114659	INDEL	MELT_ALU_6_45260479	6:45260478-45260479	0.000453759	101	-0.0015639	0.253483	0.253484	3.94502e-06	1.79009e-09
ENSG00000001561.6|Brain_Cerebellum	ENSG00000001561.6	Brain_Cerebellum	6_46112389_A_G_b37	6:46112388-46112389	14659	0.244603	0.0237841	0.0254406	SNV	GS_DEL_CNV_6_45165324_45169647	6:45165324-45169647	0.000354123	101	0.00898617	0.066789	0.0757752	0.11859	4.19954e-05
ENSG00000001561.6|Brain_Nucleus_accumbens_basal_ganglia	ENSG00000001561.6	Brain_Nucleus_accumbens_basal_ganglia	6_46149258_A_AATAG_b37	6:46149257-46149258	51528	-0.258466	0.00902991	0.0101749	INDEL	MELT_LINE1_6_45852712	6:45852711-45852712	0.000533311	101	-0.00392668	0.33538	0.335381	2.98168e-06	1.59016e-09
ENSG00000001561.6|Brain_Spinal_cord_cervical_c-1	ENSG00000001561.6	Brain_Spinal_cord_cervical_c-1	6_46105670_TGAAA_T_b37	6:46105669-46105674	7940	-0.263063	0.000139999	0.000238603	INDEL	MELT_ALU_6_45260479	6:45260478-45260479	1.30942e-05	101	0.0341376	0.26481	0.298948	0.114193	1.49527e-06
ENSG00000001561.6|Brain_Substantia_nigra	ENSG00000001561.6	Brain_Substantia_nigra	6_46074656_T_C_b37	6:46074655-46074656	-23074	-0.277576	0.00258997	0.0033983	SNV	LUMPY_BND_2374_2	6:45872385-45872386	1.1536e-05	101	-0.000563059	0.309682	0.309683	3.22911e-06	3.7251e-11
ENSG00000001561.6|Breast_Mammary_Tissue	ENSG00000001561.6	Breast_Mammary_Tissue	6_46130369_G_A_b37	6:46130368-46130369	32639	0.181339	0.000469995	0.000765181	SNV	MELT_ALU_6_46077621	6:46077620-46077621	1.73948e-05	101	0.00745966	0.164353	0.171813	0.0434174	7.55237e-07
ENSG00000001561.6|Cells_Transformed_fibroblasts	ENSG00000001561.6	Cells_Transformed_fibroblasts	6_46128745_C_T_b37	6:46128744-46128745	31015	-0.696738	9.9999e-06	4.62619e-26	SNV	MELT_ALU_6_46077621	6:46077620-46077621	4.02105e-23	101	-0.00286322	0.774097	0.774098	1.29183e-06	5.19451e-29
ENSG00000001561.6|Colon_Transverse	ENSG00000001561.6	Colon_Transverse	6_46096777_T_C_b37	6:46096776-46096777	-953	-0.37234	0.00243998	0.00289092	SNV	MELT_ALU_6_46077621	6:46077620-46077621	2.14559e-05	101	0.00302816	0.130742	0.13377	0.022637	4.85697e-07
ENSG00000001561.6|Esophagus_Mucosa	ENSG00000001561.6	Esophagus_Mucosa	6_46116310_T_C_b37	6:46116309-46116310	18580	0.382201	9.9999e-06	4.15591e-12	SNV	MELT_ALU_6_46077621	6:46077620-46077621	2.15108e-11	101	0.0162716	0.178662	0.194934	0.0834725	1.79556e-12
ENSG00000001561.6|Esophagus_Muscularis	ENSG00000001561.6	Esophagus_Muscularis	6_46336529_G_A_b37	6:46336528-46336529	238799	-0.307507	9.9999e-06	6.2315e-09	SNV	MELT_ALU_6_46077621	6:46077620-46077621	2.71844e-09	101	0.00733028	0.349855	0.357185	0.0205223	5.57886e-11
ENSG00000001561.6|Heart_Left_Ventricle	ENSG00000001561.6	Heart_Left_Ventricle	6_46120103_A_G_b37	6:46120102-46120103	22373	0.190174	6.99993e-05	5.68195e-05	SNV	MELT_ALU_6_45260479	6:45260478-45260479	3.60399e-06	101	-0.00606105	0.137046	0.137047	7.29677e-06	2.62975e-11
ENSG00000001561.6|Lung	ENSG00000001561.6	Lung	6_46119669_T_C_b37	6:46119668-46119669	21939	0.401684	9.9999e-06	3.32005e-22	SNV	LUMPY_BND_2374_2	6:45872385-45872386	1.96104e-23	101	0.00157179	0.419931	0.421503	0.00372901	7.31274e-26
ENSG00000001561.6|Nerve_Tibial	ENSG00000001561.6	Nerve_Tibial	6_46108916_C_G_b37	6:46108915-46108916	11186	-0.668093	9.9999e-06	7.4227e-10	SNV	MELT_ALU_6_46077621	6:46077620-46077621	1.36219e-10	101	0.00873935	0.440892	0.449631	0.0194367	2.64765e-12
ENSG00000001561.6|Skin_Not_Sun_Exposed_Suprapubic	ENSG00000001561.6	Skin_Not_Sun_Exposed_Suprapubic	6_46096777_T_C_b37	6:46096776-46096777	-953	-0.311678	0.000429996	0.000488252	SNV	MELT_ALU_6_46077621	6:46077620-46077621	4.95089e-05	101	0.00484351	0.139262	0.144106	0.0336109	1.66404e-06
ENSG00000001561.6|Skin_Sun_Exposed_Lower_leg	ENSG00000001561.6	Skin_Sun_Exposed_Lower_leg	6_46071116_G_A_b37	6:46071115-46071116	-26614	0.184422	9.9999e-06	9.66449e-07	SNV	LUMPY_BND_12860_2	6:46909224-46909225	1.2024e-06	101	0.0128679	0.269498	0.282366	0.0455717	5.47954e-08
ENSG00000001561.6|Spleen	ENSG00000001561.6	Spleen	6_46080181_G_A_b37	6:46080180-46080181	-17549	-0.671086	0.000189998	0.00031949	SNV	MELT_ALU_6_46077621	6:46077620-46077621	2.29334e-06	101	0.00316192	0.396437	0.399599	0.00791273	1.81466e-08
ENSG00000001561.6|Stomach	ENSG00000001561.6	Stomach	6_46085549_T_G_b37	6:46085548-46085549	-12181	0.254138	0.010318	0.0118291	SNV	LUMPY_BND_12860_2	6:46909224-46909225	3.68456e-05	101	-0.00277507	0.151768	0.151769	6.58896e-06	2.42774e-10
ENSG00000001561.6|Testis	ENSG00000001561.6	Testis	6_46083567_T_C_b37	6:46083566-46083567	-14163	-0.460812	9.9999e-06	5.88804e-18	SNV	GS_DEL_CNV_6_46771068_46773167	6:46771068-46773167	5.93511e-15	101	0.00457538	0.326405	0.33098	0.0138237	8.20452e-17
ENSG00000001561.6|Thyroid	ENSG00000001561.6	Thyroid	6_46106441_T_G_b37	6:46106440-46106441	8711	-0.534676	9.9999e-06	2.14899e-08	SNV	MELT_ALU_6_46077621	6:46077620-46077621	3.00258e-09	101	-0.00167982	0.366109	0.36611	2.73142e-06	8.20131e-15
ENSG00000001561.6|Whole_Blood	ENSG00000001561.6	Whole_Blood	6_46088667_T_C_b37	6:46088666-46088667	-9063	0.253432	9.9999e-06	8.34197e-13	SNV	MELT_ALU_6_46077621	6:46077620-46077621	4.23763e-13	101	0.00132376	0.286806	0.28813	0.00459432	1.9469e-15
ENSG00000001617.7|Adipose_Subcutaneous	ENSG00000001617.7	Adipose_Subcutaneous	3_49479704_C_T_b37	3:49479703-49479704	-712774	0.422891	0.0261795	0.0283442	SNV	LUMPY_BND_12860_1	3:49237944-49237945	0.00402451	101	0.00417932	0.02121	0.0253893	0.164609	0.000662471
ENSG00000001617.7|Adipose_Visceral_Omentum	ENSG00000001617.7	Adipose_Visceral_Omentum	3_50204745_C_T_b37	3:50204744-50204745	12267	0.266758	8.99991e-05	0.000112147	SNV	MELT_ALU_3_50879175	3:50879174-50879175	0.000278044	101	0.0084241	0.039065	0.0474891	0.17739	4.93222e-05
ENSG00000001617.7|Artery_Aorta	ENSG00000001617.7	Artery_Aorta	3_50187790_G_T_b37	3:50187789-50187790	-4688	0.248875	0.00343997	0.00433572	SNV	LUMPY_DEL_53146	3:49976223-49976725	0.00389682	89	NA	NA	NA	NA	NA
ENSG00000001617.7|Brain_Caudate_basal_ganglia	ENSG00000001617.7	Brain_Caudate_basal_ganglia	3_50875048_G_A_b37	3:50875047-50875048	682570	-0.546773	0.00227998	0.00326021	SNV	MELT_ALU_3_50879175	3:50879174-50879175	0.00432585	101	0.045834	0.06333	0.109164	0.419864	0.00181627
ENSG00000001617.7|Brain_Spinal_cord_cervical_c-1	ENSG00000001617.7	Brain_Spinal_cord_cervical_c-1	3_49626600_C_T_b37	3:49626599-49626600	-565878	0.722321	0.000199998	0.000377418	SNV	LUMPY_DEL_53146	3:49976223-49976725	1.66601e-05	101	0.0189902	0.028243	0.0472332	0.402052	6.69823e-06
ENSG00000001617.7|Heart_Atrial_Appendage	ENSG00000001617.7	Heart_Atrial_Appendage	3_50421081_T_C_b37	3:50421080-50421081	228603	-0.286737	1.99998e-05	4.29167e-05	SNV	LUMPY_DEL_53146	3:49976223-49976725	0.00311312	101	0.0345865	0.019403	0.0539895	0.640615	0.00199431
ENSG00000001617.7|Heart_Left_Ventricle	ENSG00000001617.7	Heart_Left_Ventricle	3_49911155_G_A_b37	3:49911154-49911155	-281323	-0.154213	0.0162003	0.0182848	SNV	LUMPY_DEL_53146	3:49976223-49976725	0.00809464	40	NA	NA	NA	NA	NA
ENSG00000001617.7|Lung	ENSG00000001617.7	Lung	3_50205642_C_G_b37	3:50205641-50205642	13164	-0.18611	0.0097699	0.0115375	SNV	LUMPY_DEL_53146	3:49976223-49976725	0.000837816	101	-0.00499488	0.041469	0.04147	2.41138e-05	2.02029e-08
ENSG00000001617.7|Nerve_Tibial	ENSG00000001617.7	Nerve_Tibial	3_49813826_T_C_b37	3:49813825-49813826	-378652	0.434929	1.99998e-05	5.04406e-05	SNV	LUMPY_BND_12860_1	3:49237944-49237945	9.29394e-05	101	0.00524739	0.230464	0.235711	0.0222619	2.06901e-06
ENSG00000001617.7|Spleen	ENSG00000001617.7	Spleen	3_49479704_C_T_b37	3:49479703-49479704	-712774	0.833008	0.00676993	0.00866345	SNV	LUMPY_DEL_53146	3:49976223-49976725	0.000374638	101	0.0266449	0.012992	0.0396369	0.672225	0.000251841
ENSG00000001626.10|Heart_Left_Ventricle	ENSG00000001626.10	Heart_Left_Ventricle	7_117112122_A_G_b37	7:117112121-117112122	6284	0.550665	0.00112999	0.00183018	SNV	MELT_ALU_7_117356247	7:117356246-117356247	2.98251e-05	101	-0.00843228	0.128602	0.128603	7.77587e-06	2.31916e-10
ENSG00000001626.10|Pancreas	ENSG00000001626.10	Pancreas	7_117012774_T_C_b37	7:117012773-117012774	-93064	-0.31629	0.0140582	0.0161908	SNV	MELT_ALU_7_117356247	7:117356246-117356247	0.000178826	101	-0.00343795	0.234567	0.234568	4.26316e-06	7.62364e-10
ENSG00000001626.10|Testis	ENSG00000001626.10	Testis	7_117359028_G_A_b37	7:117359027-117359028	253190	-0.517882	8.99991e-05	5.34124e-05	SNV	MELT_ALU_7_117356247	7:117356246-117356247	0.00182962	43	0.00181753	0.209927	0.211745	0.0085836	1.57047e-05
ENSG00000001629.5|Brain_Caudate_basal_ganglia	ENSG00000001629.5	Brain_Caudate_basal_ganglia	7_91925256_G_A_b37	7:91925255-91925256	49708	-0.188172	0.000739993	0.00116129	SNV	MELT_ALU_7_91751552	7:91751551-91751552	0.00114188	101	0.0248534	0.060489	0.0853424	0.29122	0.000332538
ENSG00000001629.5|Heart_Left_Ventricle	ENSG00000001629.5	Heart_Left_Ventricle	7_91243106_C_T_b37	7:91243105-91243106	-632442	-0.175563	0.00633994	0.00781079	SNV	GS_MIXED_CNV_7_91217721_91220573	7:91217721-91220573	0.00584482	42	0.0199764	0.059314	0.0792904	0.25194	0.00147254
ENSG00000001629.5|Lung	ENSG00000001629.5	Lung	7_92686834_G_A_b37	7:92686833-92686834	811286	-0.657736	0.000359996	0.000472597	SNV	GS_DEL_CNV_7_91358516_91360370	7:91358516-91360370	0.00216286	11	0.0327951	0.170506	0.203301	0.161313	0.000348897
ENSG00000001629.5|Muscle_Skeletal	ENSG00000001629.5	Muscle_Skeletal	7_92563344_C_T_b37	7:92563343-92563344	687796	-0.298527	0.0140988	0.0155259	SNV	MELT_ALU_7_91751552	7:91751551-91751552	0.000316494	101	-0.0215527	0.190097	0.190098	5.26044e-06	1.6649e-09
ENSG00000001629.5|Nerve_Tibial	ENSG00000001629.5	Nerve_Tibial	7_91546327_G_C_b37	7:91546326-91546327	-329221	0.184099	0.00228998	0.00305461	SNV	MELT_ALU_7_91751552	7:91751551-91751552	0.00437528	72	0.0765149	0.064422	0.140937	0.542902	0.00237535
ENSG00000001629.5|Testis	ENSG00000001629.5	Testis	7_91958951_C_T_b37	7:91958950-91958951	83403	-0.386872	9.9999e-06	1.00974e-05	SNV	GS_MIXED_CNV_7_91217721_91220573	7:91217721-91220573	1.26563e-07	101	0.00566401	0.150925	0.156589	0.0361712	4.57794e-09
ENSG00000001629.5|Thyroid	ENSG00000001629.5	Thyroid	7_91501343_C_T_b37	7:91501342-91501343	-374205	0.698307	0.0245133	0.0274052	SNV	MELT_ALU_7_91751552	7:91751551-91751552	0.000525893	101	-0.00622774	0.025123	0.025124	3.98026e-05	2.09319e-08
ENSG00000001629.5|Whole_Blood	ENSG00000001629.5	Whole_Blood	7_91908223_A_G_b37	7:91908222-91908223	32675	0.212679	7.99992e-05	8.00252e-05	SNV	GS_DEL_CNV_7_91358516_91360370	7:91358516-91360370	2.391e-06	101	0.00467507	0.118046	0.122721	0.0380951	9.10854e-08
ENSG00000001630.11|Brain_Frontal_Cortex_BA9	ENSG00000001630.11	Brain_Frontal_Cortex_BA9	7_91517491_G_A_b37	7:91517490-91517491	-254775	0.292356	0.000129999	0.000333827	SNV	MELT_ALU_7_91751552	7:91751551-91751552	6.86526e-05	101	-0.0571338	0.24968	0.249681	4.00511e-06	2.74961e-10
ENSG00000001630.11|Muscle_Skeletal	ENSG00000001630.11	Muscle_Skeletal	7_91782274_G_A_b37	7:91782273-91782274	10008	-0.536027	9.9999e-06	1.03904e-22	SNV	MELT_ALU_7_91751552	7:91751551-91751552	0.000508621	53	0.0962267	0.042021	0.138248	0.696046	0.000354024
ENSG00000001631.10|Adipose_Subcutaneous	ENSG00000001631.10	Adipose_Subcutaneous	7_91865662_C_G_b37	7:91865661-91865662	-9818	0.273854	0.00913991	0.0111571	SNV	LUMPY_BND_66689_1	7:91358421-91358422	0.000859945	101	0.00736415	0.021652	0.0290162	0.253795	0.00021825
ENSG00000001631.10|Adipose_Visceral_Omentum	ENSG00000001631.10	Adipose_Visceral_Omentum	7_91723691_C_T_b37	7:91723690-91723691	-151789	-0.17517	0.00199998	0.00253443	SNV	MELT_ALU_7_91751552	7:91751551-91751552	0.00337316	101	0.00148596	0.072803	0.074289	0.0200024	6.74713e-05
ENSG00000001631.10|Brain_Cerebellum	ENSG00000001631.10	Brain_Cerebellum	7_91554238_G_C_b37	7:91554237-91554238	-321242	0.475781	0.00102999	0.00144635	SNV	LUMPY_BND_66689_1	7:91358421-91358422	7.59517e-05	101	0.0265652	0.178806	0.205371	0.129352	9.8245e-06
ENSG00000001631.10|Colon_Transverse	ENSG00000001631.10	Colon_Transverse	7_92035738_G_A_b37	7:92035737-92035738	160258	0.291116	0.0105627	0.012164	SNV	MELT_ALU_7_91751552	7:91751551-91751552	9.69936e-05	101	0.0111928	0.124899	0.136092	0.0822445	7.97719e-06
ENSG00000001631.10|Esophagus_Gastroesophageal_Junction	ENSG00000001631.10	Esophagus_Gastroesophageal_Junction	7_92535578_G_C_b37	7:92535577-92535578	660098	-0.260141	0.01306	0.0153219	SNV	GS_DEL_CNV_7_91358516_91360370	7:91358516-91360370	0.000688954	101	0.00540064	0.054023	0.0594236	0.0908837	6.26147e-05
ENSG00000001631.10|Muscle_Skeletal	ENSG00000001631.10	Muscle_Skeletal	7_91832451_C_T_b37	7:91832450-91832451	-43029	0.26369	0.000119999	0.000219818	SNV	LUMPY_BND_66689_1	7:91358421-91358422	1.04926e-05	101	0.000473255	0.139563	0.140036	0.00337952	3.546e-08
ENSG00000001631.10|Nerve_Tibial	ENSG00000001631.10	Nerve_Tibial	7_91905809_G_C_b37	7:91905808-91905809	30329	0.270772	0.000469995	0.000634235	SNV	MELT_ALU_7_91751552	7:91751551-91751552	2.40353e-05	101	0.0154868	0.260299	0.275786	0.0561552	1.34971e-06
ENSG00000001631.10|Thyroid	ENSG00000001631.10	Thyroid	7_91772998_C_T_b37	7:91772997-91772998	-102482	0.322593	0.00246998	0.00326311	SNV	MELT_ALU_7_91208887	7:91208886-91208887	0.000111784	101	0.012632	0.082353	0.094985	0.132989	1.4866e-05
ENSG00000001631.10|Whole_Blood	ENSG00000001631.10	Whole_Blood	7_91890344_A_C_b37	7:91890343-91890344	14864	0.218851	0.0230385	0.0256696	SNV	LUMPY_BND_20203_1	7:91341551-91341552	0.000816871	101	0.00831815	0.06859	0.0769081	0.108157	8.83503e-05
ENSG00000002016.12|Adipose_Subcutaneous	ENSG00000002016.12	Adipose_Subcutaneous	12_1054956_C_T_b37	12:1054955-1054956	-44263	-0.422834	9.9999e-06	8.81087e-19	SNV	GS_DUP_CNV_12_182449_186546	12:182449-186546	3.47156e-18	101	-0.00127133	0.458573	0.458574	2.18067e-06	7.57033e-24
ENSG00000002016.12|Adipose_Visceral_Omentum	ENSG00000002016.12	Adipose_Visceral_Omentum	12_1058738_C_G_b37	12:1058737-1058738	-40481	-0.328456	9.9999e-06	7.22758e-11	SNV	GS_DUP_CNV_12_177531_186546	12:177531-186546	1.73515e-10	101	0.0145956	0.320615	0.335211	0.0435416	7.55512e-12
ENSG00000002016.12|Adrenal_Gland	ENSG00000002016.12	Adrenal_Gland	12_1054956_C_T_b37	12:1054955-1054956	-44263	-0.369365	1.99998e-05	6.01637e-06	SNV	LUMPY_BND_20754_2	12:686603-686604	2.28068e-07	101	0.00476727	0.385337	0.390104	0.0122205	2.7871e-09
ENSG00000002016.12|Artery_Aorta	ENSG00000002016.12	Artery_Aorta	12_1001819_C_T_b37	12:1001818-1001819	-97400	0.301926	9.9999e-06	5.06128e-11	SNV	MELT_ALU_12_987960	12:987959-987960	3.92343e-12	101	0.00734684	0.295946	0.303293	0.0242236	9.50396e-14
ENSG00000002016.12|Artery_Coronary	ENSG00000002016.12	Artery_Coronary	12_1058738_C_G_b37	12:1058737-1058738	-40481	-0.460186	9.9999e-06	3.83688e-06	SNV	LUMPY_DEL_31226	12:866805-874783	6.75993e-07	101	0.0168233	0.541903	0.558726	0.0301101	2.03542e-08
ENSG00000002016.12|Artery_Tibial	ENSG00000002016.12	Artery_Tibial	12_1054956_C_T_b37	12:1054955-1054956	-44263	-0.407652	9.9999e-06	4.61864e-21	SNV	MELT_ALU_12_2089856	12:2089855-2089856	2.13424e-21	101	0.00242247	0.422306	0.424728	0.00570357	1.21728e-23
ENSG00000002016.12|Brain_Caudate_basal_ganglia	ENSG00000002016.12	Brain_Caudate_basal_ganglia	12_991553_C_G_b37	12:991552-991553	-107666	0.325351	0.00179998	0.00240081	SNV	MELT_ALU_12_1057146	12:1057145-1057146	3.87044e-05	101	0.0351454	0.288896	0.324041	0.10846	4.19788e-06
ENSG00000002016.12|Brain_Cerebellar_Hemisphere	ENSG00000002016.12	Brain_Cerebellar_Hemisphere	12_1056454_T_G_b37	12:1056453-1056454	-42765	0.50476	9.9999e-06	5.88582e-10	SNV	MELT_ALU_12_987960	12:987959-987960	6.08247e-12	101	0.0453029	0.641065	0.686368	0.0660038	4.01466e-13
ENSG00000002016.12|Brain_Cerebellum	ENSG00000002016.12	Brain_Cerebellum	12_1059143_G_A_b37	12:1059142-1059143	-40076	0.514958	9.9999e-06	1.17163e-07	SNV	MELT_ALU_12_2089856	12:2089855-2089856	3.40424e-09	101	0.0131219	0.364605	0.377727	0.0347391	1.1826e-10
ENSG00000002016.12|Brain_Cortex	ENSG00000002016.12	Brain_Cortex	12_1054956_C_T_b37	12:1054955-1054956	-44263	-0.534268	9.9999e-06	2.93511e-07	SNV	LUMPY_BND_20756_2	12:804288-804289	8.41907e-08	101	0.00454515	0.471705	0.47625	0.00954362	8.03484e-10
ENSG00000002016.12|Brain_Frontal_Cortex_BA9	ENSG00000002016.12	Brain_Frontal_Cortex_BA9	12_926667_A_G_b37	12:926666-926667	-172552	-0.384483	0.000139999	0.000231545	SNV	LUMPY_BND_77015_1	12:212637-212638	3.83329e-06	101	0.0261972	0.521914	0.548111	0.0477954	1.83214e-07
ENSG00000002016.12|Brain_Putamen_basal_ganglia	ENSG00000002016.12	Brain_Putamen_basal_ganglia	12_1071302_AG_A_b37	12:1071301-1071303	-27917	-0.501972	0.00099999	0.00138138	INDEL	GS_DUP_CNV_12_145785_148703	12:145785-148703	0.000112704	101	0.0166661	0.547944	0.56461	0.0295179	3.32679e-06
ENSG00000002016.12|Breast_Mammary_Tissue	ENSG00000002016.12	Breast_Mammary_Tissue	12_1054956_C_T_b37	12:1054955-1054956	-44263	-0.332204	9.9999e-06	1.80661e-12	SNV	LUMPY_DEL_31226	12:866805-874783	4.80513e-11	101	-0.00753749	0.473826	0.473827	2.11047e-06	1.01411e-16
ENSG00000002016.12|Cells_Transformed_fibroblasts	ENSG00000002016.12	Cells_Transformed_fibroblasts	12_1054956_C_T_b37	12:1054955-1054956	-44263	-0.575855	9.9999e-06	1.004e-17	SNV	LUMPY_BND_20754_2	12:686603-686604	2.54606e-19	101	0.00359707	0.479179	0.482776	0.0074508	1.89702e-21
ENSG00000002016.12|Colon_Sigmoid	ENSG00000002016.12	Colon_Sigmoid	12_1068184_T_C_b37	12:1068183-1068184	-31035	-0.390146	9.9999e-06	6.93329e-09	SNV	LUMPY_BND_77015_1	12:212637-212638	2.52683e-09	101	0.0180796	0.360086	0.378166	0.0478087	1.20804e-10
ENSG00000002016.12|Colon_Transverse	ENSG00000002016.12	Colon_Transverse	12_1058738_C_G_b37	12:1058737-1058738	-40481	-0.346452	3.99996e-05	3.69506e-05	SNV	MELT_ALU_12_1057146	12:1057145-1057146	1.74872e-06	101	-0.00168152	0.303012	0.303013	3.30019e-06	5.77111e-12
ENSG00000002016.12|Esophagus_Gastroesophageal_Junction	ENSG00000002016.12	Esophagus_Gastroesophageal_Junction	12_1043834_T_C_b37	12:1043833-1043834	-55385	-0.442493	9.9999e-06	3.07713e-12	SNV	LUMPY_BND_20754_2	12:686603-686604	5.17037e-10	101	0.00375156	0.485167	0.488919	0.00767318	3.96732e-12
ENSG00000002016.12|Esophagus_Mucosa	ENSG00000002016.12	Esophagus_Mucosa	12_1058738_C_G_b37	12:1058737-1058738	-40481	-0.271714	9.9999e-06	3.74425e-09	SNV	MELT_ALU_12_2089856	12:2089855-2089856	3.2315e-09	101	0.00371478	0.291458	0.295173	0.0125851	4.06688e-11
ENSG00000002016.12|Esophagus_Muscularis	ENSG00000002016.12	Esophagus_Muscularis	12_1054956_C_T_b37	12:1054955-1054956	-44263	-0.307812	9.9999e-06	2.58807e-12	SNV	LUMPY_BND_20754_2	12:686603-686604	3.66135e-13	101	0.00453502	0.305389	0.309924	0.0146327	5.35754e-15
ENSG00000002016.12|Heart_Atrial_Appendage	ENSG00000002016.12	Heart_Atrial_Appendage	12_1054956_C_T_b37	12:1054955-1054956	-44263	-0.359048	9.9999e-06	4.02977e-10	SNV	MELT_ALU_12_987960	12:987959-987960	1.61733e-10	101	0.0664114	0.549399	0.61581	0.107844	1.74419e-11
ENSG00000002016.12|Heart_Left_Ventricle	ENSG00000002016.12	Heart_Left_Ventricle	12_1068184_T_C_b37	12:1068183-1068184	-31035	-0.45097	9.9999e-06	1.38209e-11	SNV	LUMPY_BND_20754_2	12:686603-686604	4.63133e-11	101	0.016977	0.352596	0.369573	0.0459368	2.12748e-12
ENSG00000002016.12|Liver	ENSG00000002016.12	Liver	12_1068184_T_C_b37	12:1068183-1068184	-31035	-0.325832	0.00324997	0.0039973	SNV	LUMPY_DEL_31234	12:1194260-1199933	0.00111986	69	0.0292015	0.271832	0.301034	0.0970042	0.000108631
ENSG00000002016.12|Lung	ENSG00000002016.12	Lung	12_1058738_C_G_b37	12:1058737-1058738	-40481	-0.36221	9.9999e-06	1.79431e-16	SNV	MELT_ALU_12_987960	12:987959-987960	2.94998e-15	101	0.0292314	0.457619	0.48685	0.0600419	1.77122e-16
ENSG00000002016.12|Minor_Salivary_Gland	ENSG00000002016.12	Minor_Salivary_Gland	12_1043834_T_C_b37	12:1043833-1043834	-55385	-0.308154	0.00599994	0.00688251	SNV	LUMPY_DEL_31247	12:1437992-1438610	7.88302e-05	101	0.0215757	0.526774	0.54835	0.0393466	3.1017e-06
ENSG00000002016.12|Muscle_Skeletal	ENSG00000002016.12	Muscle_Skeletal	12_1054956_C_T_b37	12:1054955-1054956	-44263	-0.371102	9.9999e-06	8.07593e-16	SNV	MELT_ALU_12_987960	12:987959-987960	7.16607e-16	101	-0.0019873	0.466577	0.466578	2.14326e-06	1.53588e-21
ENSG00000002016.12|Nerve_Tibial	ENSG00000002016.12	Nerve_Tibial	12_1054956_C_T_b37	12:1054955-1054956	-44263	-0.316517	9.9999e-06	4.95725e-18	SNV	LUMPY_BND_77015_1	12:212637-212638	2.38698e-19	101	-0.00200976	0.374957	0.374958	2.66697e-06	6.366e-25
ENSG00000002016.12|Pancreas	ENSG00000002016.12	Pancreas	12_1054956_C_T_b37	12:1054955-1054956	-44263	-0.2355	0.00383996	0.00481854	SNV	GS_DUP_CNV_12_160828_168987	12:160828-168987	0.000245821	101	0.00829495	0.305216	0.313511	0.0264582	6.50398e-06
ENSG00000002016.12|Pituitary	ENSG00000002016.12	Pituitary	12_946878_A_G_b37	12:946877-946878	-152341	-0.234106	0.0139101	0.015414	SNV	LUMPY_DEL_31234	12:1194260-1199933	9.64403e-05	101	0.0139396	0.342851	0.356791	0.0390694	3.76786e-06
ENSG00000002016.12|Skin_Not_Sun_Exposed_Suprapubic	ENSG00000002016.12	Skin_Not_Sun_Exposed_Suprapubic	12_1058738_C_G_b37	12:1058737-1058738	-40481	-0.443471	9.9999e-06	1.13283e-13	SNV	LUMPY_BND_20754_2	12:686603-686604	4.11938e-14	101	0.00237397	0.342494	0.344868	0.00688371	2.83566e-16
ENSG00000002016.12|Skin_Sun_Exposed_Lower_leg	ENSG00000002016.12	Skin_Sun_Exposed_Lower_leg	12_1058738_C_G_b37	12:1058737-1058738	-40481	-0.4783	9.9999e-06	4.24195e-16	SNV	LUMPY_DEL_31226	12:866805-874783	1.07145e-15	101	0.00507009	0.561849	0.566919	0.00894323	9.58222e-18
ENSG00000002016.12|Small_Intestine_Terminal_Ileum	ENSG00000002016.12	Small_Intestine_Terminal_Ileum	12_1058756_T_TC_b37	12:1058755-1058756	-40463	-0.48989	0.000269997	0.00039284	INDEL	GS_DUP_CNV_12_160828_168987	12:160828-168987	2.85432e-05	101	0.00139671	0.55103	0.552427	0.00252832	7.21663e-08
ENSG00000002016.12|Spleen	ENSG00000002016.12	Spleen	12_1058738_C_G_b37	12:1058737-1058738	-40481	-0.435636	0.000429996	0.000719563	SNV	LUMPY_DEL_31247	12:1437992-1438610	2.60606e-05	101	0.00205576	0.431178	0.433234	0.00474515	1.23661e-07
ENSG00000002016.12|Stomach	ENSG00000002016.12	Stomach	12_1071302_AG_A_b37	12:1071301-1071303	-27917	-0.30799	9.9999e-06	5.91214e-07	INDEL	LUMPY_BND_20754_2	12:686603-686604	8.62074e-08	101	0.0053198	0.399023	0.404343	0.0131567	1.1342e-09
ENSG00000002016.12|Testis	ENSG00000002016.12	Testis	12_983550_G_A_b37	12:983549-983550	-115669	-0.297369	9.9999e-06	6.61426e-07	SNV	MELT_ALU_12_1057146	12:1057145-1057146	2.34638e-06	101	0.0173813	0.276568	0.293949	0.0591303	1.38742e-07
ENSG00000002016.12|Thyroid	ENSG00000002016.12	Thyroid	12_1068178_A_T_b37	12:1068177-1068178	-31041	0.226832	9.9999e-06	1.97739e-13	SNV	MELT_ALU_12_1057146	12:1057145-1057146	2.27547e-12	101	0.0100269	0.484196	0.494223	0.0202882	4.61652e-14
ENSG00000002016.12|Whole_Blood	ENSG00000002016.12	Whole_Blood	12_1058738_C_G_b37	12:1058737-1058738	-40481	-0.503317	9.9999e-06	1.2226e-09	SNV	LUMPY_DEL_31226	12:866805-874783	4.42698e-07	100	-0.00322341	0.392664	0.392665	2.5467e-06	1.12742e-12
ENSG00000002330.9|Esophagus_Mucosa	ENSG00000002330.9	Esophagus_Mucosa	11_64005412_G_A_b37	11:64005411-64005412	-46729	-0.168624	3.99996e-05	0.00013719	SNV	LUMPY_BND_30061_1	11:63698908-63698909	4.32299e-06	101	-0.00371513	0.106675	0.106676	9.37418e-06	4.05245e-11
ENSG00000002330.9|Heart_Atrial_Appendage	ENSG00000002330.9	Heart_Atrial_Appendage	11_63937223_C_G_b37	11:63937222-63937223	-114918	-0.82517	1.99998e-05	1.5878e-05	SNV	LUMPY_MEI_30050	11:63198019-63202784	0.00616572	7	0.138051	0.272719	0.41077	0.336079	0.00207217
ENSG00000002330.9|Heart_Left_Ventricle	ENSG00000002330.9	Heart_Left_Ventricle	11_64131280_T_C_b37	11:64131279-64131280	79139	0.197551	0.0104692	0.0123721	SNV	LUMPY_MEI_30050	11:63198019-63202784	0.000498125	101	0.00140318	0.170573	0.171976	0.00815915	4.06428e-06
ENSG00000002330.9|Thyroid	ENSG00000002330.9	Thyroid	11_63125235_CT_C_b37	11:63125234-63125236	-926906	-0.341661	0.00745993	0.00899864	INDEL	LUMPY_BND_76782_1	11:63698905-63698906	0.000294685	101	-0.00161314	0.014795	0.014796	6.75858e-05	1.99165e-08
ENSG00000002330.9|Vagina	ENSG00000002330.9	Vagina	11_64962958_A_G_b37	11:64962957-64962958	910817	0.572825	0.00463995	0.00584321	SNV	LUMPY_BND_76782_1	11:63698905-63698906	0.000895874	101	0.0640581	0.236485	0.300543	0.213141	0.000190947
ENSG00000002549.8|Artery_Tibial	ENSG00000002549.8	Artery_Tibial	4_16704333_A_G_b37	4:16704332-16704333	-874482	-0.186411	0.00282997	0.003359	SNV	MELT_ALU_4_17150918	4:17150917-17150918	0.000663737	101	-8.97148e-05	0.161825	0.161826	6.17948e-06	4.10155e-09
ENSG00000002549.8|Brain_Cerebellum	ENSG00000002549.8	Brain_Cerebellum	4_17590219_A_G_b37	4:17590218-17590219	11404	-0.365944	1.99998e-05	1.2865e-05	SNV	MELT_ALU_4_17150918	4:17150917-17150918	4.49843e-07	101	0.0401067	0.279538	0.319645	0.125473	5.64432e-08
ENSG00000002549.8|Cells_EBV-transformed_lymphocytes	ENSG00000002549.8	Cells_EBV-transformed_lymphocytes	4_17598384_G_A_b37	4:17598383-17598384	19569	-0.42126	9.9999e-05	0.000152506	SNV	LUMPY_MEI_56014	4:16944253-16950743	2.71791e-06	101	0.0063867	0.212329	0.218716	0.0292009	7.93654e-08
ENSG00000002549.8|Cells_Transformed_fibroblasts	ENSG00000002549.8	Cells_Transformed_fibroblasts	4_17656103_A_G_b37	4:17656102-17656103	77288	-0.376453	9.9999e-06	2.78319e-08	SNV	MELT_LINE1_4_18162689	4:18162688-18162689	1.36313e-09	101	0.00495947	0.168777	0.173736	0.0285459	3.89118e-11
ENSG00000002549.8|Lung	ENSG00000002549.8	Lung	4_17620066_A_G_b37	4:17620065-17620066	41251	-0.162436	0.0185035	0.0197842	SNV	GS_DEL_CNV_4_17958356_17959355	4:17958356-17959355	2.5041e-05	101	-8.38294e-05	0.23342	0.233421	4.2841e-06	1.07278e-10
ENSG00000002549.8|Spleen	ENSG00000002549.8	Spleen	4_17565617_T_G_b37	4:17565616-17565617	-13198	0.403526	1.99998e-05	1.88918e-06	SNV	MELT_ALU_4_17150918	4:17150917-17150918	1.54617e-08	101	-0.0120524	0.281949	0.28195	3.54673e-06	5.48385e-14
ENSG00000002549.8|Testis	ENSG00000002549.8	Testis	4_17585014_G_C_b37	4:17585013-17585014	6199	-0.562661	9.9999e-06	6.25692e-18	SNV	MELT_LINE1_4_18194357	4:18194356-18194357	3.37076e-21	101	0.00364677	0.24603	0.249677	0.014606	4.92333e-23
ENSG00000002549.8|Whole_Blood	ENSG00000002549.8	Whole_Blood	4_17585625_T_C_b37	4:17585624-17585625	6810	-0.373934	9.9999e-06	5.39212e-22	SNV	MELT_LINE1_4_18162689	4:18162688-18162689	1.16565e-21	101	0.0063435	0.17432	0.180664	0.0351122	4.09285e-23
ENSG00000002586.13|Artery_Aorta	ENSG00000002586.13	Artery_Aorta	X_2609749_T_C_b37	X:2609748-2609749	529	-0.336129	1.99998e-05	8.68541e-06	SNV	LUMPY_BND_73301_1	X:1943986-1943987	1.15165e-05	101	0.0391854	0.536689	0.575874	0.068045	7.8364e-07
ENSG00000002586.13|Artery_Tibial	ENSG00000002586.13	Artery_Tibial	X_2622665_T_G_b37	X:2622664-2622665	13445	-0.17753	1.99998e-05	1.3616e-05	SNV	LUMPY_BND_87120_1	X:1674218-1674219	3.58972e-06	101	0.0133897	0.306499	0.319889	0.0418574	1.50256e-07
ENSG00000002586.13|Cells_Transformed_fibroblasts	ENSG00000002586.13	Cells_Transformed_fibroblasts	X_2609312_G_A_b37	X:2609311-2609312	92	-0.412112	0.0159243	0.017229	SNV	MELT_ALU_X_2707500	X:2707499-2707500	0.00114754	84	0.0187094	0.362306	0.381015	0.0491041	5.63489e-05
ENSG00000002586.13|Colon_Sigmoid	ENSG00000002586.13	Colon_Sigmoid	X_2619477_T_C_b37	X:2619476-2619477	10257	-0.260478	0.0119179	0.013037	SNV	LUMPY_DEL_73311	X:2029759-2030188	0.000162697	101	-0.0009675	0.704896	0.704897	1.41865e-06	2.3081e-10
ENSG00000002586.13|Colon_Transverse	ENSG00000002586.13	Colon_Transverse	X_2615596_C_A_b37	X:2615595-2615596	6376	-0.154999	0.000839992	0.00110131	SNV	MELT_ALU_X_2496949	X:2496948-2496949	0.000810106	73	0.036901	0.30764	0.344541	0.107102	8.6764e-05
ENSG00000002586.13|Esophagus_Gastroesophageal_Junction	ENSG00000002586.13	Esophagus_Gastroesophageal_Junction	X_2609233_C_CCGGGG_b37	X:2609232-2609233	13	-0.299408	0.025005	0.0251816	INDEL	LUMPY_BND_87146_1	X:2029557-2029558	0.00178737	49	0.0271202	0.548309	0.575429	0.0471304	8.42395e-05
ENSG00000002586.13|Esophagus_Mucosa	ENSG00000002586.13	Esophagus_Mucosa	X_2619654_T_G_b37	X:2619653-2619654	10434	-0.44559	9.9999e-06	3.3378e-28	SNV	MELT_ALU_X_2836440	X:2836439-2836440	5.26105e-21	101	0.00401892	0.49195	0.495969	0.00810317	4.26312e-23
ENSG00000002586.13|Esophagus_Muscularis	ENSG00000002586.13	Esophagus_Muscularis	X_2609749_T_C_b37	X:2609748-2609749	529	-0.26991	0.000129999	0.000139502	SNV	LUMPY_BND_87146_1	X:2029557-2029558	4.52005e-05	101	-0.00121802	0.444231	0.444232	2.25108e-06	1.0175e-10
ENSG00000002586.13|Liver	ENSG00000002586.13	Liver	X_3607785_A_G_b37	X:3607784-3607785	998565	-0.350946	0.0108676	0.0123034	SNV	LUMPY_DEL_73401	X:3606244-3606633	0.0189128	4	0.0238422	0.622651	0.646493	0.0368793	0.000697491
ENSG00000002586.13|Muscle_Skeletal	ENSG00000002586.13	Muscle_Skeletal	X_2650310_A_G_b37	X:2650309-2650310	41090	-0.296464	9.9999e-06	1.20348e-11	SNV	LUMPY_BND_18664_2	X:2216675-2216676	8.13791e-12	101	0.00948732	0.483496	0.492983	0.0192447	1.56612e-13
ENSG00000002586.13|Skin_Sun_Exposed_Lower_leg	ENSG00000002586.13	Skin_Sun_Exposed_Lower_leg	X_2619477_T_C_b37	X:2619476-2619477	10257	-0.120446	0.00790992	0.0088677	SNV	LUMPY_DEL_73233	X:1728639-1728694	0.00197436	33	0.00655374	0.290885	0.297439	0.0220339	4.35029e-05
ENSG00000002586.13|Thyroid	ENSG00000002586.13	Thyroid	X_2609749_T_C_b37	X:2609748-2609749	529	-0.162791	0.00869991	0.00955194	SNV	LUMPY_BND_6076_2	X:2124647-2124648	0.000238439	101	-0.00269238	0.232432	0.232433	4.30232e-06	1.02584e-09
ENSG00000002587.5|Adipose_Subcutaneous	ENSG00000002587.5	Adipose_Subcutaneous	4_11266576_C_CA_b37	4:11266575-11266576	-164813	0.25392	0.0267955	0.0287111	INDEL	LUMPY_BND_14902_1	4:11719072-11719073	0.000666325	101	0.00179887	0.111319	0.113118	0.0159026	1.05963e-05
ENSG00000002587.5|Artery_Tibial	ENSG00000002587.5	Artery_Tibial	4_11457313_G_A_b37	4:11457312-11457313	25924	0.247347	0.00156998	0.00203229	SNV	LUMPY_DEL_55922	4:11877406-11877460	0.000146802	101	-3.95268e-05	0.117156	0.117157	8.53555e-06	1.25304e-09
ENSG00000002587.5|Brain_Cerebellum	ENSG00000002587.5	Brain_Cerebellum	4_10721433_C_T_b37	4:10721432-10721433	-709956	0.424664	0.00237998	0.00312795	SNV	MELT_ALU_4_10722293	4:10722292-10722293	2.92099e-05	101	0.00492697	0.295291	0.300218	0.0164113	4.79372e-07
ENSG00000002587.5|Cells_EBV-transformed_lymphocytes	ENSG00000002587.5	Cells_EBV-transformed_lymphocytes	4_10726843_C_CGATTTAAT_b37	4:10726842-10726843	-704546	-0.523937	1.99998e-05	4.32436e-05	INDEL	MELT_ALU_4_10722293	4:10722292-10722293	0.000446681	70	0.0538211	0.223161	0.276982	0.194313	8.67959e-05
ENSG00000002587.5|Esophagus_Mucosa	ENSG00000002587.5	Esophagus_Mucosa	4_11487955_T_G_b37	4:11487954-11487955	56566	0.17677	0.00336997	0.00450287	SNV	LUMPY_DEL_55932	4:12159342-12162879	9.54508e-05	101	-0.0011014	0.168617	0.168618	5.93056e-06	5.66077e-10
ENSG00000002587.5|Heart_Atrial_Appendage	ENSG00000002587.5	Heart_Atrial_Appendage	4_11412625_T_C_b37	4:11412624-11412625	-18764	0.346215	0.0113415	0.012886	SNV	MELT_ALU_4_12239289	4:12239288-12239289	0.00153901	101	0.0120351	0.182412	0.194447	0.061894	9.52555e-05
ENSG00000002587.5|Heart_Left_Ventricle	ENSG00000002587.5	Heart_Left_Ventricle	4_11710275_T_G_b37	4:11710274-11710275	278886	-0.432757	0.000229998	0.000316948	SNV	LUMPY_BND_14902_1	4:11719072-11719073	0.00106169	101	-0.00376943	0.23072	0.230721	4.33424e-06	4.60162e-09
ENSG00000002587.5|Nerve_Tibial	ENSG00000002587.5	Nerve_Tibial	4_10943003_G_A_b37	4:10943002-10943003	-488386	-0.55489	9.9999e-06	9.99035e-12	SNV	MELT_LINE1_4_10632694	4:10632693-10632694	1.36321e-12	101	-0.00287071	0.25254	0.252541	3.95975e-06	5.39797e-18
ENSG00000002587.5|Skin_Sun_Exposed_Lower_leg	ENSG00000002587.5	Skin_Sun_Exposed_Lower_leg	4_10492546_G_A_b37	4:10492545-10492546	-938843	0.24552	0.0204637	0.0224424	SNV	LUMPY_DEL_55922	4:11877406-11877460	0.000234667	101	-7.49958e-05	0.097981	0.097982	1.0206e-05	2.39501e-09
ENSG00000002587.5|Testis	ENSG00000002587.5	Testis	4_11414037_G_A_b37	4:11414036-11414037	-17352	-0.300488	1.99998e-05	4.09352e-05	SNV	MELT_ALU_4_12239289	4:12239288-12239289	5.47255e-05	101	0.0213223	0.338769	0.360091	0.0592136	3.24049e-06
ENSG00000002587.5|Thyroid	ENSG00000002587.5	Thyroid	4_11786048_A_G_b37	4:11786047-11786048	354659	0.266017	0.0104768	0.0117801	SNV	LUMPY_DEL_55926	4:11935338-11936102	0.000254497	101	-0.00470879	0.128998	0.128999	7.752e-06	1.97286e-09
ENSG00000002726.15|Artery_Coronary	ENSG00000002726.15	Artery_Coronary	7_150537853_G_A_b37	7:150537852-150537853	16138	-0.516072	0.00741993	0.00842857	SNV	LUMPY_DEL_67667	7:149847620-149849124	0.00674066	23	0.0469783	0.279847	0.326825	0.143741	0.000968909
ENSG00000002726.15|Artery_Tibial	ENSG00000002726.15	Artery_Tibial	7_150542711_G_A_b37	7:150542710-150542711	20996	0.373308	0.000239998	0.000306232	SNV	LUMPY_DUP_85639	7:150740479-150740877	1.61552e-05	101	0.000293738	0.214455	0.214749	0.00136782	2.20974e-08
ENSG00000002726.15|Cells_Transformed_fibroblasts	ENSG00000002726.15	Cells_Transformed_fibroblasts	7_150481086_AC_A_b37	7:150481085-150481087	-40629	-0.375778	0.0251457	0.0270505	INDEL	LUMPY_MEI_67680	7:150463066-150463390	0.000384425	101	-0.0130799	0.211005	0.211006	4.7392e-06	1.82187e-09
ENSG00000002726.15|Esophagus_Gastroesophageal_Junction	ENSG00000002726.15	Esophagus_Gastroesophageal_Junction	7_150531275_T_C_b37	7:150531274-150531275	9560	0.722181	0.000749993	0.00110643	SNV	LUMPY_DEL_67608	7:149575929-149576094	6.68531e-05	101	-0.00519564	0.271806	0.271807	3.67908e-06	2.45958e-10
ENSG00000002726.15|Esophagus_Muscularis	ENSG00000002726.15	Esophagus_Muscularis	7_150542711_G_A_b37	7:150542710-150542711	20996	0.507265	9.9999e-06	4.23556e-07	SNV	LUMPY_DEL_67609	7:149714493-149716599	2.76503e-07	101	0.00447779	0.39637	0.400848	0.0111708	3.08876e-09
ENSG00000002726.15|Heart_Atrial_Appendage	ENSG00000002726.15	Heart_Atrial_Appendage	7_150523544_A_G_b37	7:150523543-150523544	1829	0.922758	9.9999e-06	4.9433e-27	SNV	GS_MIXED_CNV_7_149646020_149647462	7:149646020-149647462	1.28368e-33	101	-0.00485875	0.399701	0.399702	2.50186e-06	3.21159e-39
ENSG00000002726.15|Heart_Left_Ventricle	ENSG00000002726.15	Heart_Left_Ventricle	7_150521132_T_C_b37	7:150521131-150521132	-583	0.926838	9.9999e-06	1.52309e-29	SNV	GS_MIXED_CNV_7_149646020_149647462	7:149646020-149647462	8.89463e-34	101	0.0010062	0.442269	0.443275	0.00226992	2.01901e-36
ENSG00000002726.15|Liver	ENSG00000002726.15	Liver	7_150521132_T_C_b37	7:150521131-150521132	-583	1.04962	9.9999e-06	6.08131e-25	SNV	GS_DEL_CNV_7_150301003_150306545	7:150301003-150306545	6.29481e-41	101	0.0045953	0.660269	0.664864	0.00691164	4.35075e-43
ENSG00000002726.15|Lung	ENSG00000002726.15	Lung	7_150479586_C_G_b37	7:150479585-150479586	-42129	-0.31292	0.00591994	0.00678738	SNV	GS_DEL_CNV_7_149695305_149696552	7:149695305-149696552	0.000556492	50	0.0114039	0.179523	0.190927	0.0597291	3.32388e-05
ENSG00000002726.15|Skin_Sun_Exposed_Lower_leg	ENSG00000002726.15	Skin_Sun_Exposed_Lower_leg	7_150515767_C_G_b37	7:150515766-150515767	-5948	-0.857969	2.99997e-05	5.84891e-05	SNV	LUMPY_BND_95357_1	7:151010034-151010035	2.61358e-06	101	-0.0028221	0.30194	0.301941	3.31191e-06	8.65594e-12
ENSG00000002726.15|Spleen	ENSG00000002726.15	Spleen	7_150476550_A_G_b37	7:150476549-150476550	-45165	-0.557723	0.000459995	0.000676094	SNV	LUMPY_DEL_67608	7:149575929-149576094	9.27304e-05	101	0.0238051	0.328014	0.351819	0.0676629	6.27441e-06
ENSG00000002726.15|Testis	ENSG00000002726.15	Testis	7_150523787_T_G_b37	7:150523786-150523787	2072	-0.972327	9.9999e-06	4.59702e-31	SNV	LUMPY_INV_95309	7:149732383-153760765	4.99526e-43	101	0.000214064	0.505035	0.505249	0.00042368	2.11639e-46
ENSG00000002726.15|Thyroid	ENSG00000002726.15	Thyroid	7_150537635_G_A_b37	7:150537634-150537635	15920	0.347495	0.000179998	0.000162121	SNV	LUMPY_DEL_67667	7:149847620-149849124	1.02732e-05	101	0.00991125	0.165581	0.175492	0.0564769	5.80198e-07
ENSG00000002726.15|Whole_Blood	ENSG00000002726.15	Whole_Blood	7_150478031_G_GTTTGA_b37	7:150478030-150478031	-43684	-0.895712	9.9999e-06	1.55301e-45	INDEL	LUMPY_MEI_67680	7:150463066-150463390	7.1627e-45	65	0.0276323	0.316592	0.344224	0.0802741	5.74979e-46
ENSG00000002745.8|Adipose_Subcutaneous	ENSG00000002745.8	Adipose_Subcutaneous	7_120941964_T_C_b37	7:120941963-120941964	-23457	0.464746	9.9999e-06	3.57224e-09	SNV	LUMPY_MEI_67110	7:120881116-120881434	5.31145e-06	46	0.0517022	0.04719	0.0988922	0.522814	2.7769e-06
ENSG00000002745.8|Artery_Coronary	ENSG00000002745.8	Artery_Coronary	7_120705300_T_C_b37	7:120705299-120705300	-260121	0.406068	0.00353996	0.00464895	SNV	LUMPY_MEI_67110	7:120881116-120881434	0.000236093	101	-0.00617737	0.21884	0.218841	4.56953e-06	1.07883e-09
ENSG00000002745.8|Cells_Transformed_fibroblasts	ENSG00000002745.8	Cells_Transformed_fibroblasts	7_120945217_A_G_b37	7:120945216-120945217	-20204	0.372953	0.000439996	0.000671134	SNV	LUMPY_MEI_67110	7:120881116-120881434	0.000174795	101	0.014751	0.067716	0.082467	0.178872	3.12659e-05
ENSG00000002745.8|Esophagus_Muscularis	ENSG00000002745.8	Esophagus_Muscularis	7_121898599_C_T_b37	7:121898598-121898599	933178	0.279914	0.0298601	0.0321529	SNV	LUMPY_MEI_67110	7:120881116-120881434	0.00137955	101	-0.000972761	0.106099	0.1061	9.42507e-06	1.30024e-08
ENSG00000002745.8|Nerve_Tibial	ENSG00000002745.8	Nerve_Tibial	7_121486702_G_A_b37	7:121486701-121486702	521281	0.30879	0.00508995	0.00584774	SNV	MELT_ALU_7_120538086	7:120538085-120538086	0.000335179	101	0.00680035	0.078676	0.0854763	0.0795583	2.66663e-05
ENSG00000002745.8|Skin_Not_Sun_Exposed_Suprapubic	ENSG00000002745.8	Skin_Not_Sun_Exposed_Suprapubic	7_120926760_A_C_b37	7:120926759-120926760	-38661	-0.569764	9.9999e-06	2.36173e-09	SNV	GS_DEL_CNV_7_121670004_121671403	7:121670004-121671403	4.19718e-08	53	0.0278497	0.306855	0.334705	0.0832068	3.49234e-09
ENSG00000002745.8|Skin_Sun_Exposed_Lower_leg	ENSG00000002745.8	Skin_Sun_Exposed_Lower_leg	7_120942043_G_A_b37	7:120942042-120942043	-23378	-0.510234	9.9999e-06	2.15047e-14	SNV	LUMPY_MEI_67110	7:120881116-120881434	3.83432e-13	101	-0.00827124	0.397939	0.39794	2.51294e-06	9.63542e-19
ENSG00000002746.10|Adipose_Subcutaneous	ENSG00000002746.10	Adipose_Subcutaneous	7_43282331_A_G_b37	7:43282330-43282331	130133	0.392381	1.99998e-05	1.98878e-05	SNV	MELT_ALU_7_42580004	7:42580003-42580004	3.85146e-05	101	-0.0118836	0.246569	0.24657	4.05564e-06	1.56201e-10
ENSG00000002746.10|Lung	ENSG00000002746.10	Lung	7_43288513_T_G_b37	7:43288512-43288513	136315	0.361018	0.000899991	0.00101102	SNV	LUMPY_MEI_65821	7:43414125-43414388	5.2073e-05	101	-0.000164286	0.092708	0.092709	1.07864e-05	5.6168e-10
ENSG00000002746.10|Muscle_Skeletal	ENSG00000002746.10	Muscle_Skeletal	7_43288513_T_G_b37	7:43288512-43288513	136315	0.668767	9.9999e-06	2.54345e-22	SNV	MELT_ALU_7_42611080	7:42611079-42611080	2.33125e-22	101	0.0114695	0.220524	0.231993	0.0494389	1.15254e-23
ENSG00000002746.10|Nerve_Tibial	ENSG00000002746.10	Nerve_Tibial	7_43241524_G_A_b37	7:43241523-43241524	89326	0.642898	0.00573994	0.0072264	SNV	LUMPY_DEL_65825	7:43624878-43632077	0.00054533	101	0.00907989	0.235672	0.244752	0.0370983	2.02308e-05
ENSG00000002746.10|Ovary	ENSG00000002746.10	Ovary	7_43128823_A_G_b37	7:43128822-43128823	-23375	-0.393125	0.00238998	0.00311867	SNV	LUMPY_DEL_65810	7:42449329-42449403	3.29146e-05	101	-0.0062405	0.358891	0.358892	2.78635e-06	9.17116e-11
ENSG00000002746.10|Thyroid	ENSG00000002746.10	Thyroid	7_43225687_G_A_b37	7:43225686-43225687	73489	0.402417	9.9999e-06	6.6801e-08	SNV	LUMPY_MEI_65813	7:42604637-42604964	2.0467e-08	101	0.00199912	0.187161	0.18916	0.0105684	2.16303e-10
ENSG00000002822.11|Artery_Tibial	ENSG00000002822.11	Artery_Tibial	7_2219966_T_C_b37	7:2219965-2219966	-52912	0.199333	0.017204	0.0190331	SNV	LUMPY_DEL_65067	7:2240829-2240892	0.00348322	84	0.0115209	0.390378	0.401899	0.0286662	9.98507e-05
ENSG00000002822.11|Brain_Cerebellum	ENSG00000002822.11	Brain_Cerebellum	7_2224845_TC_T_b37	7:2224844-2224846	-48033	0.228279	0.01345	0.0152773	INDEL	LUMPY_DEL_65067	7:2240829-2240892	0.000348081	101	0.0011779	0.285953	0.287131	0.00410231	1.42794e-06
ENSG00000002822.11|Brain_Putamen_basal_ganglia	ENSG00000002822.11	Brain_Putamen_basal_ganglia	7_2376369_C_G_b37	7:2376368-2376369	103491	0.321132	0.0097999	0.0113114	SNV	LUMPY_DEL_65043	7:1901063-1901527	0.000456267	101	-0.00433202	0.506963	0.506964	1.97253e-06	9e-10
ENSG00000002822.11|Colon_Sigmoid	ENSG00000002822.11	Colon_Sigmoid	7_2201746_G_A_b37	7:2201745-2201746	-71132	0.287756	0.0200364	0.0213204	SNV	LUMPY_DEL_65067	7:2240829-2240892	0.00553063	45	0.0272504	0.257769	0.285019	0.0956089	0.000528777
ENSG00000002822.11|Esophagus_Gastroesophageal_Junction	ENSG00000002822.11	Esophagus_Gastroesophageal_Junction	7_2196349_A_G_b37	7:2196348-2196349	-76529	0.326676	0.00145999	0.0018909	SNV	LUMPY_DEL_65067	7:2240829-2240892	0.00285724	49	0.0359569	0.228331	0.264288	0.136052	0.000388733
ENSG00000002822.11|Esophagus_Muscularis	ENSG00000002822.11	Esophagus_Muscularis	7_2239971_G_T_b37	7:2239970-2239971	-32907	0.264608	0.00294997	0.0036778	SNV	LUMPY_DEL_65067	7:2240829-2240892	0.00452343	33	0.0238044	0.174184	0.197988	0.120231	0.000543857
ENSG00000002822.11|Heart_Atrial_Appendage	ENSG00000002822.11	Heart_Atrial_Appendage	7_2110236_C_T_b37	7:2110235-2110236	-162642	0.38264	9.9999e-06	1.80871e-06	SNV	LUMPY_DEL_65054	7:1944561-1944986	3.49285e-05	63	-0.00450522	0.295163	0.295164	3.38795e-06	1.18336e-10
ENSG00000002822.11|Lung	ENSG00000002822.11	Lung	7_1896331_T_C_b37	7:1896330-1896331	-376547	-0.526494	0.00488995	0.00585377	SNV	LUMPY_DEL_65064	7:2152721-2152773	0.000555007	101	0.00182957	0.300252	0.302082	0.00605654	3.36142e-06
ENSG00000002822.11|Nerve_Tibial	ENSG00000002822.11	Nerve_Tibial	7_2077095_T_C_b37	7:2077094-2077095	-195783	0.654982	0.0129556	0.0147075	SNV	LUMPY_DEL_65043	7:1901063-1901527	0.000752295	101	-0.00171864	0.367719	0.36772	2.71946e-06	2.04584e-09
ENSG00000002822.11|Thyroid	ENSG00000002822.11	Thyroid	7_1896331_T_C_b37	7:1896330-1896331	-376547	-0.654769	0.00537995	0.0063918	SNV	LUMPY_DEL_65060	7:2030476-2031729	0.00148014	101	-0.00550244	0.288416	0.288417	3.4672e-06	5.13194e-09
ENSG00000002822.11|Whole_Blood	ENSG00000002822.11	Whole_Blood	7_1896331_T_C_b37	7:1896330-1896331	-376547	-0.884789	9.9999e-06	6.41975e-10	SNV	LUMPY_DEL_65064	7:2152721-2152773	1.10885e-08	101	0.00356118	0.643869	0.64743	0.00550049	6.09922e-11
ENSG00000002834.13|Adipose_Subcutaneous	ENSG00000002834.13	Adipose_Subcutaneous	17_36650830_T_A_b37	17:36650829-36650830	-375282	0.151299	0.0357309	0.0368693	SNV	MELT_ALU_17_37600065	17:37600064-37600065	0.000752475	101	0.0138604	0.176285	0.190145	0.0728937	5.48507e-05
ENSG00000002834.13|Artery_Aorta	ENSG00000002834.13	Artery_Aorta	17_37075286_A_AGGGCGAGGCCCGTGG_b37	17:37075285-37075286	49174	0.198316	0.000189998	0.000433712	INDEL	MELT_ALU_17_37600065	17:37600064-37600065	0.000384784	101	0.0215517	0.181698	0.20325	0.106036	4.0801e-05
ENSG00000002834.13|Artery_Tibial	ENSG00000002834.13	Artery_Tibial	17_37064798_C_T_b37	17:37064797-37064798	38686	0.149744	0.0151676	0.0174975	SNV	MELT_ALU_17_36750895	17:36750894-36750895	0.000297831	101	0.0119601	0.143211	0.155171	0.0770769	2.29559e-05
ENSG00000002834.13|Brain_Cerebellar_Hemisphere	ENSG00000002834.13	Brain_Cerebellar_Hemisphere	17_37023028_A_AAAAC_b37	17:37023027-37023028	-3084	0.392018	0.0169437	0.0184859	INDEL	LUMPY_BND_21182_2	17:37655365-37655366	0.000233277	101	0.00918416	0.125992	0.135176	0.0679422	1.58494e-05
ENSG00000002834.13|Brain_Cerebellum	ENSG00000002834.13	Brain_Cerebellum	17_37026795_G_C_b37	17:37026794-37026795	683	0.355853	0.000309997	0.00054515	SNV	LUMPY_DUP_79361	17:36324852-36387717	2.43499e-05	101	-0.00300738	0.200256	0.200257	4.99358e-06	1.21593e-10
ENSG00000002834.13|Esophagus_Mucosa	ENSG00000002834.13	Esophagus_Mucosa	17_36986782_G_A_b37	17:36986781-36986782	-39330	-0.204623	0.000759992	0.00113623	SNV	LUMPY_DEL_41034	17:36963506-36964906	0.000879477	42	0.00126591	0.119237	0.120503	0.0105052	9.23908e-06
ENSG00000002834.13|Stomach	ENSG00000002834.13	Stomach	17_37029069_C_T_b37	17:37029068-37029069	2957	-0.162416	0.00679993	0.00774234	SNV	LUMPY_DEL_41034	17:36963506-36964906	0.00056419	101	0.00135669	0.142046	0.143403	0.0094607	5.33763e-06
ENSG00000002834.13|Testis	ENSG00000002834.13	Testis	17_37009072_C_T_b37	17:37009071-37009072	-17040	0.515392	9.9999e-06	5.10743e-10	SNV	LUMPY_DEL_41034	17:36963506-36964906	1.29707e-07	101	-0.00446575	0.347964	0.347965	2.87385e-06	3.72758e-13
ENSG00000002834.13|Thyroid	ENSG00000002834.13	Thyroid	17_36916599_G_A_b37	17:36916598-36916599	-109513	0.272122	0.0226373	0.0245508	SNV	MELT_ALU_17_37600065	17:37600064-37600065	0.00172158	98	0.00803938	0.154731	0.16277	0.0493909	8.50304e-05
ENSG00000002919.10|Adipose_Subcutaneous	ENSG00000002919.10	Adipose_Subcutaneous	17_46142656_T_TTAACA_b37	17:46142655-46142656	-38063	-0.369046	9.9999e-06	5.82677e-13	INDEL	LUMPY_DEL_41208	17:46159886-46162201	3.80208e-10	101	-0.00327735	0.181446	0.181447	5.51125e-06	2.09542e-15
ENSG00000002919.10|Adipose_Visceral_Omentum	ENSG00000002919.10	Adipose_Visceral_Omentum	17_46190819_G_A_b37	17:46190818-46190819	10100	0.500214	9.9999e-06	6.93707e-20	SNV	MELT_ALU_17_46617220	17:46617219-46617220	3.35461e-21	101	0.0042592	0.168911	0.17317	0.0245955	8.25083e-23
ENSG00000002919.10|Artery_Aorta	ENSG00000002919.10	Artery_Aorta	17_46178674_G_A_b37	17:46178673-46178674	-2045	0.276198	9.9999e-06	2.06873e-05	SNV	LUMPY_DEL_41202	17:45634782-45635284	9.54328e-07	101	-0.00122092	0.145349	0.14535	6.87994e-06	6.56572e-12
ENSG00000002919.10|Artery_Tibial	ENSG00000002919.10	Artery_Tibial	17_46178674_G_A_b37	17:46178673-46178674	-2045	0.186177	0.00802992	0.00928213	SNV	MELT_ALU_17_46505002	17:46505001-46505002	6.54959e-05	101	-0.00829418	0.122492	0.122493	8.16373e-06	5.34691e-10
ENSG00000002919.10|Brain_Caudate_basal_ganglia	ENSG00000002919.10	Brain_Caudate_basal_ganglia	17_46159811_C_T_b37	17:46159810-46159811	-20908	-0.413438	0.00465995	0.00575792	SNV	LUMPY_DEL_41202	17:45634782-45635284	0.000202809	101	0.0265772	0.149074	0.175651	0.151307	3.06864e-05
ENSG00000002919.10|Brain_Cerebellar_Hemisphere	ENSG00000002919.10	Brain_Cerebellar_Hemisphere	17_46158050_T_C_b37	17:46158049-46158050	-22669	-0.416147	0.000359996	0.000734573	SNV	LUMPY_DEL_41219	17:46904681-46907510	1.22999e-05	101	-0.00186654	0.34035	0.340351	2.93814e-06	3.61388e-11
ENSG00000002919.10|Brain_Cerebellum	ENSG00000002919.10	Brain_Cerebellum	17_46413819_G_A_b37	17:46413818-46413819	233100	0.475937	0.000169998	0.000357801	SNV	MELT_ALU_17_46505002	17:46505001-46505002	2.80837e-05	101	0.00939044	0.305447	0.314837	0.0298263	8.37633e-07
ENSG00000002919.10|Breast_Mammary_Tissue	ENSG00000002919.10	Breast_Mammary_Tissue	17_46173840_G_A_b37	17:46173839-46173840	-6879	0.440342	9.9999e-06	6.58012e-13	SNV	LUMPY_DEL_41202	17:45634782-45635284	5.17362e-14	101	0.00736373	0.136474	0.143838	0.0511947	2.64862e-15
ENSG00000002919.10|Cells_Transformed_fibroblasts	ENSG00000002919.10	Cells_Transformed_fibroblasts	17_46165091_G_A_b37	17:46165090-46165091	-15628	-0.365217	9.9999e-06	1.56444e-15	SNV	LUMPY_DEL_41208	17:46159886-46162201	7.33216e-15	101	-0.000979367	0.265426	0.265427	3.76751e-06	2.7624e-20
ENSG00000002919.10|Colon_Sigmoid	ENSG00000002919.10	Colon_Sigmoid	17_46139569_C_T_b37	17:46139568-46139569	-41150	-0.40972	9.9999e-06	1.33059e-06	SNV	MELT_ALU_17_46617220	17:46617219-46617220	1.70364e-08	101	-0.000914861	0.130725	0.130726	7.64959e-06	1.30321e-13
ENSG00000002919.10|Colon_Transverse	ENSG00000002919.10	Colon_Transverse	17_46158908_C_G_b37	17:46158907-46158908	-21811	-0.395422	1.99998e-05	1.88889e-07	SNV	LUMPY_BND_79418_1	17:46615630-46615631	6.73846e-08	101	0.0159494	0.230795	0.246744	0.0646394	4.3557e-09
ENSG00000002919.10|Esophagus_Gastroesophageal_Junction	ENSG00000002919.10	Esophagus_Gastroesophageal_Junction	17_46198876_G_C_b37	17:46198875-46198876	18157	0.36272	1.99998e-05	8.58297e-06	SNV	LUMPY_DEL_41219	17:46904681-46907510	1.09069e-06	101	-0.00140272	0.164863	0.164864	6.06561e-06	6.6157e-12
ENSG00000002919.10|Esophagus_Mucosa	ENSG00000002919.10	Esophagus_Mucosa	17_46103760_A_G_b37	17:46103759-46103760	-76959	-0.169886	0.00336997	0.00417522	SNV	LUMPY_BND_79418_1	17:46615630-46615631	0.000325702	101	0.0166048	0.165353	0.181958	0.0912563	2.97224e-05
ENSG00000002919.10|Esophagus_Muscularis	ENSG00000002919.10	Esophagus_Muscularis	17_46177362_G_A_b37	17:46177361-46177362	-3357	0.22447	0.00225998	0.00325867	SNV	MELT_ALU_17_46617220	17:46617219-46617220	6.3661e-05	101	0.00830916	0.069646	0.0779552	0.106589	6.78556e-06
ENSG00000002919.10|Heart_Atrial_Appendage	ENSG00000002919.10	Heart_Atrial_Appendage	17_46159811_C_T_b37	17:46159810-46159811	-20908	-0.289322	3.99996e-05	5.9719e-05	SNV	MELT_ALU_17_46505002	17:46505001-46505002	6.45986e-07	101	-0.00738626	0.159486	0.159487	6.2701e-06	4.0504e-12
ENSG00000002919.10|Heart_Left_Ventricle	ENSG00000002919.10	Heart_Left_Ventricle	17_46129315_C_T_b37	17:46129314-46129315	-51404	-0.256324	0.00124999	0.00157117	SNV	LUMPY_BND_41214_1	17:46615802-46615803	3.89857e-05	101	0.00375678	0.089384	0.0931408	0.0403344	1.57246e-06
ENSG00000002919.10|Lung	ENSG00000002919.10	Lung	17_46165091_G_A_b37	17:46165090-46165091	-15628	-0.286011	9.9999e-06	4.76095e-15	SNV	LUMPY_DEL_41211	17:46400309-46402339	1.61733e-11	101	0.00458763	0.116274	0.120862	0.0379577	6.13901e-13
ENSG00000002919.10|Nerve_Tibial	ENSG00000002919.10	Nerve_Tibial	17_46173840_G_A_b37	17:46173839-46173840	-6879	0.470409	9.9999e-06	1.63225e-17	SNV	LUMPY_DEL_41208	17:46159886-46162201	4.2191e-18	101	0.00251388	0.174892	0.177406	0.0141702	5.97855e-20
ENSG00000002919.10|Ovary	ENSG00000002919.10	Ovary	17_46183160_A_G_b37	17:46183159-46183160	2441	0.54376	7.99992e-05	0.000127285	SNV	LUMPY_DEL_41202	17:45634782-45635284	1.18386e-06	101	0.0118354	0.250593	0.262428	0.0450995	5.33915e-08
ENSG00000002919.10|Pancreas	ENSG00000002919.10	Pancreas	17_46176047_T_C_b37	17:46176046-46176047	-4672	0.609464	9.9999e-06	1.31039e-10	SNV	LUMPY_DEL_41219	17:46904681-46907510	1.66718e-09	101	-0.00447242	0.235156	0.235157	4.25248e-06	7.08965e-15
ENSG00000002919.10|Prostate	ENSG00000002919.10	Prostate	17_46181365_A_T_b37	17:46181364-46181365	646	0.415794	0.000149999	0.000355672	SNV	MELT_ALU_17_46505002	17:46505001-46505002	3.39485e-05	101	-0.00572634	0.161543	0.161544	6.19026e-06	2.1015e-10
ENSG00000002919.10|Skin_Not_Sun_Exposed_Suprapubic	ENSG00000002919.10	Skin_Not_Sun_Exposed_Suprapubic	17_46176047_T_C_b37	17:46176046-46176047	-4672	0.432234	9.9999e-06	2.81335e-17	SNV	LUMPY_DEL_41208	17:46159886-46162201	5.08835e-18	101	0.00610936	0.203808	0.209917	0.0291036	1.48089e-19
ENSG00000002919.10|Skin_Sun_Exposed_Lower_leg	ENSG00000002919.10	Skin_Sun_Exposed_Lower_leg	17_46176532_T_C_b37	17:46176531-46176532	-4187	0.430496	9.9999e-06	3.19111e-24	SNV	LUMPY_DEL_41208	17:46159886-46162201	1.77472e-23	101	0.000532881	0.178594	0.179127	0.00297488	5.27958e-26
ENSG00000002919.10|Small_Intestine_Terminal_Ileum	ENSG00000002919.10	Small_Intestine_Terminal_Ileum	17_46202184_T_C_b37	17:46202183-46202184	21465	0.677293	9.9999e-06	1.9779e-08	SNV	MELT_ALU_17_46505002	17:46505001-46505002	2.60336e-10	101	0.0113636	0.331075	0.342439	0.0331843	8.63907e-12
ENSG00000002919.10|Spleen	ENSG00000002919.10	Spleen	17_46139569_C_T_b37	17:46139568-46139569	-41150	-0.623094	9.9999e-06	1.68773e-08	SNV	LUMPY_DEL_41219	17:46904681-46907510	1.017e-10	101	0.00690656	0.232126	0.239033	0.0288938	2.9385e-12
ENSG00000002919.10|Stomach	ENSG00000002919.10	Stomach	17_46129315_C_T_b37	17:46129314-46129315	-51404	-0.468083	9.9999e-06	2.54198e-07	SNV	MELT_ALU_17_46617220	17:46617219-46617220	5.16942e-09	101	0.00222024	0.192365	0.194585	0.0114101	5.89836e-11
ENSG00000002919.10|Testis	ENSG00000002919.10	Testis	17_46190819_G_A_b37	17:46190818-46190819	10100	0.266002	2.99997e-05	1.74783e-05	SNV	LUMPY_BND_41214_1	17:46615802-46615803	1.23594e-06	101	0.0188138	0.216047	0.234861	0.0801062	9.90065e-08
ENSG00000002919.10|Thyroid	ENSG00000002919.10	Thyroid	17_46156351_CA_C_b37	17:46156350-46156352	-24368	-0.340656	9.9999e-06	5.78855e-06	INDEL	MELT_ALU_17_46505002	17:46505001-46505002	5.28836e-07	101	-0.00248023	0.089727	0.089728	1.11448e-05	5.89377e-12
ENSG00000002919.10|Whole_Blood	ENSG00000002919.10	Whole_Blood	17_46176062_T_C_b37	17:46176061-46176062	-4657	0.352574	9.9999e-06	8.41754e-22	SNV	LUMPY_DEL_41202	17:45634782-45635284	3.49691e-21	101	0.00757311	0.157565	0.165138	0.0458593	1.60366e-22
ENSG00000002933.3|Adipose_Subcutaneous	ENSG00000002933.3	Adipose_Subcutaneous	7_150498245_T_C_b37	7:150498244-150498245	623	-0.632845	9.9999e-06	1.20923e-11	SNV	GS_DEL_CNV_7_149644214_149648670	7:149644214-149648670	2.37312e-10	101	0.000926356	0.3382	0.339126	0.0027316	6.48241e-13
ENSG00000002933.3|Adipose_Visceral_Omentum	ENSG00000002933.3	Adipose_Visceral_Omentum	7_150512790_TC_T_b37	7:150512789-150512791	15168	-0.290771	9.9999e-06	3.24966e-06	INDEL	LUMPY_DEL_67608	7:149575929-149576094	9.45426e-07	101	-0.0186579	0.426977	0.426978	2.34204e-06	2.21423e-12
ENSG00000002933.3|Artery_Aorta	ENSG00000002933.3	Artery_Aorta	7_150496668_C_T_b37	7:150496667-150496668	-954	0.221653	0.0113505	0.0123865	SNV	MELT_ALU_7_150582275	7:150582274-150582275	0.0001335	101	-0.00450744	0.433123	0.433124	2.30881e-06	3.08226e-10
ENSG00000002933.3|Artery_Tibial	ENSG00000002933.3	Artery_Tibial	7_150512790_TC_T_b37	7:150512789-150512791	15168	-0.278745	9.9999e-06	4.63809e-07	INDEL	GS_DEL_CNV_7_149862864_149870660	7:149862864-149870660	7.6342e-06	63	0.0286083	0.403154	0.431762	0.0662594	5.05838e-07
ENSG00000002933.3|Brain_Caudate_basal_ganglia	ENSG00000002933.3	Brain_Caudate_basal_ganglia	7_150500356_T_C_b37	7:150500355-150500356	2734	0.297373	0.00154998	0.00197499	SNV	GS_MIXED_CNV_7_149646020_149647462	7:149646020-149647462	0.000260588	101	0.0238494	0.288877	0.312726	0.0762628	1.98732e-05
ENSG00000002933.3|Brain_Cerebellar_Hemisphere	ENSG00000002933.3	Brain_Cerebellar_Hemisphere	7_150528687_C_G_b37	7:150528686-150528687	31065	0.383156	0.0142274	0.0158481	SNV	LUMPY_DEL_67698	7:151230198-151231843	0.000561298	101	0.0226904	0.12868	0.15137	0.1499	8.41386e-05
ENSG00000002933.3|Brain_Cerebellum	ENSG00000002933.3	Brain_Cerebellum	7_150498449_A_AG_b37	7:150498448-150498449	827	0.324665	0.000119999	0.000133682	INDEL	MELT_ALU_7_150582275	7:150582274-150582275	4.98065e-06	101	0.00763155	0.325025	0.332657	0.0229412	1.14262e-07
ENSG00000002933.3|Brain_Cortex	ENSG00000002933.3	Brain_Cortex	7_150505476_C_T_b37	7:150505475-150505476	7854	0.395158	0.000399996	0.000505688	SNV	GS_DEL_CNV_7_149694631_149695749	7:149694631-149695749	2.24532e-05	101	0.0169144	0.103847	0.120761	0.140065	3.14491e-06
ENSG00000002933.3|Brain_Hippocampus	ENSG00000002933.3	Brain_Hippocampus	7_150510973_C_G_b37	7:150510972-150510973	13351	0.339263	0.00226998	0.00259596	SNV	LUMPY_DUP_85639	7:150740479-150740877	0.000134576	101	0.0364901	0.22442	0.26091	0.139857	1.88214e-05
ENSG00000002933.3|Brain_Hypothalamus	ENSG00000002933.3	Brain_Hypothalamus	7_150508720_C_T_b37	7:150508719-150508720	11098	0.394443	0.000729993	0.00106462	SNV	LUMPY_DEL_67689	7:150719019-150719469	5.05283e-05	101	0.0388257	0.292999	0.331825	0.117007	5.91216e-06
ENSG00000002933.3|Brain_Putamen_basal_ganglia	ENSG00000002933.3	Brain_Putamen_basal_ganglia	7_150562812_A_G_b37	7:150562811-150562812	65190	0.343523	0.000729993	0.00101773	SNV	GS_DEL_CNV_7_150301003_150306545	7:150301003-150306545	2.94157e-05	101	-0.00427662	0.360458	0.360459	2.77424e-06	8.16062e-11
ENSG00000002933.3|Breast_Mammary_Tissue	ENSG00000002933.3	Breast_Mammary_Tissue	7_150513226_G_A_b37	7:150513225-150513226	15604	-0.846104	0.000589994	0.000628725	SNV	LUMPY_MEI_67680	7:150463066-150463390	0.000184503	101	0.0744317	0.245578	0.32001	0.232592	4.29139e-05
ENSG00000002933.3|Cells_Transformed_fibroblasts	ENSG00000002933.3	Cells_Transformed_fibroblasts	7_150478052_T_G_b37	7:150478051-150478052	-19570	-0.436929	9.9999e-06	4.96536e-14	SNV	LUMPY_MEI_67680	7:150463066-150463390	3.11613e-12	68	-0.0181749	0.459765	0.459766	2.17502e-06	6.77765e-18
ENSG00000002933.3|Colon_Sigmoid	ENSG00000002933.3	Colon_Sigmoid	7_150499787_T_C_b37	7:150499786-150499787	2165	0.297353	2.99997e-05	7.43746e-05	SNV	LUMPY_DUP_85639	7:150740479-150740877	0.000126807	86	0.0529908	0.237575	0.290566	0.182371	2.31259e-05
ENSG00000002933.3|Colon_Transverse	ENSG00000002933.3	Colon_Transverse	7_150502586_C_T_b37	7:150502585-150502586	4964	0.455993	9.9999e-06	1.59998e-08	SNV	LUMPY_BND_85614_1	7:149734291-149734292	9.63924e-10	101	-0.00443743	0.38077	0.380771	2.62625e-06	2.53151e-15
ENSG00000002933.3|Esophagus_Gastroesophageal_Junction	ENSG00000002933.3	Esophagus_Gastroesophageal_Junction	7_150512790_TC_T_b37	7:150512789-150512791	15168	-0.269095	0.00106999	0.0012988	INDEL	LUMPY_DEL_67698	7:151230198-151231843	3.62411e-05	101	-0.00242243	0.21059	0.210591	4.74854e-06	1.72092e-10
ENSG00000002933.3|Esophagus_Mucosa	ENSG00000002933.3	Esophagus_Mucosa	7_150512106_C_T_b37	7:150512105-150512106	14484	-0.862975	9.9999e-06	3.07548e-05	SNV	LUMPY_INV_95358	7:151010436-151012103	3.46384e-06	101	-0.000406805	0.205188	0.205189	4.87356e-06	1.68812e-11
ENSG00000002933.3|Esophagus_Muscularis	ENSG00000002933.3	Esophagus_Muscularis	7_150512790_TC_T_b37	7:150512789-150512791	15168	-0.272101	9.9999e-06	1.04842e-06	INDEL	GS_DEL_CNV_7_149695305_149696552	7:149695305-149696552	1.0628e-07	101	0.0107857	0.442874	0.45366	0.0237749	2.5268e-09
ENSG00000002933.3|Heart_Atrial_Appendage	ENSG00000002933.3	Heart_Atrial_Appendage	7_150496668_C_T_b37	7:150496667-150496668	-954	0.580009	9.9999e-06	7.99378e-14	SNV	MELT_ALU_7_150582275	7:150582274-150582275	4.32997e-13	101	-0.00503116	0.820682	0.820683	1.2185e-06	5.27607e-19
ENSG00000002933.3|Heart_Left_Ventricle	ENSG00000002933.3	Heart_Left_Ventricle	7_150530781_C_A_b37	7:150530780-150530781	33159	0.661728	9.9999e-06	1.98612e-14	SNV	MELT_ALU_7_150582275	7:150582274-150582275	1.81818e-13	101	-0.00361035	0.43302	0.433021	2.30936e-06	4.19883e-19
ENSG00000002933.3|Liver	ENSG00000002933.3	Liver	7_150497496_C_A_b37	7:150497495-150497496	-126	-0.912722	9.9999e-06	1.32762e-07	SNV	LUMPY_DEL_67608	7:149575929-149576094	2.77578e-09	101	-0.0166782	0.46809	0.468091	2.13634e-06	5.93001e-15
ENSG00000002933.3|Lung	ENSG00000002933.3	Lung	7_150498245_T_C_b37	7:150498244-150498245	623	-0.611101	9.9999e-06	1.12843e-12	SNV	GS_MIXED_CNV_7_149646020_149647462	7:149646020-149647462	9.31494e-12	101	0.00893062	0.627246	0.636177	0.014038	1.30763e-13
ENSG00000002933.3|Muscle_Skeletal	ENSG00000002933.3	Muscle_Skeletal	7_150512790_TC_T_b37	7:150512789-150512791	15168	-0.304618	9.9999e-06	3.69932e-08	INDEL	LUMPY_DEL_67667	7:149847620-149849124	1.30272e-07	101	0.00783967	0.440573	0.448413	0.0174832	2.27757e-09
ENSG00000002933.3|Nerve_Tibial	ENSG00000002933.3	Nerve_Tibial	7_150499647_G_A_b37	7:150499646-150499647	2025	0.325694	9.9999e-06	4.01695e-12	SNV	LUMPY_DEL_67627	7:149732372-149734484	1.14697e-12	101	0.00012955	0.703487	0.703617	0.00018412	2.1118e-16
ENSG00000002933.3|Pancreas	ENSG00000002933.3	Pancreas	7_150540823_G_A_b37	7:150540822-150540823	43201	-0.504397	9.9999e-06	4.99043e-07	SNV	LUMPY_INV_95358	7:151010436-151012103	1.06349e-06	101	0.00924795	0.453049	0.462297	0.0200044	2.12745e-08
ENSG00000002933.3|Pituitary	ENSG00000002933.3	Pituitary	7_150496528_C_T_b37	7:150496527-150496528	-1094	0.406227	0.00410996	0.00492987	SNV	LUMPY_INV_95358	7:151010436-151012103	0.00014842	101	0.00260016	0.152706	0.155306	0.0167422	2.48488e-06
ENSG00000002933.3|Skin_Not_Sun_Exposed_Suprapubic	ENSG00000002933.3	Skin_Not_Sun_Exposed_Suprapubic	7_150473631_C_CA_b37	7:150473630-150473631	-23991	-0.273652	6.99993e-05	0.000175744	INDEL	LUMPY_MEI_67680	7:150463066-150463390	5.81423e-05	101	0.0105691	0.424707	0.435276	0.0242814	1.41178e-06
ENSG00000002933.3|Skin_Sun_Exposed_Lower_leg	ENSG00000002933.3	Skin_Sun_Exposed_Lower_leg	7_150478052_T_G_b37	7:150478051-150478052	-19570	-0.34353	9.9999e-06	3.43944e-12	SNV	LUMPY_MEI_67680	7:150463066-150463390	5.15043e-12	101	-0.00764077	0.562279	0.56228	1.77847e-06	9.15989e-18
ENSG00000002933.3|Small_Intestine_Terminal_Ileum	ENSG00000002933.3	Small_Intestine_Terminal_Ileum	7_150502468_AT_A_b37	7:150502467-150502469	4846	-0.580599	0.0111343	0.012002	INDEL	GS_DEL_CNV_7_149695305_149696552	7:149695305-149696552	0.00013755	101	0.00163422	0.286097	0.287731	0.00567968	7.8124e-07
ENSG00000002933.3|Stomach	ENSG00000002933.3	Stomach	7_150499647_G_A_b37	7:150499646-150499647	2025	0.356343	1.99998e-05	4.77696e-05	SNV	GS_DEL_CNV_7_149695305_149696552	7:149695305-149696552	1.66622e-05	101	0.00597763	0.346861	0.352839	0.0169415	2.82283e-07
ENSG00000002933.3|Thyroid	ENSG00000002933.3	Thyroid	7_150496668_C_T_b37	7:150496667-150496668	-954	0.361439	9.9999e-06	8.87644e-13	SNV	LUMPY_MEI_67680	7:150463066-150463390	2.74763e-12	101	0.0261668	0.442669	0.468836	0.0558123	1.53352e-13
ENSG00000002933.3|Whole_Blood	ENSG00000002933.3	Whole_Blood	7_150457308_T_C_b37	7:150457307-150457308	-40314	-0.961903	9.9999e-06	4.87888e-66	SNV	LUMPY_MEI_67680	7:150463066-150463390	7.87608e-75	54	0.0429667	0.298534	0.341501	0.125817	9.90945e-76
ENSG00000003056.3|Adipose_Subcutaneous	ENSG00000003056.3	Adipose_Subcutaneous	12_9098995_G_GAAC_b37	12:9098994-9098995	-3556	-0.427347	9.9999e-06	1.42416e-09	INDEL	LUMPY_DEL_31499	12:9559140-9561221	6.87367e-09	101	-0.00146874	0.298425	0.298426	3.35091e-06	2.3033e-14
ENSG00000003056.3|Adipose_Visceral_Omentum	ENSG00000003056.3	Adipose_Visceral_Omentum	12_9082581_A_G_b37	12:9082580-9082581	-19970	-0.391325	9.9999e-06	4.38249e-08	SNV	MELT_ALU_12_9871162	12:9871161-9871162	3.99119e-08	101	0.000524505	0.207022	0.207547	0.00252717	1.00864e-10
ENSG00000003056.3|Adrenal_Gland	ENSG00000003056.3	Adrenal_Gland	12_9082581_A_G_b37	12:9082580-9082581	-19970	-0.452037	9.9999e-06	3.69532e-08	SNV	GS_MIXED_CNV_12_8100939_8105226	12:8100939-8105226	7.46489e-09	101	0.00618342	0.461381	0.467564	0.0132247	9.87209e-11
ENSG00000003056.3|Artery_Aorta	ENSG00000003056.3	Artery_Aorta	12_9082581_A_G_b37	12:9082580-9082581	-19970	-0.331142	9.9999e-06	3.97887e-06	SNV	GS_MIXED_CNV_12_9631783_9633920	12:9631783-9633920	4.36667e-06	101	-0.0132914	0.312906	0.312907	3.19584e-06	1.39552e-11
ENSG00000003056.3|Artery_Tibial	ENSG00000003056.3	Artery_Tibial	12_9082581_A_G_b37	12:9082580-9082581	-19970	-0.660613	9.9999e-06	3.37402e-17	SNV	LUMPY_BND_77070_1	12:9553661-9553662	7.02027e-18	101	0.00835422	0.213439	0.221793	0.0376667	2.6443e-19
ENSG00000003056.3|Brain_Cerebellar_Hemisphere	ENSG00000003056.3	Brain_Cerebellar_Hemisphere	12_8544796_C_G_b37	12:8544795-8544796	-557755	0.204293	0.00464995	0.00570245	SNV	LUMPY_DUP_77079	12:9557686-9558735	0.000126313	101	-0.0037367	0.354688	0.354689	2.81937e-06	3.56123e-10
ENSG00000003056.3|Brain_Cortex	ENSG00000003056.3	Brain_Cortex	12_9049198_A_C_b37	12:9049197-9049198	-53353	0.328424	0.000829992	0.0012086	SNV	GS_MIXED_CNV_12_9631783_9633920	12:9631783-9633920	0.000116958	101	-0.0176816	0.328169	0.32817	3.0472e-06	3.56394e-10
ENSG00000003056.3|Breast_Mammary_Tissue	ENSG00000003056.3	Breast_Mammary_Tissue	12_9108874_G_A_b37	12:9108873-9108874	6323	0.343561	0.000119999	0.000173912	SNV	LUMPY_DEL_31434	12:8558485-8568226	1.54094e-05	101	0.0116138	0.415655	0.427269	0.0271815	4.18851e-07
ENSG00000003056.3|Cells_Transformed_fibroblasts	ENSG00000003056.3	Cells_Transformed_fibroblasts	12_9098995_G_GAAC_b37	12:9098994-9098995	-3556	-0.518588	9.9999e-06	6.86002e-19	INDEL	GS_MIXED_CNV_12_8940204_8947534	12:8940204-8947534	4.80333e-20	101	0.00726142	0.325093	0.332354	0.0218484	1.04945e-21
ENSG00000003056.3|Colon_Transverse	ENSG00000003056.3	Colon_Transverse	12_9082581_A_G_b37	12:9082580-9082581	-19970	-0.344967	9.9999e-06	2.20231e-07	SNV	GS_MIXED_CNV_12_8100939_8105226	12:8100939-8105226	4.86392e-07	58	0.033763	0.257083	0.290846	0.116085	5.64628e-08
ENSG00000003056.3|Esophagus_Mucosa	ENSG00000003056.3	Esophagus_Mucosa	12_9082581_A_G_b37	12:9082580-9082581	-19970	-0.267367	9.9999e-06	4.2065e-08	SNV	LUMPY_DUP_77079	12:9557686-9558735	3.94845e-07	101	0.0132159	0.149277	0.162493	0.0813322	3.21136e-08
ENSG00000003056.3|Esophagus_Muscularis	ENSG00000003056.3	Esophagus_Muscularis	12_9082581_A_G_b37	12:9082580-9082581	-19970	-0.262972	9.9999e-06	1.9372e-06	SNV	GS_MIXED_CNV_12_8544321_8545822	12:8544321-8545822	1.08147e-05	101	0.0208715	0.208376	0.229247	0.0910435	9.84608e-07
ENSG00000003056.3|Lung	ENSG00000003056.3	Lung	12_9082581_A_G_b37	12:9082580-9082581	-19970	-0.294845	9.9999e-06	2.43152e-07	SNV	LUMPY_BND_89251_1	12:9555784-9555785	7.17811e-06	101	0.00483635	0.252135	0.256971	0.0188206	1.35096e-07
ENSG00000003056.3|Nerve_Tibial	ENSG00000003056.3	Nerve_Tibial	12_9114631_G_A_b37	12:9114630-9114631	12080	0.214726	0.000139999	0.000217323	SNV	LUMPY_BND_31468_1	12:9556060-9556061	5.61949e-05	101	0.000129956	0.273758	0.273888	0.000474486	2.66637e-08
ENSG00000003056.3|Pancreas	ENSG00000003056.3	Pancreas	12_9082581_A_G_b37	12:9082580-9082581	-19970	-0.409154	0.00170998	0.00212457	SNV	LUMPY_MEI_31441	12:8625592-8625889	2.7706e-05	101	-0.00556816	0.243986	0.243987	4.09858e-06	1.13555e-10
ENSG00000003056.3|Skin_Not_Sun_Exposed_Suprapubic	ENSG00000003056.3	Skin_Not_Sun_Exposed_Suprapubic	12_9082581_A_G_b37	12:9082580-9082581	-19970	-0.445552	9.9999e-06	1.6602e-10	SNV	LUMPY_BND_77081_1	12:9557570-9557571	5.55769e-08	101	0.0239259	0.400686	0.424612	0.0563477	3.13163e-09
ENSG00000003056.3|Skin_Sun_Exposed_Lower_leg	ENSG00000003056.3	Skin_Sun_Exposed_Lower_leg	12_9082581_A_G_b37	12:9082580-9082581	-19970	-0.432074	9.9999e-06	3.00049e-12	SNV	LUMPY_BND_31468_1	12:9556060-9556061	4.49951e-12	101	0.0127592	0.218625	0.231384	0.0551429	2.48116e-13
ENSG00000003056.3|Stomach	ENSG00000003056.3	Stomach	12_9082581_A_G_b37	12:9082580-9082581	-19970	-0.465865	9.9999e-06	3.23157e-07	SNV	GS_MIXED_CNV_12_8103975_8106026	12:8103975-8106026	5.71183e-07	101	0.00269988	0.393557	0.396257	0.00681346	3.89173e-09
ENSG00000003056.3|Thyroid	ENSG00000003056.3	Thyroid	12_9098995_G_GAAC_b37	12:9098994-9098995	-3556	-0.304162	9.9999e-06	3.45438e-08	INDEL	LUMPY_BND_77081_1	12:9557570-9557571	1.69206e-08	101	0.00922416	0.246874	0.256098	0.0360181	6.09448e-10
ENSG00000003056.3|Whole_Blood	ENSG00000003056.3	Whole_Blood	12_9073001_C_T_b37	12:9073000-9073001	-29550	-0.134861	0.00174998	0.00241555	SNV	GS_MIXED_CNV_12_8118456_8122272	12:8118456-8122272	6.53944e-05	101	0.0136822	0.190985	0.204667	0.066851	4.37168e-06
ENSG00000003096.9|Adrenal_Gland	ENSG00000003096.9	Adrenal_Gland	X_117287192_A_G_b37	X:117287191-117287192	35889	0.514245	9.9999e-06	3.75866e-14	SNV	GS_DEL_CNV_X_116479141_116480740	X:116479141-116480740	4.06075e-17	101	0.00094087	0.085802	0.0867429	0.0108467	4.40457e-19
ENSG00000003096.9|Artery_Aorta	ENSG00000003096.9	Artery_Aorta	X_117380055_C_A_b37	X:117380054-117380055	128752	-0.475239	0.00333997	0.00424214	SNV	GS_DEL_CNV_X_116479141_116480740	X:116479141-116480740	9.67436e-05	101	-0.00323183	0.025256	0.025257	3.9593e-05	3.83037e-09
ENSG00000003096.9|Artery_Tibial	ENSG00000003096.9	Artery_Tibial	X_117366614_C_T_b37	X:117366613-117366614	115311	-0.259192	0.0133541	0.014861	SNV	LUMPY_DEL_74595	X:117376114-117378801	0.00651827	35	0.026039	0.035925	0.061964	0.420228	0.00273916
ENSG00000003096.9|Brain_Cerebellar_Hemisphere	ENSG00000003096.9	Brain_Cerebellar_Hemisphere	X_117106932_G_A_b37	X:117106931-117106932	-144371	-0.351706	0.00811992	0.00992963	SNV	GS_DEL_CNV_X_116474202_116476140	X:116474202-116476140	0.000873034	101	-0.00669331	0.10154	0.101541	9.84824e-06	8.59785e-09
ENSG00000003096.9|Colon_Sigmoid	ENSG00000003096.9	Colon_Sigmoid	X_117355680_G_C_b37	X:117355679-117355680	104377	0.473769	0.00836992	0.0098143	SNV	LUMPY_MEI_74586	X:116454361-116454664	0.000360873	101	0.00091595	0.013268	0.014184	0.0645765	2.33039e-05
ENSG00000003096.9|Colon_Transverse	ENSG00000003096.9	Colon_Transverse	X_117097067_T_C_b37	X:117097066-117097067	-154236	-0.320369	5.99994e-05	9.69056e-05	SNV	MELT_ALU_X_116438555	X:116438554-116438555	1.14248e-05	101	-0.0049504	0.174508	0.174509	5.73036e-06	6.54682e-11
ENSG00000003096.9|Esophagus_Mucosa	ENSG00000003096.9	Esophagus_Mucosa	X_117355222_T_TA_b37	X:117355221-117355222	103919	0.472991	9.9999e-06	8.10503e-06	INDEL	LUMPY_BND_20500_2	X:116545831-116545832	4.57301e-06	101	0.000283982	0.117529	0.117813	0.00241045	1.1023e-08
ENSG00000003096.9|Esophagus_Muscularis	ENSG00000003096.9	Esophagus_Muscularis	X_116796596_C_G_b37	X:116796595-116796596	-454707	-0.283982	9.9999e-06	1.78354e-07	SNV	MELT_ALU_X_116438555	X:116438554-116438555	4.85616e-07	101	-0.000933558	0.097746	0.097747	1.02305e-05	4.96809e-12
ENSG00000003096.9|Skin_Sun_Exposed_Lower_leg	ENSG00000003096.9	Skin_Sun_Exposed_Lower_leg	X_118008506_A_T_b37	X:118008505-118008506	757203	-0.315089	0.00839992	0.00990268	SNV	LUMPY_MEI_74586	X:116454361-116454664	0.00196777	101	-0.00370066	0.127693	0.127694	7.83122e-06	1.541e-08
ENSG00000003137.4|Adipose_Subcutaneous	ENSG00000003137.4	Adipose_Subcutaneous	2_72334559_C_T_b37	2:72334558-72334559	-40608	-0.317497	0.000609994	0.000804139	SNV	LUMPY_BND_91758_1	2:72440166-72440167	4.70695e-05	101	0.00913171	0.064969	0.0741007	0.123234	5.80056e-06
ENSG00000003137.4|Heart_Atrial_Appendage	ENSG00000003137.4	Heart_Atrial_Appendage	2_71995586_G_A_b37	2:71995585-71995586	-379581	0.350413	0.000549995	0.000821518	SNV	LUMPY_DEL_46862	2:73286754-73287040	0.00010207	101	0.0131209	0.099182	0.112303	0.116835	1.19253e-05
ENSG00000003137.4|Whole_Blood	ENSG00000003137.4	Whole_Blood	2_72437501_A_G_b37	2:72437500-72437501	62334	0.966766	9.9999e-06	3.09986e-22	SNV	LUMPY_BND_91758_1	2:72440166-72440167	0.000451732	16	0.129264	0.105359	0.234623	0.550943	0.000248879
ENSG00000003147.13|Adipose_Subcutaneous	ENSG00000003147.13	Adipose_Subcutaneous	7_8300640_A_G_b37	7:8300639-8300640	-1569	-0.197588	0.00340997	0.00379141	SNV	GS_DEL_CNV_7_9080694_9084493	7:9080694-9084493	9.96597e-05	96	0.00652845	0.321762	0.32829	0.0198862	1.98185e-06
ENSG00000003147.13|Artery_Tibial	ENSG00000003147.13	Artery_Tibial	7_8300933_A_G_b37	7:8300932-8300933	-1276	-0.213526	9.9999e-06	1.19273e-13	SNV	LUMPY_BND_16707_2	7:8663313-8663314	1.83912e-14	101	0.0027715	0.258408	0.26118	0.0106115	1.95158e-16
ENSG00000003147.13|Cells_EBV-transformed_lymphocytes	ENSG00000003147.13	Cells_EBV-transformed_lymphocytes	7_7689325_G_C_b37	7:7689324-7689325	-612884	-0.484125	0.00927991	0.0107492	SNV	GS_DEL_CNV_7_9081494_9083993	7:9081494-9083993	2.91168e-05	101	0.00142889	0.361538	0.362967	0.0039367	1.14624e-07
ENSG00000003147.13|Cells_Transformed_fibroblasts	ENSG00000003147.13	Cells_Transformed_fibroblasts	7_8299991_A_T_b37	7:8299990-8299991	-2218	-0.502714	9.9999e-06	4.74885e-12	SNV	LUMPY_MEI_65262	7:8750270-8750591	2.17354e-13	101	0.00270714	0.364865	0.367572	0.00736492	1.60079e-15
ENSG00000003147.13|Colon_Transverse	ENSG00000003147.13	Colon_Transverse	7_8301583_T_C_b37	7:8301582-8301583	-626	0.165501	0.000409996	0.000503515	SNV	MELT_ALU_7_8534966	7:8534965-8534966	7.55002e-05	101	-5.53927e-06	0.296628	0.296629	3.37121e-06	2.54527e-10
ENSG00000003147.13|Heart_Left_Ventricle	ENSG00000003147.13	Heart_Left_Ventricle	7_8322560_T_C_b37	7:8322559-8322560	20351	-0.682907	9.9999e-06	5.20173e-07	SNV	GS_DEL_CNV_7_8887724_8889623	7:8887724-8889623	9.68405e-08	101	0.00809558	0.28516	0.293256	0.0276059	2.67337e-09
ENSG00000003147.13|Liver	ENSG00000003147.13	Liver	7_8283677_GA_G_b37	7:8283676-8283678	-18532	1.14479	9.9999e-06	1.58648e-31	INDEL	LUMPY_DEL_65257	7:8463551-8465541	2.66692e-58	101	0.0217962	0.247154	0.26895	0.0810418	2.16132e-59
ENSG00000003147.13|Lung	ENSG00000003147.13	Lung	7_8300842_A_G_b37	7:8300841-8300842	-1367	-0.184796	0.00129999	0.00172922	SNV	LUMPY_MEI_65262	7:8750270-8750591	4.00407e-05	101	0.009688	0.313657	0.323345	0.0299618	1.19969e-06
ENSG00000003147.13|Pituitary	ENSG00000003147.13	Pituitary	7_9247266_T_C_b37	7:9247265-9247266	945057	0.256911	0.0130497	0.0142903	SNV	GS_DEL_CNV_7_8868305_8869604	7:8868305-8869604	0.00067803	101	0.00813311	0.385936	0.394069	0.0206388	1.39937e-05
ENSG00000003147.13|Skin_Sun_Exposed_Lower_leg	ENSG00000003147.13	Skin_Sun_Exposed_Lower_leg	7_8301583_T_C_b37	7:8301582-8301583	-626	0.205147	0.00272997	0.00337283	SNV	GS_DEL_CNV_7_9081494_9083993	7:9081494-9083993	0.000371195	101	0.00920393	0.387546	0.39675	0.0231983	8.61109e-06
ENSG00000003147.13|Thyroid	ENSG00000003147.13	Thyroid	7_8300842_A_G_b37	7:8300841-8300842	-1367	-0.366702	9.9999e-06	3.93593e-10	SNV	LUMPY_DEL_65257	7:8463551-8465541	4.02163e-10	101	0.00475968	0.189563	0.194323	0.0244937	9.85046e-12
ENSG00000003249.9|Adipose_Subcutaneous	ENSG00000003249.9	Adipose_Subcutaneous	16_90083239_A_G_b37	16:90083238-90083239	-3212	0.671241	9.9999e-06	3.95108e-07	SNV	LUMPY_DEL_40180	16:90089999-90090367	0.154077	3	0.0589963	0.170063	0.229059	0.257559	0.0396839
ENSG00000003249.9|Adipose_Visceral_Omentum	ENSG00000003249.9	Adipose_Visceral_Omentum	16_90085139_A_C_b37	16:90085138-90085139	-1312	0.803008	9.9999e-06	2.27046e-08	SNV	LUMPY_DEL_40180	16:90089999-90090367	0.0278555	9	0.0819854	0.150921	0.232906	0.35201	0.00980541
ENSG00000003249.9|Adrenal_Gland	ENSG00000003249.9	Adrenal_Gland	16_90100471_T_C_b37	16:90100470-90100471	14020	0.98691	9.9999e-06	2.3457e-11	SNV	LUMPY_DEL_40180	16:90089999-90090367	0.145875	2	0.221089	0.186563	0.407652	0.542347	0.0791149
ENSG00000003249.9|Artery_Aorta	ENSG00000003249.9	Artery_Aorta	16_90082525_G_A_b37	16:90082524-90082525	-3926	-0.44957	0.0118624	0.0140419	SNV	LUMPY_DEL_40180	16:90089999-90090367	0.0019413	101	0.0105879	0.074507	0.0850949	0.124425	0.000241546
ENSG00000003249.9|Artery_Coronary	ENSG00000003249.9	Artery_Coronary	16_90062268_CCTCAGCAGGGATGA_C_b37	16:90062267-90062282	-24183	0.848382	0.000449996	0.000809256	INDEL	LUMPY_DEL_40129	16:89896057-89898390	0.0147256	22	0.115386	-0.030379	0.115387	0.999991	0.0147255
ENSG00000003249.9|Artery_Tibial	ENSG00000003249.9	Artery_Tibial	16_90083239_A_G_b37	16:90083238-90083239	-3212	1.12957	9.9999e-06	1.19821e-21	SNV	LUMPY_DEL_40180	16:90089999-90090367	0.00402007	5	0.179861	0.13957	0.319431	0.563067	0.00226357
ENSG00000003249.9|Brain_Cortex	ENSG00000003249.9	Brain_Cortex	16_90093075_G_A_b37	16:90093074-90093075	6624	-0.523123	0.0108117	0.0130764	SNV	LUMPY_DEL_40180	16:90089999-90090367	0.0239325	8	0.100214	0.121246	0.22146	0.452515	0.0108298
ENSG00000003249.9|Cells_Transformed_fibroblasts	ENSG00000003249.9	Cells_Transformed_fibroblasts	16_90085139_A_C_b37	16:90085138-90085139	-1312	1.249	9.9999e-06	1.24743e-16	SNV	LUMPY_DEL_40180	16:90089999-90090367	0.198987	2	NA	NA	NA	NA	NA
ENSG00000003249.9|Colon_Sigmoid	ENSG00000003249.9	Colon_Sigmoid	16_90083239_A_G_b37	16:90083238-90083239	-3212	1.13587	9.9999e-06	1.81835e-13	SNV	LUMPY_DEL_40180	16:90089999-90090367	0.00429147	5	0.304245	-0.010423	0.304246	0.999997	0.00429146
ENSG00000003249.9|Colon_Transverse	ENSG00000003249.9	Colon_Transverse	16_90100505_G_C_b37	16:90100504-90100505	14054	1.51628	9.9999e-06	3.0881e-16	SNV	LUMPY_DEL_40180	16:90089999-90090367	0.000354788	13	0.183688	0.057108	0.240796	0.762837	0.000270645
ENSG00000003249.9|Esophagus_Gastroesophageal_Junction	ENSG00000003249.9	Esophagus_Gastroesophageal_Junction	16_90078022_T_C_b37	16:90078021-90078022	-8429	0.7226	9.9999e-06	2.59562e-08	SNV	LUMPY_DEL_40180	16:90089999-90090367	0.0448044	5	0.119694	0.091809	0.211503	0.565921	0.0253558
ENSG00000003249.9|Esophagus_Mucosa	ENSG00000003249.9	Esophagus_Mucosa	16_90112156_A_G_b37	16:90112155-90112156	25705	-0.133316	0.0174649	0.0198935	SNV	LUMPY_DEL_40130	16:89900584-89901152	0.00104752	101	0.00258875	0.074992	0.0775808	0.0333685	3.49542e-05
ENSG00000003249.9|Esophagus_Muscularis	ENSG00000003249.9	Esophagus_Muscularis	16_90085139_A_C_b37	16:90085138-90085139	-1312	0.631995	9.9999e-06	9.31723e-13	SNV	LUMPY_DEL_40180	16:90089999-90090367	0.00515903	13	0.0902495	0.1044	0.19465	0.463651	0.00239199
ENSG00000003249.9|Heart_Atrial_Appendage	ENSG00000003249.9	Heart_Atrial_Appendage	16_90083239_A_G_b37	16:90083238-90083239	-3212	1.03679	9.9999e-06	2.94344e-13	SNV	LUMPY_DEL_40180	16:90089999-90090367	0.0143555	6	0.198909	0.036469	0.235378	0.845062	0.0121313
ENSG00000003249.9|Heart_Left_Ventricle	ENSG00000003249.9	Heart_Left_Ventricle	16_90083239_A_G_b37	16:90083238-90083239	-3212	0.75917	9.9999e-06	1.15385e-12	SNV	LUMPY_DEL_40180	16:90089999-90090367	0.0131833	4	0.170073	0.029854	0.199927	0.850675	0.0112147
ENSG00000003249.9|Lung	ENSG00000003249.9	Lung	16_90085139_A_C_b37	16:90085138-90085139	-1312	0.722773	9.9999e-06	1.89133e-14	SNV	LUMPY_DEL_40180	16:90089999-90090367	0.00230731	6	0.106255	0.081984	0.188239	0.564469	0.0013024
ENSG00000003249.9|Muscle_Skeletal	ENSG00000003249.9	Muscle_Skeletal	16_90108421_C_T_b37	16:90108420-90108421	21970	0.183748	0.0180013	0.0205661	SNV	LUMPY_DEL_40180	16:90089999-90090367	0.00495296	53	0.0131533	0.076597	0.0897503	0.146554	0.000725876
ENSG00000003249.9|Nerve_Tibial	ENSG00000003249.9	Nerve_Tibial	16_90093075_G_A_b37	16:90093074-90093075	6624	0.829117	9.9999e-06	2.62955e-11	SNV	LUMPY_DEL_40180	16:90089999-90090367	0.213932	2	0.0996804	0.101274	0.200954	0.496035	0.106118
ENSG00000003249.9|Pancreas	ENSG00000003249.9	Pancreas	16_90100505_G_C_b37	16:90100504-90100505	14054	0.742873	9.9999e-06	2.73818e-08	SNV	LUMPY_DEL_40180	16:90089999-90090367	0.239393	2	0.159293	0.051124	0.210417	0.757035	0.181229
ENSG00000003249.9|Pituitary	ENSG00000003249.9	Pituitary	16_90058754_G_A_b37	16:90058753-90058754	-27697	0.66257	9.9999e-06	2.42514e-06	SNV	LUMPY_DEL_40180	16:90089999-90090367	0.00284022	24	0.131668	0.023719	0.155387	0.847355	0.00240667
ENSG00000003249.9|Prostate	ENSG00000003249.9	Prostate	16_89755903_A_G_b37	16:89755902-89755903	-330548	-0.601456	0.000909991	0.00138702	SNV	LUMPY_DEL_40129	16:89896057-89898390	0.0437062	5	0.141954	0.094865	0.236819	0.59942	0.0261984
ENSG00000003249.9|Skin_Not_Sun_Exposed_Suprapubic	ENSG00000003249.9	Skin_Not_Sun_Exposed_Suprapubic	16_90085139_A_C_b37	16:90085138-90085139	-1312	0.861408	9.9999e-06	5.27444e-13	SNV	LUMPY_DEL_40180	16:90089999-90090367	0.0145541	5	0.0841953	0.126711	0.210906	0.399207	0.0058101
ENSG00000003249.9|Skin_Sun_Exposed_Lower_leg	ENSG00000003249.9	Skin_Sun_Exposed_Lower_leg	16_90093075_G_A_b37	16:90093074-90093075	6624	0.694066	9.9999e-06	3.40529e-13	SNV	LUMPY_DEL_40180	16:90089999-90090367	0.0798438	5	0.106377	0.095765	0.202142	0.526249	0.0420177
ENSG00000003249.9|Small_Intestine_Terminal_Ileum	ENSG00000003249.9	Small_Intestine_Terminal_Ileum	16_90083239_A_G_b37	16:90083238-90083239	-3212	1.22917	6.99993e-05	0.000115642	SNV	LUMPY_DEL_40180	16:90089999-90090367	0.128855	3	NA	NA	NA	NA	NA
ENSG00000003249.9|Spleen	ENSG00000003249.9	Spleen	16_90024202_G_A_b37	16:90024201-90024202	-62249	0.59295	0.00309997	0.00435256	SNV	LUMPY_DEL_40129	16:89896057-89898390	0.00190788	101	0.0130402	0.124377	0.137417	0.094895	0.000181048
ENSG00000003249.9|Stomach	ENSG00000003249.9	Stomach	16_90093075_G_A_b37	16:90093074-90093075	6624	0.671696	9.9999e-06	5.75147e-10	SNV	LUMPY_DEL_40180	16:90089999-90090367	0.153297	3	NA	NA	NA	NA	NA
ENSG00000003249.9|Thyroid	ENSG00000003249.9	Thyroid	16_90100471_T_C_b37	16:90100470-90100471	14020	0.655318	9.9999e-06	7.49425e-18	SNV	LUMPY_DEL_40180	16:90089999-90090367	0.00640339	6	0.153417	0.044908	0.198325	0.773564	0.00495343
ENSG00000003249.9|Whole_Blood	ENSG00000003249.9	Whole_Blood	16_90014783_C_T_b37	16:90014782-90014783	-71668	0.850792	9.9999e-06	2.05002e-06	SNV	LUMPY_DEL_40135	16:89967871-89969116	2.34188e-05	101	0.0254532	0.106384	0.131837	0.193065	4.52135e-06
ENSG00000003393.10|Adipose_Subcutaneous	ENSG00000003393.10	Adipose_Subcutaneous	2_202648208_AT_A_b37	2:202648207-202648209	2296	0.502018	9.9999e-06	3.0763e-12	INDEL	MELT_ALU_2_202631460	2:202631459-202631460	3.19076e-10	101	0.00108318	0.2138	0.214883	0.00504079	1.6084e-12
ENSG00000003393.10|Adipose_Visceral_Omentum	ENSG00000003393.10	Adipose_Visceral_Omentum	2_202645961_C_T_b37	2:202645960-202645961	49	-0.559688	9.9999e-06	1.51058e-11	SNV	MELT_ALU_2_202631460	2:202631459-202631460	5.57911e-11	101	-0.00349962	0.335813	0.335814	2.97784e-06	1.66137e-16
ENSG00000003393.10|Artery_Aorta	ENSG00000003393.10	Artery_Aorta	2_202621624_AT_A_b37	2:202621623-202621625	-24288	-0.408344	9.9999e-06	1.1614e-06	INDEL	MELT_ALU_2_202631460	2:202631459-202631460	5.00271e-06	101	-0.00359917	0.141858	0.141859	7.04925e-06	3.52654e-11
ENSG00000003393.10|Artery_Coronary	ENSG00000003393.10	Artery_Coronary	2_202632938_T_C_b37	2:202632937-202632938	-12974	0.361685	0.00488995	0.00653804	SNV	MELT_ALU_2_202631460	2:202631459-202631460	0.000202818	101	-0.00733606	0.142511	0.142512	7.01695e-06	1.42316e-09
ENSG00000003393.10|Artery_Tibial	ENSG00000003393.10	Artery_Tibial	2_202645961_C_T_b37	2:202645960-202645961	49	-0.513851	9.9999e-06	4.80547e-12	SNV	MELT_ALU_2_202631460	2:202631459-202631460	6.9001e-11	101	0.00161116	0.161817	0.163428	0.00985852	6.80248e-13
ENSG00000003393.10|Breast_Mammary_Tissue	ENSG00000003393.10	Breast_Mammary_Tissue	2_202648208_AT_A_b37	2:202648207-202648209	2296	0.369504	9.9999e-06	1.56303e-08	INDEL	MELT_ALU_2_202631460	2:202631459-202631460	2.83081e-07	101	0.00507215	0.186563	0.191635	0.0264677	7.4925e-09
ENSG00000003393.10|Cells_EBV-transformed_lymphocytes	ENSG00000003393.10	Cells_EBV-transformed_lymphocytes	2_202655545_C_T_b37	2:202655544-202655545	9633	-0.890824	9.9999e-06	1.26128e-06	SNV	MELT_ALU_2_202631460	2:202631459-202631460	1.89147e-06	101	0.0311072	0.315848	0.346955	0.0896577	1.69585e-07
ENSG00000003393.10|Cells_Transformed_fibroblasts	ENSG00000003393.10	Cells_Transformed_fibroblasts	2_202645961_C_T_b37	2:202645960-202645961	49	-0.369147	9.9999e-06	1.49683e-07	SNV	MELT_ALU_2_202631460	2:202631459-202631460	6.8216e-08	101	-0.00136641	0.1675	0.167501	5.97011e-06	4.07257e-13
ENSG00000003393.10|Colon_Transverse	ENSG00000003393.10	Colon_Transverse	2_202654841_A_G_b37	2:202654840-202654841	8929	-0.302753	7.99992e-05	0.000103023	SNV	MELT_ALU_2_202631460	2:202631459-202631460	0.000199163	101	-0.00278503	0.153438	0.153439	6.51725e-06	1.298e-09
ENSG00000003393.10|Esophagus_Gastroesophageal_Junction	ENSG00000003393.10	Esophagus_Gastroesophageal_Junction	2_202651129_C_T_b37	2:202651128-202651129	5217	-0.55155	0.000109999	0.000171984	SNV	MELT_ALU_2_202631460	2:202631459-202631460	8.21525e-05	101	0.0109115	0.198066	0.208977	0.0522138	4.28949e-06
ENSG00000003393.10|Esophagus_Mucosa	ENSG00000003393.10	Esophagus_Mucosa	2_202645961_C_T_b37	2:202645960-202645961	49	-0.612008	9.9999e-06	2.91621e-12	SNV	MELT_ALU_2_202631460	2:202631459-202631460	8.43818e-11	101	0.000648512	0.228865	0.229514	0.00282559	2.38428e-13
ENSG00000003393.10|Esophagus_Muscularis	ENSG00000003393.10	Esophagus_Muscularis	2_202679085_T_C_b37	2:202679084-202679085	33173	-0.357219	9.9999e-06	1.11245e-05	SNV	MELT_ALU_2_202631460	2:202631459-202631460	1.85429e-06	101	-0.000498218	0.149536	0.149537	6.68731e-06	1.24002e-11
ENSG00000003393.10|Lung	ENSG00000003393.10	Lung	2_202638870_T_C_b37	2:202638869-202638870	-7042	-0.494578	9.9999e-06	2.2599e-06	SNV	MELT_ALU_2_202631460	2:202631459-202631460	1.18199e-06	101	-0.00232321	0.202105	0.202106	4.9479e-06	5.84837e-12
ENSG00000003393.10|Nerve_Tibial	ENSG00000003393.10	Nerve_Tibial	2_202645961_C_T_b37	2:202645960-202645961	49	-0.441532	9.9999e-06	1.26731e-14	SNV	MELT_ALU_2_202631460	2:202631459-202631460	4.79473e-13	101	0.00252549	0.163755	0.16628	0.0151881	7.28228e-15
ENSG00000003393.10|Pancreas	ENSG00000003393.10	Pancreas	2_202621316_A_G_b37	2:202621315-202621316	-24596	-0.634317	5.99994e-05	0.000167561	SNV	LUMPY_MEI_48597	2:202721664-202721969	2.65315e-06	101	0.00333209	0.187466	0.190798	0.017464	4.63346e-08
ENSG00000003393.10|Skin_Not_Sun_Exposed_Suprapubic	ENSG00000003393.10	Skin_Not_Sun_Exposed_Suprapubic	2_202651129_C_T_b37	2:202651128-202651129	5217	-0.481685	9.9999e-06	8.04344e-09	SNV	MELT_ALU_2_202631460	2:202631459-202631460	7.36149e-08	101	0.00659763	0.122648	0.129246	0.0510472	3.75783e-09
ENSG00000003393.10|Skin_Sun_Exposed_Lower_leg	ENSG00000003393.10	Skin_Sun_Exposed_Lower_leg	2_202621624_AT_A_b37	2:202621623-202621625	-24288	-0.454702	9.9999e-06	9.45222e-12	INDEL	MELT_ALU_2_202631460	2:202631459-202631460	2.69251e-07	90	0.0260077	0.129722	0.15573	0.167005	4.49663e-08
ENSG00000003393.10|Spleen	ENSG00000003393.10	Spleen	2_202655545_C_T_b37	2:202655544-202655545	9633	-0.743429	9.9999e-06	7.28688e-09	SNV	MELT_ALU_2_202631460	2:202631459-202631460	5.48638e-06	101	0.00728393	0.283553	0.290837	0.0250447	1.37405e-07
ENSG00000003393.10|Thyroid	ENSG00000003393.10	Thyroid	2_202654841_A_G_b37	2:202654840-202654841	8929	-0.386782	9.9999e-06	4.77831e-08	SNV	MELT_ALU_2_202631460	2:202631459-202631460	2.94565e-07	101	0.00350011	0.171315	0.174815	0.0200218	5.89772e-09
ENSG00000003393.10|Uterus	ENSG00000003393.10	Uterus	2_202648208_AT_A_b37	2:202648207-202648209	2296	0.771947	0.00327997	0.00456778	INDEL	MELT_ALU_2_202631460	2:202631459-202631460	0.000185746	101	-0.00567155	0.266243	0.266244	3.75595e-06	6.97653e-10
ENSG00000003393.10|Whole_Blood	ENSG00000003393.10	Whole_Blood	2_202645961_C_T_b37	2:202645960-202645961	49	-0.543479	9.9999e-06	3.49547e-15	SNV	MELT_ALU_2_202631460	2:202631459-202631460	2.90508e-08	98	0.0255996	0.223745	0.249345	0.102668	2.98259e-09
ENSG00000003400.10|Cells_Transformed_fibroblasts	ENSG00000003400.10	Cells_Transformed_fibroblasts	2_202052617_A_G_b37	2:202052616-202052617	5013	0.325897	0.0185952	0.0212427	SNV	LUMPY_MEI_48597	2:202721664-202721969	0.000377637	101	-0.00303964	0.051087	0.051088	1.95741e-05	7.3919e-09
ENSG00000003400.10|Esophagus_Gastroesophageal_Junction	ENSG00000003400.10	Esophagus_Gastroesophageal_Junction	2_202883491_C_A_b37	2:202883490-202883491	835887	-0.37051	0.0195753	0.0219577	SNV	LUMPY_MEI_48592	2:202146658-202149440	0.00025472	101	0.0115956	0.292057	0.303653	0.0381871	9.72702e-06
ENSG00000003400.10|Esophagus_Mucosa	ENSG00000003400.10	Esophagus_Mucosa	2_202044502_G_A_b37	2:202044501-202044502	-3102	-0.608959	9.9999e-06	5.10549e-35	SNV	LUMPY_MEI_48592	2:202146658-202149440	1.38289e-34	101	0.0165572	0.361894	0.378451	0.0437499	6.05013e-36
ENSG00000003400.10|Pancreas	ENSG00000003400.10	Pancreas	2_201684364_GC_G_b37	2:201684363-201684365	-363240	0.367031	0.000309997	0.000523894	INDEL	LUMPY_MEI_48592	2:202146658-202149440	0.000106383	101	0.0085758	0.275132	0.283708	0.0302276	3.2157e-06
ENSG00000003400.10|Skin_Not_Sun_Exposed_Suprapubic	ENSG00000003400.10	Skin_Not_Sun_Exposed_Suprapubic	2_202044502_G_A_b37	2:202044501-202044502	-3102	-0.410053	9.9999e-06	5.27095e-13	SNV	LUMPY_MEI_48592	2:202146658-202149440	1.44686e-11	101	-0.0122795	0.281873	0.281874	3.54768e-06	5.133e-17
ENSG00000003400.10|Skin_Sun_Exposed_Lower_leg	ENSG00000003400.10	Skin_Sun_Exposed_Lower_leg	2_202044502_G_A_b37	2:202044501-202044502	-3102	-0.270231	9.9999e-06	7.33349e-07	SNV	LUMPY_MEI_48592	2:202146658-202149440	1.99327e-07	101	-0.00674365	0.299254	0.299255	3.34163e-06	6.66077e-13
ENSG00000003400.10|Thyroid	ENSG00000003400.10	Thyroid	2_202095893_A_AT_b37	2:202095892-202095893	48289	0.29804	9.9999e-06	1.87283e-07	INDEL	MELT_LINE1_2_201638085	2:201638084-201638085	4.21339e-07	101	0.0165704	0.234898	0.251468	0.0658946	2.7764e-08
ENSG00000003402.15|Artery_Tibial	ENSG00000003402.15	Artery_Tibial	2_201999550_C_T_b37	2:201999549-201999550	18723	0.134613	0.0116164	0.0131488	SNV	LUMPY_BND_9313_1	2:202149433-202149434	0.000104649	101	0.00364981	0.100534	0.104184	0.0350324	3.66611e-06
ENSG00000003402.15|Esophagus_Mucosa	ENSG00000003402.15	Esophagus_Mucosa	2_201999550_C_T_b37	2:201999549-201999550	18723	0.232087	0.000399996	0.000620479	SNV	MELT_ALU_2_202642000	2:202641999-202642000	9.18035e-06	101	0.00108781	0.131714	0.132802	0.00819123	7.51984e-08
ENSG00000003402.15|Thyroid	ENSG00000003402.15	Thyroid	2_202006860_A_G_b37	2:202006859-202006860	26033	-0.161636	0.000209998	0.000272878	SNV	LUMPY_BND_48593_1	2:202373672-202373673	0.000550379	101	0.0160045	0.1549	0.170905	0.0936459	5.15407e-05
ENSG00000003436.10|Adipose_Subcutaneous	ENSG00000003436.10	Adipose_Subcutaneous	2_187954958_T_C_b37	2:187954957-187954958	-475529	-0.235203	0.00358996	0.00485877	SNV	GS_DEL_CNV_2_188606365_188608864	2:188606365-188608864	0.000312097	101	0.00909714	0.103114	0.112211	0.0810716	2.53022e-05
ENSG00000003436.10|Artery_Tibial	ENSG00000003436.10	Artery_Tibial	2_188286217_C_G_b37	2:188286216-188286217	-144270	0.202694	0.00096999	0.00138645	SNV	GS_DEL_CNV_2_188925891_188927821	2:188925891-188927821	5.53147e-05	101	0.00702848	0.133275	0.140303	0.0500948	2.77098e-06
ENSG00000003436.10|Cells_Transformed_fibroblasts	ENSG00000003436.10	Cells_Transformed_fibroblasts	2_188286217_C_G_b37	2:188286216-188286217	-144270	0.243217	0.000249998	0.000364907	SNV	LUMPY_DEL_48427	2:189119226-189120982	3.36626e-05	101	0.000517957	0.071466	0.071984	0.00719545	2.42218e-07
ENSG00000003436.10|Colon_Sigmoid	ENSG00000003436.10	Colon_Sigmoid	2_188446021_G_A_b37	2:188446020-188446021	15534	-0.387359	0.0170566	0.0200895	SNV	LUMPY_MEI_48416	2:188215730-188216025	0.00235842	82	0.0077181	0.055084	0.0628021	0.122896	0.00028984
ENSG00000003436.10|Esophagus_Gastroesophageal_Junction	ENSG00000003436.10	Esophagus_Gastroesophageal_Junction	2_188438876_GGATAAAATACAGTAATACAGTATTTA_G_b37	2:188438875-188438902	8389	-0.474284	9.9999e-06	2.92368e-08	INDEL	LUMPY_DEL_48422	2:188505186-188505539	2.72373e-07	101	0.0399309	0.217646	0.257577	0.155025	4.22246e-08
ENSG00000003436.10|Esophagus_Mucosa	ENSG00000003436.10	Esophagus_Mucosa	2_188412362_A_C_b37	2:188412361-188412362	-18125	-0.371795	9.9999e-06	1.41388e-13	SNV	LUMPY_MEI_48416	2:188215730-188216025	1.37873e-10	101	0.00417473	0.315528	0.319703	0.0130582	1.80037e-12
ENSG00000003436.10|Esophagus_Muscularis	ENSG00000003436.10	Esophagus_Muscularis	2_188452764_A_C_b37	2:188452763-188452764	22277	-0.413433	9.9999e-06	1.58211e-11	SNV	LUMPY_MEI_48416	2:188215730-188216025	4.41089e-11	101	-0.00950571	0.431761	0.431762	2.31609e-06	1.0216e-16
ENSG00000003436.10|Heart_Atrial_Appendage	ENSG00000003436.10	Heart_Atrial_Appendage	2_188412362_A_C_b37	2:188412361-188412362	-18125	-0.353595	9.9999e-06	1.42739e-05	SNV	LUMPY_MEI_48416	2:188215730-188216025	2.8179e-05	101	0.0131164	0.42932	0.442436	0.0296458	8.35389e-07
ENSG00000003436.10|Heart_Left_Ventricle	ENSG00000003436.10	Heart_Left_Ventricle	2_188475822_G_A_b37	2:188475821-188475822	45335	-0.354164	9.9999e-06	2.91762e-11	SNV	LUMPY_DEL_48422	2:188505186-188505539	3.37351e-09	101	0.022092	0.148557	0.170649	0.129459	4.36731e-10
ENSG00000003436.10|Lung	ENSG00000003436.10	Lung	2_188419590_G_A_b37	2:188419589-188419590	-10897	-0.30126	0.00155998	0.00201256	SNV	LUMPY_DEL_48422	2:188505186-188505539	0.000779292	84	0.0181707	0.188334	0.206505	0.0879917	6.85712e-05
ENSG00000003436.10|Muscle_Skeletal	ENSG00000003436.10	Muscle_Skeletal	2_188412362_A_C_b37	2:188412361-188412362	-18125	-0.507195	9.9999e-06	2.07988e-24	SNV	LUMPY_MEI_48416	2:188215730-188216025	1.75526e-22	101	-0.00614029	0.274764	0.274765	3.63947e-06	6.38822e-28
ENSG00000003436.10|Nerve_Tibial	ENSG00000003436.10	Nerve_Tibial	2_188369655_T_C_b37	2:188369654-188369655	-60832	0.69745	0.00106999	0.00158301	SNV	GS_MIXED_CNV_2_188113434_188115090	2:188113434-188115090	0.00269763	55	0.0311812	0.067679	0.0988602	0.315407	0.000850851
ENSG00000003436.10|Pancreas	ENSG00000003436.10	Pancreas	2_188628162_A_G_b37	2:188628161-188628162	197675	-0.82165	0.000219998	0.00035561	SNV	LUMPY_DEL_48419	2:188421614-188422191	0.0132533	4	0.0656408	0.083628	0.149269	0.439749	0.00582813
ENSG00000003436.10|Testis	ENSG00000003436.10	Testis	2_188128678_G_A_b37	2:188128677-188128678	-301809	-0.185499	0.0122054	0.0139901	SNV	LUMPY_DEL_48419	2:188421614-188422191	0.00116813	101	0.0122021	0.078993	0.0911951	0.133802	0.000156298
ENSG00000003509.11|Brain_Cerebellar_Hemisphere	ENSG00000003509.11	Brain_Cerebellar_Hemisphere	2_37519768_C_T_b37	2:37519767-37519768	60911	0.441316	0.000199998	0.000383622	SNV	LUMPY_DEL_46322	2:37347678-37348398	8.08621e-06	101	0.018883	0.252013	0.270896	0.0697057	5.63655e-07
ENSG00000003509.11|Brain_Cerebellum	ENSG00000003509.11	Brain_Cerebellum	2_37464430_A_G_b37	2:37464429-37464430	5573	0.431532	0.000109999	0.000152886	SNV	GS_DUP_CNV_2_37957900_37971490	2:37957900-37971490	4.42824e-06	101	0.019842	0.243277	0.263119	0.0754107	3.33937e-07
ENSG00000003509.11|Brain_Cortex	ENSG00000003509.11	Brain_Cortex	2_37480249_A_G_b37	2:37480248-37480249	21392	0.395744	0.00102999	0.00125159	SNV	LUMPY_DEL_46331	2:38040912-38040967	6.69163e-05	101	0.0163808	0.121789	0.13817	0.118556	7.93333e-06
ENSG00000003509.11|Brain_Putamen_basal_ganglia	ENSG00000003509.11	Brain_Putamen_basal_ganglia	2_37517266_T_C_b37	2:37517265-37517266	58409	0.557466	0.000399996	0.000532364	SNV	LUMPY_DEL_46331	2:38040912-38040967	3.48109e-06	101	0.019243	0.27521	0.294453	0.0653517	2.27495e-07
ENSG00000003509.11|Nerve_Tibial	ENSG00000003509.11	Nerve_Tibial	2_37480249_A_G_b37	2:37480248-37480249	21392	0.239127	0.00947991	0.0110049	SNV	MELT_ALU_2_36517812	2:36517811-36517812	0.00101289	101	-0.00104666	0.136257	0.136258	7.33902e-06	7.43362e-09
ENSG00000003509.11|Skin_Not_Sun_Exposed_Suprapubic	ENSG00000003509.11	Skin_Not_Sun_Exposed_Suprapubic	2_38029501_G_C_b37	2:38029500-38029501	570644	0.185155	0.0329862	0.0339785	SNV	LUMPY_DEL_46331	2:38040912-38040967	0.0057653	53	-0.00196882	0.241312	0.241313	4.144e-06	2.38914e-08
ENSG00000003509.11|Testis	ENSG00000003509.11	Testis	2_37480249_A_G_b37	2:37480248-37480249	21392	-0.402623	9.9999e-06	1.06923e-17	SNV	LUMPY_MEI_46318	2:36955674-36955976	8.37631e-18	101	-0.00576832	0.26657	0.266571	3.75135e-06	3.14225e-23
ENSG00000003509.11|Thyroid	ENSG00000003509.11	Thyroid	2_37327806_C_T_b37	2:37327805-37327806	-131051	0.21086	0.00242998	0.00291469	SNV	GS_DUP_CNV_2_37961123_37980354	2:37961123-37980354	1.42085e-05	101	0.00365568	0.138809	0.142465	0.0256603	3.64594e-07
ENSG00000003509.11|Whole_Blood	ENSG00000003509.11	Whole_Blood	2_37577919_A_G_b37	2:37577918-37577919	119062	-0.408706	0.00565994	0.00711616	SNV	GS_DUP_CNV_2_37961123_37980354	2:37961123-37980354	2.44627e-05	101	0.000210026	0.170374	0.170584	0.00123122	3.0119e-08
ENSG00000003756.12|Esophagus_Mucosa	ENSG00000003756.12	Esophagus_Mucosa	3_50222926_T_A_b37	3:50222925-50222926	96585	0.0950325	0.00434996	0.00548742	SNV	LUMPY_DEL_53146	3:49976223-49976725	0.00172348	101	0.0141615	0.020883	0.0350445	0.404101	0.00069646
ENSG00000003756.12|Nerve_Tibial	ENSG00000003756.12	Nerve_Tibial	3_50077804_G_A_b37	3:50077803-50077804	-48537	0.0764148	0.015969	0.0176801	SNV	LUMPY_DEL_53146	3:49976223-49976725	0.000765471	101	-0.000229634	0.031503	0.031504	3.1742e-05	2.42976e-08
ENSG00000003756.12|Thyroid	ENSG00000003756.12	Thyroid	3_50289635_C_T_b37	3:50289634-50289635	163294	0.246823	0.00832992	0.009698	SNV	LUMPY_DUP_82397	3:49283537-49285573	0.00134682	101	NA	NA	NA	NA	NA
ENSG00000003987.9|Adipose_Subcutaneous	ENSG00000003987.9	Adipose_Subcutaneous	8_17136940_G_C_b37	8:17136939-17136940	-133896	0.240469	0.00386996	0.00451294	SNV	LUMPY_DEL_68746	8:17751058-17752462	6.47721e-05	101	-0.000719696	0.332352	0.332353	3.00885e-06	1.9489e-10
ENSG00000003987.9|Artery_Tibial	ENSG00000003987.9	Artery_Tibial	8_17264357_A_G_b37	8:17264356-17264357	-6479	0.420427	0.032824	0.0350684	SNV	MELT_ALU_8_17943136	8:17943135-17943136	0.000483625	101	0.00342823	0.347787	0.351215	0.00976105	4.72069e-06
ENSG00000003987.9|Lung	ENSG00000003987.9	Lung	8_17119024_C_T_b37	8:17119023-17119024	-151812	0.251951	0.00367996	0.00408734	SNV	GS_DEL_CNV_8_17843270_17847069	8:17843270-17847069	8.88494e-05	101	0.00256802	0.248494	0.251062	0.0102286	9.08805e-07
ENSG00000003987.9|Skin_Sun_Exposed_Lower_leg	ENSG00000003987.9	Skin_Sun_Exposed_Lower_leg	8_17255191_C_T_b37	8:17255190-17255191	-15645	0.666724	9.9999e-06	1.93515e-06	SNV	MELT_ALU_8_17943136	8:17943135-17943136	7.87785e-06	101	0.0117143	0.171146	0.18286	0.0640615	5.04667e-07
ENSG00000003987.9|Testis	ENSG00000003987.9	Testis	8_17267656_A_T_b37	8:17267655-17267656	-3180	-0.318577	0.000559994	0.000813129	SNV	LUMPY_MEI_68738	8:17265615-17265925	0.00013312	101	-0.00428114	0.279484	0.279485	3.57801e-06	4.76305e-10
ENSG00000003987.9|Thyroid	ENSG00000003987.9	Thyroid	8_17270837_G_C_b37	8:17270836-17270837	1	0.368039	9.9999e-06	5.9355e-09	SNV	LUMPY_MEI_68738	8:17265615-17265925	3.77499e-05	33	0.00662048	0.391918	0.398538	0.0166119	6.27098e-07
ENSG00000003989.12|Artery_Aorta	ENSG00000003989.12	Artery_Aorta	8_17365415_A_G_b37	8:17365414-17365415	10818	-0.462121	9.9999e-06	3.22545e-07	SNV	LUMPY_MEI_68731	8:16962222-16962528	1.42846e-06	101	-0.00557231	0.330265	0.330266	3.02786e-06	4.32518e-12
ENSG00000003989.12|Esophagus_Mucosa	ENSG00000003989.12	Esophagus_Mucosa	8_17331904_G_A_b37	8:17331903-17331904	-22693	0.247148	0.014429	0.0163444	SNV	MELT_ALU_8_17336018	8:17336017-17336018	0.00014285	101	-0.00510434	0.263938	0.263939	3.78875e-06	5.41223e-10
ENSG00000003989.12|Muscle_Skeletal	ENSG00000003989.12	Muscle_Skeletal	8_17375959_G_A_b37	8:17375958-17375959	21362	0.270885	9.9999e-06	4.01707e-09	SNV	GS_DEL_CNV_8_16978398_16980427	8:16978398-16980427	9.40641e-09	101	0.00452852	0.470235	0.474764	0.00953848	8.97229e-11
ENSG00000003989.12|Nerve_Tibial	ENSG00000003989.12	Nerve_Tibial	8_17357290_T_C_b37	8:17357289-17357290	2693	-0.275355	3.99996e-05	3.46836e-05	SNV	GS_MIXED_CNV_8_17081098_17084097	8:17081098-17084097	7.13524e-06	101	0.00363147	0.256141	0.259772	0.0139794	9.97464e-08
ENSG00000003989.12|Thyroid	ENSG00000003989.12	Thyroid	8_17385596_C_G_b37	8:17385595-17385596	30999	-0.55722	9.9999e-06	4.13822e-30	SNV	LUMPY_MEI_68749	8:17859504-17860422	1.59637e-32	101	-0.000898528	0.451499	0.4515	2.21484e-06	3.5357e-38
ENSG00000004059.6|Adrenal_Gland	ENSG00000004059.6	Adrenal_Gland	7_127514193_G_A_b37	7:127514192-127514193	285794	-0.321921	0.00204998	0.00292685	SNV	LUMPY_MEI_67200	7:127766428-127766728	0.000161631	101	0.0489781	0.189611	0.238589	0.205282	3.31799e-05
ENSG00000004059.6|Artery_Tibial	ENSG00000004059.6	Artery_Tibial	7_127784108_G_A_b37	7:127784107-127784108	555709	-0.54141	0.0233024	0.0255623	SNV	GS_DEL_CNV_7_126385619_126387352	7:126385619-126387352	0.00550327	84	0.0189434	0.119938	0.138881	0.1364	0.000750646
ENSG00000004059.6|Liver	ENSG00000004059.6	Liver	7_126945192_A_T_b37	7:126945191-126945192	-283207	0.540316	0.000609994	0.000833324	SNV	GS_DEL_CNV_7_126385619_126387352	7:126385619-126387352	8.06428e-05	101	0.0201171	0.174549	0.194666	0.103342	8.33379e-06
ENSG00000004059.6|Skin_Not_Sun_Exposed_Suprapubic	ENSG00000004059.6	Skin_Not_Sun_Exposed_Suprapubic	7_126440860_TAGTC_T_b37	7:126440859-126440864	-787539	-0.278444	0.00894991	0.00991653	INDEL	GS_DEL_CNV_7_126821172_126822491	7:126821172-126822491	0.000921526	101	NA	NA	NA	NA	NA
ENSG00000004139.9|Skin_Not_Sun_Exposed_Suprapubic	ENSG00000004139.9	Skin_Not_Sun_Exposed_Suprapubic	17_26691760_G_C_b37	17:26691759-26691760	-378	-0.363338	0.0131835	0.0146408	SNV	LUMPY_BND_17953_2	17:26192146-26192147	0.000188267	101	0.0030295	0.104499	0.107528	0.0281739	5.30422e-06
ENSG00000004139.9|Thyroid	ENSG00000004139.9	Thyroid	17_26725265_G_A_b37	17:26725264-26725265	33127	0.27951	0.000179998	0.000230397	SNV	LUMPY_DUP_79334	17:26743487-26745521	0.000158539	101	0.0133645	0.144317	0.157682	0.0847563	1.34372e-05
ENSG00000004142.7|Adipose_Subcutaneous	ENSG00000004142.7	Adipose_Subcutaneous	17_26716917_G_T_b37	17:26716916-26716917	32372	0.133279	0.000219998	0.000444609	SNV	LUMPY_DEL_40865	17:26780387-26783491	4.02535e-05	101	-0.0108994	0.132728	0.132729	7.53415e-06	3.03276e-10
ENSG00000004142.7|Artery_Aorta	ENSG00000004142.7	Artery_Aorta	17_26693231_G_C_b37	17:26693230-26693231	8686	0.160244	0.0249869	0.0283499	SNV	LUMPY_MEI_40866	17:26782412-26783495	0.000194595	101	-0.000367508	0.101546	0.101547	9.84766e-06	1.91631e-09
ENSG00000004142.7|Artery_Tibial	ENSG00000004142.7	Artery_Tibial	17_26695832_A_G_b37	17:26695831-26695832	11287	0.18795	0.000249998	0.000332219	SNV	LUMPY_DEL_40865	17:26780387-26783491	5.70189e-05	101	-0.00780955	0.102535	0.102536	9.75267e-06	5.56087e-10
ENSG00000004142.7|Brain_Anterior_cingulate_cortex_BA24	ENSG00000004142.7	Brain_Anterior_cingulate_cortex_BA24	17_26664806_T_C_b37	17:26664805-26664806	-19739	0.440357	9.9999e-06	1.35742e-05	SNV	LUMPY_DEL_40865	17:26780387-26783491	3.94848e-06	101	-0.0256344	0.279833	0.279834	3.57355e-06	1.41101e-11
ENSG00000004142.7|Brain_Caudate_basal_ganglia	ENSG00000004142.7	Brain_Caudate_basal_ganglia	17_26695832_A_G_b37	17:26695831-26695832	11287	0.449968	3.99996e-05	8.09084e-05	SNV	LUMPY_DEL_40865	17:26780387-26783491	8.84153e-06	101	-0.0106808	0.162445	0.162446	6.15589e-06	5.44275e-11
ENSG00000004142.7|Brain_Cerebellar_Hemisphere	ENSG00000004142.7	Brain_Cerebellar_Hemisphere	17_26664806_T_C_b37	17:26664805-26664806	-19739	0.271847	0.000499995	0.000808614	SNV	LUMPY_DEL_40872	17:27019320-27019902	1.80953e-05	101	0.0189334	0.326794	0.345727	0.054764	9.90971e-07
ENSG00000004142.7|Brain_Cerebellum	ENSG00000004142.7	Brain_Cerebellum	17_26722728_C_T_b37	17:26722727-26722728	38183	0.304991	9.9999e-06	1.39377e-06	SNV	LUMPY_BND_944_2	17:27060076-27060077	6.01887e-07	101	0.026881	0.173509	0.20039	0.134143	8.07389e-08
ENSG00000004142.7|Brain_Cortex	ENSG00000004142.7	Brain_Cortex	17_26671196_C_G_b37	17:26671195-26671196	-13349	0.422967	2.99997e-05	5.79622e-06	SNV	LUMPY_BND_17953_2	17:26192146-26192147	1.32611e-07	101	0.0151679	0.251603	0.266771	0.0568574	7.53992e-09
ENSG00000004142.7|Brain_Frontal_Cortex_BA9	ENSG00000004142.7	Brain_Frontal_Cortex_BA9	17_26695832_A_G_b37	17:26695831-26695832	11287	0.547021	0.000179998	0.000255448	SNV	LUMPY_DEL_40865	17:26780387-26783491	1.23267e-05	101	-0.018584	0.17246	0.172461	5.79841e-06	7.14753e-11
ENSG00000004142.7|Brain_Hippocampus	ENSG00000004142.7	Brain_Hippocampus	17_26695832_A_G_b37	17:26695831-26695832	11287	0.454287	6.99993e-05	0.000237923	SNV	LUMPY_DEL_40865	17:26780387-26783491	1.90797e-05	101	0.0116112	0.097223	0.108834	0.106687	2.03556e-06
ENSG00000004142.7|Brain_Hypothalamus	ENSG00000004142.7	Brain_Hypothalamus	17_26644668_C_T_b37	17:26644667-26644668	-39877	-0.451943	0.000159998	0.000275705	SNV	LUMPY_DEL_40872	17:27019320-27019902	7.84363e-05	101	0.00928112	0.213935	0.223216	0.0415791	3.26131e-06
ENSG00000004142.7|Brain_Nucleus_accumbens_basal_ganglia	ENSG00000004142.7	Brain_Nucleus_accumbens_basal_ganglia	17_26645991_G_A_b37	17:26645990-26645991	-38554	0.495312	1.99998e-05	1.69136e-05	SNV	LUMPY_DEL_40872	17:27019320-27019902	5.92542e-07	101	0.0238486	0.236863	0.260712	0.091475	5.42028e-08
ENSG00000004142.7|Brain_Putamen_basal_ganglia	ENSG00000004142.7	Brain_Putamen_basal_ganglia	17_26644668_C_T_b37	17:26644667-26644668	-39877	-0.436333	9.9999e-06	2.05425e-05	SNV	LUMPY_DEL_40872	17:27019320-27019902	4.5223e-07	101	0.0295813	0.441407	0.470988	0.0628069	2.84032e-08
ENSG00000004142.7|Esophagus_Mucosa	ENSG00000004142.7	Esophagus_Mucosa	17_26713970_C_T_b37	17:26713969-26713970	29425	0.130967	0.0261392	0.0286868	SNV	LUMPY_DUP_79334	17:26743487-26745521	0.000815647	101	0.0024744	0.057668	0.0601424	0.0411424	3.35577e-05
ENSG00000004142.7|Nerve_Tibial	ENSG00000004142.7	Nerve_Tibial	17_26715948_G_C_b37	17:26715947-26715948	31403	0.341908	9.9999e-06	1.09361e-12	SNV	LUMPY_DEL_40865	17:26780387-26783491	1.69302e-11	101	-0.012463	0.199264	0.199265	5.01844e-06	8.49632e-17
ENSG00000004142.7|Pituitary	ENSG00000004142.7	Pituitary	17_26632758_A_AT_b37	17:26632757-26632758	-51787	-0.444254	9.9999e-06	1.23852e-08	INDEL	LUMPY_DEL_40865	17:26780387-26783491	4.08812e-09	101	-0.018951	0.289845	0.289846	3.45011e-06	1.41045e-14
ENSG00000004142.7|Skin_Not_Sun_Exposed_Suprapubic	ENSG00000004142.7	Skin_Not_Sun_Exposed_Suprapubic	17_26722645_G_A_b37	17:26722644-26722645	38100	0.182698	7.99992e-05	5.9083e-05	SNV	LUMPY_DEL_40858	17:26030427-26030499	1.53107e-05	101	-0.0134097	0.195043	0.195044	5.12705e-06	7.84987e-11
ENSG00000004142.7|Skin_Sun_Exposed_Lower_leg	ENSG00000004142.7	Skin_Sun_Exposed_Lower_leg	17_26693231_G_C_b37	17:26693230-26693231	8686	0.132467	0.00728993	0.00845046	SNV	LUMPY_DEL_40865	17:26780387-26783491	0.000406903	101	0.0042802	0.04596	0.0502402	0.0851947	3.4666e-05
ENSG00000004142.7|Testis	ENSG00000004142.7	Testis	17_26644308_C_T_b37	17:26644307-26644308	-40237	-0.249814	1.99998e-05	1.13542e-05	SNV	LUMPY_DEL_40865	17:26780387-26783491	3.30071e-06	101	-0.0163583	0.174354	0.174355	5.73542e-06	1.8931e-11
ENSG00000004142.7|Thyroid	ENSG00000004142.7	Thyroid	17_26695832_A_G_b37	17:26695831-26695832	11287	0.246546	9.9999e-06	4.99803e-08	SNV	LUMPY_DEL_40865	17:26780387-26783491	9.48961e-06	76	-0.00467372	0.12535	0.125351	7.9776e-06	7.57043e-11
ENSG00000004399.8|Brain_Amygdala	ENSG00000004399.8	Brain_Amygdala	3_129757357_G_T_b37	3:129757356-129757357	431696	1.16217	0.00194998	0.00253473	SNV	LUMPY_MEI_54244	3:129184486-129184777	0.000233876	101	8.10422e-05	0.198212	0.198293	0.000408699	9.55849e-08
ENSG00000004399.8|Brain_Cortex	ENSG00000004399.8	Brain_Cortex	3_130172754_A_G_b37	3:130172753-130172754	847093	0.811576	0.0148554	0.0169983	SNV	LUMPY_DEL_54249	3:129657308-129657872	0.000576079	101	0.0165428	0.054804	0.0713468	0.231865	0.000133573
ENSG00000004399.8|Cells_Transformed_fibroblasts	ENSG00000004399.8	Cells_Transformed_fibroblasts	3_129150921_ACAGGGCTGAAG_A_b37	3:129150920-129150932	-174740	0.495626	9.9999e-06	2.54614e-14	INDEL	MELT_ALU_3_129136669	3:129136668-129136669	4.81701e-06	29	0.160523	0.031285	0.191808	0.836894	4.03133e-06
ENSG00000004399.8|Colon_Sigmoid	ENSG00000004399.8	Colon_Sigmoid	3_129340870_G_A_b37	3:129340869-129340870	15209	-0.338414	0.012432	0.0146368	SNV	MELT_ALU_3_129543551	3:129543550-129543551	0.00417573	76	0.0189965	0.048214	0.0672105	0.282642	0.00118024
ENSG00000004399.8|Nerve_Tibial	ENSG00000004399.8	Nerve_Tibial	3_129606827_G_A_b37	3:129606826-129606827	281166	-0.186156	0.0159522	0.0181387	SNV	LUMPY_DEL_54249	3:129657308-129657872	0.000326673	101	-0.00189002	0.098479	0.09848	1.01543e-05	3.31714e-09
ENSG00000004399.8|Skin_Sun_Exposed_Lower_leg	ENSG00000004399.8	Skin_Sun_Exposed_Lower_leg	3_128737117_G_A_b37	3:128737116-128737117	-588544	-0.323321	0.000639994	0.0012779	SNV	LUMPY_MEI_54221	3:128346819-128347148	0.00158637	101	0.00793471	0.07474	0.0826747	0.0959751	0.000152252
ENSG00000004399.8|Whole_Blood	ENSG00000004399.8	Whole_Blood	3_129315769_G_A_b37	3:129315768-129315769	-9892	0.214597	0.00407996	0.00522076	SNV	LUMPY_DEL_54249	3:129657308-129657872	0.000521789	101	-0.00681276	0.200031	0.200032	4.9992e-06	2.60853e-09
ENSG00000004455.12|Adrenal_Gland	ENSG00000004455.12	Adrenal_Gland	1_33703716_A_G_b37	1:33703715-33703716	157119	0.261435	0.00505995	0.00614301	SNV	LUMPY_MEI_23699	1:33453304-33453615	3.9588e-05	101	-0.00977498	0.184588	0.184589	5.41744e-06	2.14466e-10
ENSG00000004455.12|Artery_Aorta	ENSG00000004455.12	Artery_Aorta	1_33475426_C_T_b37	1:33475425-33475426	-71171	-0.205268	0.000489995	0.000715924	SNV	LUMPY_MEI_23699	1:33453304-33453615	0.00267653	68	0.0041352	0.138354	0.142489	0.0290211	7.76758e-05
ENSG00000004455.12|Artery_Tibial	ENSG00000004455.12	Artery_Tibial	1_33513905_T_C_b37	1:33513904-33513905	-32692	-0.191893	1.99998e-05	2.34582e-05	SNV	LUMPY_MEI_23699	1:33453304-33453615	0.000598722	74	0.00131699	0.079177	0.080494	0.0163613	9.79587e-06
ENSG00000004455.12|Colon_Sigmoid	ENSG00000004455.12	Colon_Sigmoid	1_33453463_A_G_b37	1:33453462-33453463	-93134	-0.22406	0.0229329	0.0243622	SNV	LUMPY_MEI_23699	1:33453304-33453615	0.000788359	101	-0.00557459	0.079147	0.079148	1.26346e-05	9.9606e-09
ENSG00000004455.12|Colon_Transverse	ENSG00000004455.12	Colon_Transverse	1_33991548_C_T_b37	1:33991547-33991548	444951	0.150966	0.000559994	0.00079254	SNV	LUMPY_MEI_23699	1:33453304-33453615	0.000446615	101	-0.0109384	0.37251	0.372511	2.68448e-06	1.19893e-09
ENSG00000004455.12|Esophagus_Muscularis	ENSG00000004455.12	Esophagus_Muscularis	1_33482763_C_A_b37	1:33482762-33482763	-63834	-0.216875	9.9999e-06	6.21498e-07	SNV	LUMPY_MEI_23699	1:33453304-33453615	0.0654348	5	0.0682496	0.040168	0.108418	0.629507	0.0411917
ENSG00000004455.12|Lung	ENSG00000004455.12	Lung	1_33511905_A_G_b37	1:33511904-33511905	-34692	-0.152136	0.000509995	0.00052855	SNV	LUMPY_MEI_23699	1:33453304-33453615	0.00213572	71	0.0146695	0.07171	0.0863795	0.169826	0.000362701
ENSG00000004468.8|Adipose_Subcutaneous	ENSG00000004468.8	Adipose_Subcutaneous	4_15760136_TA_T_b37	4:15760135-15760137	-19762	-0.313283	9.9999e-06	6.0759e-07	INDEL	LUMPY_DEL_56000	4:15861201-15861867	1.85386e-07	101	-0.000531928	0.193585	0.193586	5.16566e-06	9.57641e-13
ENSG00000004468.8|Adipose_Visceral_Omentum	ENSG00000004468.8	Adipose_Visceral_Omentum	4_15772373_CCT_C_b37	4:15772372-15772375	-7525	-0.277457	0.000359996	0.000526614	INDEL	MELT_LINE1_4_14849038	4:14849037-14849038	8.4257e-06	101	-0.00312496	0.253258	0.253259	3.94853e-06	3.32691e-11
ENSG00000004468.8|Adrenal_Gland	ENSG00000004468.8	Adrenal_Gland	4_15786523_A_T_b37	4:15786522-15786523	6625	-0.488944	0.000149999	0.000251429	SNV	MELT_LINE1_4_14849038	4:14849037-14849038	2.47615e-06	101	-0.00571076	0.240783	0.240784	4.1531e-06	1.02837e-11
ENSG00000004468.8|Artery_Aorta	ENSG00000004468.8	Artery_Aorta	4_15786408_C_T_b37	4:15786407-15786408	6510	-0.20836	0.0142111	0.0156952	SNV	LUMPY_BND_15013_1	4:14846794-14846795	0.000550838	101	-0.00219755	0.206596	0.206597	4.84034e-06	2.66624e-09
ENSG00000004468.8|Artery_Tibial	ENSG00000004468.8	Artery_Tibial	4_15786408_C_T_b37	4:15786407-15786408	6510	-0.254881	9.9999e-06	8.21884e-08	SNV	MELT_LINE1_4_14849038	4:14849037-14849038	4.92556e-08	101	0.000905224	0.106545	0.10745	0.00842459	4.14958e-10
ENSG00000004468.8|Brain_Caudate_basal_ganglia	ENSG00000004468.8	Brain_Caudate_basal_ganglia	4_15737101_C_A_b37	4:15737100-15737101	-42797	-0.51323	9.9999e-06	1.45935e-08	SNV	MELT_LINE1_4_14849038	4:14849037-14849038	1.80116e-10	101	-0.00805252	0.365253	0.365254	2.73782e-06	4.93125e-16
ENSG00000004468.8|Brain_Cortex	ENSG00000004468.8	Brain_Cortex	4_15730146_G_T_b37	4:15730145-15730146	-49752	-0.406991	1.99998e-05	3.90221e-05	SNV	LUMPY_DEL_56000	4:15861201-15861867	6.57478e-07	101	-0.000435828	0.434389	0.43439	2.30208e-06	1.51357e-12
ENSG00000004468.8|Brain_Frontal_Cortex_BA9	ENSG00000004468.8	Brain_Frontal_Cortex_BA9	4_15737101_C_A_b37	4:15737100-15737101	-42797	-0.348023	0.00330997	0.00391472	SNV	MELT_LINE1_4_14849038	4:14849037-14849038	0.000116899	101	-0.0116212	0.486081	0.486082	2.05727e-06	2.40493e-10
ENSG00000004468.8|Brain_Nucleus_accumbens_basal_ganglia	ENSG00000004468.8	Brain_Nucleus_accumbens_basal_ganglia	4_15730146_G_T_b37	4:15730145-15730146	-49752	-0.451293	1.99998e-05	8.29268e-07	SNV	LUMPY_BND_9717_2	4:14846794-14846795	1.15806e-07	101	-0.00421504	0.431406	0.431407	2.318e-06	2.68438e-13
ENSG00000004468.8|Brain_Putamen_basal_ganglia	ENSG00000004468.8	Brain_Putamen_basal_ganglia	4_15717321_G_A_b37	4:15717320-15717321	-62577	-0.374478	0.000149999	0.000213909	SNV	LUMPY_BND_9717_2	4:14846794-14846795	2.45073e-06	101	0.0180334	0.287096	0.305129	0.0591008	1.4484e-07
ENSG00000004468.8|Colon_Sigmoid	ENSG00000004468.8	Colon_Sigmoid	4_15772373_CCT_C_b37	4:15772372-15772375	-7525	-0.505767	9.9999e-06	4.03422e-07	INDEL	MELT_LINE1_4_14849038	4:14849037-14849038	5.92074e-08	101	-0.00180812	0.251205	0.251206	3.9808e-06	2.35693e-13
ENSG00000004468.8|Colon_Transverse	ENSG00000004468.8	Colon_Transverse	4_15787798_T_A_b37	4:15787797-15787798	7900	-0.223766	0.000239998	0.00025277	SNV	LUMPY_BND_9717_2	4:14846794-14846795	3.35954e-06	101	0.00649479	0.231857	0.238352	0.0272488	9.15434e-08
ENSG00000004468.8|Esophagus_Gastroesophageal_Junction	ENSG00000004468.8	Esophagus_Gastroesophageal_Junction	4_15776861_T_C_b37	4:15776860-15776861	-3037	-0.660291	9.9999e-06	6.50265e-07	SNV	LUMPY_BND_9717_2	4:14846794-14846795	1.72602e-07	101	0.00477715	0.342048	0.346825	0.0137739	2.3774e-09
ENSG00000004468.8|Esophagus_Mucosa	ENSG00000004468.8	Esophagus_Mucosa	4_15834606_A_G_b37	4:15834605-15834606	54708	1.13553	9.9999e-06	3.62202e-19	SNV	LUMPY_BND_15013_1	4:14846794-14846795	1.79867e-20	101	0.00108176	0.323466	0.324548	0.00333313	5.9952e-23
ENSG00000004468.8|Esophagus_Muscularis	ENSG00000004468.8	Esophagus_Muscularis	4_15772373_CCT_C_b37	4:15772372-15772375	-7525	-0.533408	9.9999e-06	4.16011e-12	INDEL	LUMPY_DEL_56000	4:15861201-15861867	1.01523e-10	101	-0.00318874	0.198843	0.198844	5.02907e-06	5.10566e-16
ENSG00000004468.8|Heart_Atrial_Appendage	ENSG00000004468.8	Heart_Atrial_Appendage	4_15772373_CCT_C_b37	4:15772372-15772375	-7525	-0.337457	9.9999e-06	2.74422e-06	INDEL	LUMPY_DEL_56000	4:15861201-15861867	3.48609e-06	95	0.0202772	0.177663	0.19794	0.102441	3.57119e-07
ENSG00000004468.8|Heart_Left_Ventricle	ENSG00000004468.8	Heart_Left_Ventricle	4_15780539_C_T_b37	4:15780538-15780539	641	-0.293399	5.99994e-05	6.22763e-05	SNV	LUMPY_DEL_56000	4:15861201-15861867	7.71889e-06	101	0.00985465	0.283829	0.293684	0.0335553	2.5901e-07
ENSG00000004468.8|Minor_Salivary_Gland	ENSG00000004468.8	Minor_Salivary_Gland	4_15786523_A_T_b37	4:15786522-15786523	6625	-0.775879	9.9999e-06	9.7566e-06	SNV	MELT_LINE1_4_14849038	4:14849037-14849038	2.26999e-06	101	0.00418779	0.382208	0.386396	0.0108381	2.46024e-08
ENSG00000004468.8|Muscle_Skeletal	ENSG00000004468.8	Muscle_Skeletal	4_15788404_C_T_b37	4:15788403-15788404	8506	-0.212446	9.9999e-06	4.48951e-11	SNV	LUMPY_DEL_56000	4:15861201-15861867	2.94273e-08	101	-0.00199995	0.215857	0.215858	4.63268e-06	1.36327e-13
ENSG00000004468.8|Nerve_Tibial	ENSG00000004468.8	Nerve_Tibial	4_15776861_T_C_b37	4:15776860-15776861	-3037	-0.496889	9.9999e-06	1.17677e-21	SNV	MELT_LINE1_4_14849038	4:14849037-14849038	1.66506e-22	101	0.00811727	0.299694	0.307811	0.0263709	4.39091e-24
ENSG00000004468.8|Skin_Sun_Exposed_Lower_leg	ENSG00000004468.8	Skin_Sun_Exposed_Lower_leg	4_15780443_T_G_b37	4:15780442-15780443	545	-0.246069	8.99991e-05	0.000121637	SNV	LUMPY_DEL_56000	4:15861201-15861867	1.40187e-05	101	-1.01557e-05	0.135373	0.135374	7.38694e-06	1.03555e-10
ENSG00000004468.8|Stomach	ENSG00000004468.8	Stomach	4_15769651_A_T_b37	4:15769650-15769651	-10247	-0.259629	0.00208998	0.00276461	SNV	LUMPY_BND_1902_2	4:15134831-15134832	2.02325e-05	101	0.0062487	0.159153	0.165402	0.0377789	7.64362e-07
ENSG00000004468.8|Thyroid	ENSG00000004468.8	Thyroid	4_15780539_C_T_b37	4:15780538-15780539	641	-0.349832	9.9999e-06	5.51171e-07	SNV	MELT_ALU_4_14996402	4:14996401-14996402	1.49553e-07	101	0.000922689	0.258443	0.259366	0.00355748	5.32032e-10
ENSG00000004487.11|Adipose_Visceral_Omentum	ENSG00000004487.11	Adipose_Visceral_Omentum	1_23685880_C_A_b37	1:23685879-23685880	339939	-0.640939	0.00208998	0.00260893	SNV	MELT_ALU_1_24328785	1:24328784-24328785	0.000141643	101	0.00953146	0.077796	0.0873275	0.109146	1.54598e-05
ENSG00000004487.11|Brain_Caudate_basal_ganglia	ENSG00000004487.11	Brain_Caudate_basal_ganglia	1_24179824_G_A_b37	1:24179823-24179824	833883	-0.854941	0.00204998	0.00274313	SNV	LUMPY_BND_75316_1	1:23718948-23718949	0.000554204	101	0.0180819	0.157006	0.175088	0.103273	5.72343e-05
ENSG00000004487.11|Cells_Transformed_fibroblasts	ENSG00000004487.11	Cells_Transformed_fibroblasts	1_23293972_C_T_b37	1:23293971-23293972	-51969	0.138582	0.00554994	0.00653998	SNV	LUMPY_DUP_75310	1:22926260-22926745	0.000209425	101	0.0042048	0.217985	0.22219	0.0189244	3.96324e-06
ENSG00000004487.11|Colon_Transverse	ENSG00000004487.11	Colon_Transverse	1_23522967_A_T_b37	1:23522966-23522967	177026	-0.167988	0.0219855	0.0237965	SNV	LUMPY_BND_1051_1	1:24226310-24226311	0.0001198	101	0.000246219	0.172724	0.17297	0.00142348	1.70533e-07
ENSG00000004487.11|Nerve_Tibial	ENSG00000004487.11	Nerve_Tibial	1_23685880_C_A_b37	1:23685879-23685880	339939	-0.830428	0.000119999	0.0001652	SNV	LUMPY_DUP_75310	1:22926260-22926745	1.78057e-05	101	0.0048575	0.093315	0.0981725	0.0494792	8.81012e-07
ENSG00000004487.11|Ovary	ENSG00000004487.11	Ovary	1_24023132_G_A_b37	1:24023131-24023132	677191	-0.394633	0.000859991	0.00111673	SNV	MELT_ALU_1_23981142	1:23981141-23981142	0.0019571	36	0.0168989	0.174086	0.190985	0.0884829	0.00017317
ENSG00000004487.11|Skin_Sun_Exposed_Lower_leg	ENSG00000004487.11	Skin_Sun_Exposed_Lower_leg	1_23414209_T_C_b37	1:23414208-23414209	68268	0.286517	0.0272063	0.0299156	SNV	LUMPY_BND_1051_1	1:24226310-24226311	0.000629352	101	0.00631621	0.159481	0.165797	0.038096	2.39758e-05
ENSG00000004534.10|Adipose_Subcutaneous	ENSG00000004534.10	Adipose_Subcutaneous	3_49975334_A_G_b37	3:49975333-49975334	-2106	-0.514248	9.9999e-06	4.02948e-50	SNV	LUMPY_DEL_53146	3:49976223-49976725	8.00462e-29	101	0.0245241	0.257432	0.281956	0.0869784	6.96229e-30
ENSG00000004534.10|Adipose_Visceral_Omentum	ENSG00000004534.10	Adipose_Visceral_Omentum	3_50064424_G_A_b37	3:50064423-50064424	86984	0.383506	9.9999e-06	4.27446e-33	SNV	LUMPY_DEL_53146	3:49976223-49976725	1.01193e-19	101	0.0166648	0.239863	0.256528	0.0649629	6.57379e-21
ENSG00000004534.10|Adrenal_Gland	ENSG00000004534.10	Adrenal_Gland	3_50117312_T_G_b37	3:50117311-50117312	139872	0.351926	9.9999e-06	3.57786e-12	SNV	LUMPY_DEL_53146	3:49976223-49976725	1.02663e-07	101	0.10064	0.045844	0.146484	0.687037	7.05333e-08
ENSG00000004534.10|Artery_Aorta	ENSG00000004534.10	Artery_Aorta	3_49975334_A_G_b37	3:49975333-49975334	-2106	-0.445148	9.9999e-06	1.65148e-29	SNV	LUMPY_DEL_53146	3:49976223-49976725	7.38394e-17	101	0.0452824	0.143989	0.189271	0.239246	1.76658e-17
ENSG00000004534.10|Artery_Coronary	ENSG00000004534.10	Artery_Coronary	3_49936102_T_C_b37	3:49936101-49936102	-41338	-0.403532	9.9999e-06	7.94223e-12	SNV	LUMPY_DEL_53146	3:49976223-49976725	2.80532e-10	101	-0.00493563	0.295983	0.295984	3.37856e-06	9.47794e-16
ENSG00000004534.10|Artery_Tibial	ENSG00000004534.10	Artery_Tibial	3_50123417_A_G_b37	3:50123416-50123417	145977	0.44579	9.9999e-06	4.78189e-42	SNV	LUMPY_DEL_53146	3:49976223-49976725	6.53002e-26	101	0.00740253	0.208054	0.215457	0.0343574	2.24355e-27
ENSG00000004534.10|Brain_Amygdala	ENSG00000004534.10	Brain_Amygdala	3_49997064_T_C_b37	3:49997063-49997064	19624	-0.344767	0.000169998	0.000345803	SNV	LUMPY_DEL_53146	3:49976223-49976725	0.00480909	56	0.209329	0.005663	0.214992	0.973659	0.00468241
ENSG00000004534.10|Brain_Anterior_cingulate_cortex_BA24	ENSG00000004534.10	Brain_Anterior_cingulate_cortex_BA24	3_50088943_A_G_b37	3:50088942-50088943	111503	0.426459	9.9999e-06	2.0391e-11	SNV	LUMPY_DEL_53146	3:49976223-49976725	0.000104372	92	NA	NA	NA	NA	NA
ENSG00000004534.10|Brain_Caudate_basal_ganglia	ENSG00000004534.10	Brain_Caudate_basal_ganglia	3_50041743_C_CT_b37	3:50041742-50041743	64303	0.479807	9.9999e-06	9.54138e-11	INDEL	LUMPY_DEL_53146	3:49976223-49976725	8.79471e-05	101	0.119487	0.089745	0.209232	0.571074	5.02243e-05
ENSG00000004534.10|Brain_Cerebellar_Hemisphere	ENSG00000004534.10	Brain_Cerebellar_Hemisphere	3_50060332_G_C_b37	3:50060331-50060332	82892	0.466941	9.9999e-06	1.50126e-11	SNV	LUMPY_DEL_53146	3:49976223-49976725	1.19978e-07	101	0.0506189	0.146307	0.196926	0.257045	3.08397e-08
ENSG00000004534.10|Brain_Cerebellum	ENSG00000004534.10	Brain_Cerebellum	3_50160109_G_A_b37	3:50160108-50160109	182669	0.682304	9.9999e-06	4.97937e-27	SNV	LUMPY_DEL_53146	3:49976223-49976725	4.83098e-18	101	0.0333674	0.23545	0.268817	0.124127	5.99655e-19
ENSG00000004534.10|Brain_Cortex	ENSG00000004534.10	Brain_Cortex	3_50060332_G_C_b37	3:50060331-50060332	82892	0.548711	9.9999e-06	5.15602e-13	SNV	LUMPY_DEL_53146	3:49976223-49976725	4.74177e-09	101	0.015399	0.238232	0.253631	0.0607142	2.87893e-10
ENSG00000004534.10|Brain_Frontal_Cortex_BA9	ENSG00000004534.10	Brain_Frontal_Cortex_BA9	3_49941436_G_A_b37	3:49941435-49941436	-36004	-0.442398	9.9999e-06	1.71862e-08	SNV	LUMPY_DEL_53146	3:49976223-49976725	2.89091e-07	101	0.00299137	0.264364	0.267355	0.0111887	3.23455e-09
ENSG00000004534.10|Brain_Hippocampus	ENSG00000004534.10	Brain_Hippocampus	3_50040194_T_A_b37	3:50040193-50040194	62754	-0.27128	9.9999e-06	1.62707e-06	SNV	LUMPY_DEL_53146	3:49976223-49976725	0.000158633	101	NA	NA	NA	NA	NA
ENSG00000004534.10|Brain_Hypothalamus	ENSG00000004534.10	Brain_Hypothalamus	3_49971514_C_A_b37	3:49971513-49971514	-5926	-0.319571	0.000269997	0.000508483	SNV	LUMPY_DEL_53146	3:49976223-49976725	0.000118087	101	0.0678648	0.14506	0.212925	0.318727	3.76375e-05
ENSG00000004534.10|Brain_Nucleus_accumbens_basal_ganglia	ENSG00000004534.10	Brain_Nucleus_accumbens_basal_ganglia	3_50064424_G_A_b37	3:50064423-50064424	86984	0.457462	9.9999e-06	6.64907e-13	SNV	LUMPY_DEL_53146	3:49976223-49976725	8.29714e-11	101	0.0759645	0.123953	0.199917	0.379979	3.15274e-11
ENSG00000004534.10|Brain_Putamen_basal_ganglia	ENSG00000004534.10	Brain_Putamen_basal_ganglia	3_50011540_T_C_b37	3:50011539-50011540	34100	-0.499787	9.9999e-06	1.23077e-12	SNV	LUMPY_DEL_53146	3:49976223-49976725	7.09169e-11	101	0.0431798	0.156966	0.200146	0.215742	1.52998e-11
ENSG00000004534.10|Brain_Spinal_cord_cervical_c-1	ENSG00000004534.10	Brain_Spinal_cord_cervical_c-1	3_49995518_T_C_b37	3:49995517-49995518	18078	-0.546202	9.9999e-06	4.57944e-08	SNV	LUMPY_DEL_53146	3:49976223-49976725	3.7353e-05	101	NA	NA	NA	NA	NA
ENSG00000004534.10|Brain_Substantia_nigra	ENSG00000004534.10	Brain_Substantia_nigra	3_50060332_G_C_b37	3:50060331-50060332	82892	0.327267	9.9999e-06	8.47123e-07	SNV	LUMPY_DEL_53146	3:49976223-49976725	6.09754e-05	101	0.116693	0.081399	0.198092	0.589085	3.59197e-05
ENSG00000004534.10|Breast_Mammary_Tissue	ENSG00000004534.10	Breast_Mammary_Tissue	3_50092226_G_A_b37	3:50092225-50092226	114786	0.477128	9.9999e-06	2.00821e-29	SNV	LUMPY_DEL_53146	3:49976223-49976725	2.26072e-23	101	0.0751652	0.233357	0.308522	0.24363	5.50779e-24
ENSG00000004534.10|Cells_EBV-transformed_lymphocytes	ENSG00000004534.10	Cells_EBV-transformed_lymphocytes	3_49986118_T_C_b37	3:49986117-49986118	8678	-0.550373	9.9999e-06	2.82944e-08	SNV	LUMPY_DEL_53146	3:49976223-49976725	1.87492e-07	101	0.0195481	0.185798	0.205346	0.0951959	1.78485e-08
ENSG00000004534.10|Cells_Transformed_fibroblasts	ENSG00000004534.10	Cells_Transformed_fibroblasts	3_50092226_G_A_b37	3:50092225-50092226	114786	0.353488	9.9999e-06	6.42983e-26	SNV	LUMPY_DEL_53146	3:49976223-49976725	5.56733e-15	101	0.0478657	0.147438	0.195304	0.245083	1.36446e-15
ENSG00000004534.10|Colon_Sigmoid	ENSG00000004534.10	Colon_Sigmoid	3_50038664_G_A_b37	3:50038663-50038664	61224	-0.574823	9.9999e-06	7.34372e-20	SNV	LUMPY_DEL_53146	3:49976223-49976725	3.78412e-16	101	0.0124766	0.196259	0.208736	0.0597723	2.26186e-17
ENSG00000004534.10|Colon_Transverse	ENSG00000004534.10	Colon_Transverse	3_50022926_T_C_b37	3:50022925-50022926	45486	-0.490473	9.9999e-06	6.43617e-32	SNV	LUMPY_DEL_53146	3:49976223-49976725	2.03301e-27	101	0.000270777	0.294798	0.295069	0.000917674	1.86564e-30
ENSG00000004534.10|Esophagus_Gastroesophageal_Junction	ENSG00000004534.10	Esophagus_Gastroesophageal_Junction	3_50039474_G_A_b37	3:50039473-50039474	62034	-0.443533	9.9999e-06	4.16624e-21	SNV	LUMPY_DEL_53146	3:49976223-49976725	1.33757e-14	101	0.0409454	0.149741	0.190686	0.214726	2.87211e-15
ENSG00000004534.10|Esophagus_Mucosa	ENSG00000004534.10	Esophagus_Mucosa	3_50092226_G_A_b37	3:50092225-50092226	114786	0.394733	9.9999e-06	1.45053e-43	SNV	LUMPY_DEL_53146	3:49976223-49976725	7.30997e-31	101	0.0189489	0.155199	0.174148	0.108809	7.95391e-32
ENSG00000004534.10|Esophagus_Muscularis	ENSG00000004534.10	Esophagus_Muscularis	3_49995518_T_C_b37	3:49995517-49995518	18078	-0.436267	9.9999e-06	2.73908e-37	SNV	LUMPY_DEL_53146	3:49976223-49976725	1.61124e-23	101	0.0259088	0.2324	0.258309	0.100302	1.61611e-24
ENSG00000004534.10|Heart_Atrial_Appendage	ENSG00000004534.10	Heart_Atrial_Appendage	3_50064424_G_A_b37	3:50064423-50064424	86984	0.440527	9.9999e-06	8.83457e-33	SNV	LUMPY_DEL_53146	3:49976223-49976725	9.91139e-23	101	0.0391562	0.396624	0.43578	0.0898531	8.90569e-24
ENSG00000004534.10|Heart_Left_Ventricle	ENSG00000004534.10	Heart_Left_Ventricle	3_50038664_G_A_b37	3:50038663-50038664	61224	-0.416453	9.9999e-06	2.43326e-27	SNV	LUMPY_DEL_53146	3:49976223-49976725	8.16065e-13	101	0.0295788	0.276985	0.306564	0.096485	7.8738e-14
ENSG00000004534.10|Liver	ENSG00000004534.10	Liver	3_49910084_T_C_b37	3:49910083-49910084	-67356	-0.370109	9.9999e-06	9.74733e-09	SNV	LUMPY_DEL_53146	3:49976223-49976725	2.08137e-06	101	0.0274794	0.211122	0.238601	0.115169	2.39709e-07
ENSG00000004534.10|Lung	ENSG00000004534.10	Lung	3_49978069_C_T_b37	3:49978068-49978069	629	-0.393133	9.9999e-06	1.74882e-36	SNV	LUMPY_DEL_53146	3:49976223-49976725	1.71075e-21	101	0.0651606	0.125399	0.19056	0.341943	5.84979e-22
ENSG00000004534.10|Minor_Salivary_Gland	ENSG00000004534.10	Minor_Salivary_Gland	3_49990497_C_CT_b37	3:49990496-49990497	13057	-0.562357	9.9999e-06	7.11372e-06	INDEL	LUMPY_DEL_53146	3:49976223-49976725	1.69488e-06	101	0.0048966	0.174787	0.179684	0.0272512	4.61875e-08
ENSG00000004534.10|Muscle_Skeletal	ENSG00000004534.10	Muscle_Skeletal	3_49902544_A_G_b37	3:49902543-49902544	-74896	-0.366909	9.9999e-06	7.18797e-23	SNV	LUMPY_DEL_53146	3:49976223-49976725	2.86854e-10	101	0.00178981	0.128438	0.130228	0.0137437	3.94244e-12
ENSG00000004534.10|Nerve_Tibial	ENSG00000004534.10	Nerve_Tibial	3_50116512_T_TA_b37	3:50116511-50116512	139072	0.391622	9.9999e-06	1.10517e-42	INDEL	LUMPY_DEL_53146	3:49976223-49976725	3.0541e-32	101	0.0293709	0.186613	0.215984	0.135987	4.15318e-33
ENSG00000004534.10|Ovary	ENSG00000004534.10	Ovary	3_50077804_G_A_b37	3:50077803-50077804	100364	0.356725	3.99996e-05	0.000108502	SNV	LUMPY_DEL_53146	3:49976223-49976725	0.000253637	101	-0.00722901	0.199506	0.199507	5.01236e-06	1.27132e-09
ENSG00000004534.10|Pancreas	ENSG00000004534.10	Pancreas	3_50035323_T_C_b37	3:50035322-50035323	57883	-0.586794	9.9999e-06	1.89703e-26	SNV	LUMPY_DEL_53146	3:49976223-49976725	9.29788e-20	101	0.0662322	0.179497	0.245729	0.269533	2.50609e-20
ENSG00000004534.10|Pituitary	ENSG00000004534.10	Pituitary	3_49936102_T_C_b37	3:49936101-49936102	-41338	-0.593296	9.9999e-06	1.74146e-14	SNV	LUMPY_DEL_53146	3:49976223-49976725	1.30024e-08	101	0.0489449	0.136734	0.185679	0.2636	3.42743e-09
ENSG00000004534.10|Prostate	ENSG00000004534.10	Prostate	3_49997064_T_C_b37	3:49997063-49997064	19624	-0.467019	9.9999e-06	4.89433e-10	SNV	LUMPY_DEL_53146	3:49976223-49976725	1.02947e-05	101	0.0711078	0.193765	0.264873	0.26846	2.76372e-06
ENSG00000004534.10|Skin_Not_Sun_Exposed_Suprapubic	ENSG00000004534.10	Skin_Not_Sun_Exposed_Suprapubic	3_50037123_C_G_b37	3:50037122-50037123	59683	-0.411404	9.9999e-06	1.33341e-32	SNV	LUMPY_DEL_53146	3:49976223-49976725	1.29287e-21	101	0.0390574	0.142366	0.181423	0.215283	2.78333e-22
ENSG00000004534.10|Skin_Sun_Exposed_Lower_leg	ENSG00000004534.10	Skin_Sun_Exposed_Lower_leg	3_50146094_T_A_b37	3:50146093-50146094	168654	0.385827	9.9999e-06	1.84881e-36	SNV	LUMPY_DEL_53146	3:49976223-49976725	7.69222e-26	101	-0.00640894	0.203244	0.203245	4.92017e-06	3.7847e-31
ENSG00000004534.10|Small_Intestine_Terminal_Ileum	ENSG00000004534.10	Small_Intestine_Terminal_Ileum	3_50064424_G_A_b37	3:50064423-50064424	86984	0.578869	9.9999e-06	1.15333e-12	SNV	LUMPY_DEL_53146	3:49976223-49976725	1.01752e-07	101	0.143175	0.107556	0.250731	0.57103	5.81034e-08
ENSG00000004534.10|Spleen	ENSG00000004534.10	Spleen	3_50148305_C_G_b37	3:50148304-50148305	170865	0.567808	9.9999e-06	1.39042e-15	SNV	LUMPY_DEL_53146	3:49976223-49976725	3.06883e-13	101	0.0637059	0.291068	0.354774	0.179568	5.51064e-14
ENSG00000004534.10|Stomach	ENSG00000004534.10	Stomach	3_50092226_G_A_b37	3:50092225-50092226	114786	0.511785	9.9999e-06	1.59558e-22	SNV	LUMPY_DEL_53146	3:49976223-49976725	7.52792e-15	101	0.0144517	0.183842	0.198294	0.0728803	5.48637e-16
ENSG00000004534.10|Testis	ENSG00000004534.10	Testis	3_50073046_C_T_b37	3:50073045-50073046	95606	0.354087	9.9999e-06	9.2973e-20	SNV	LUMPY_DEL_53146	3:49976223-49976725	1.82622e-13	101	0.019366	0.162489	0.181855	0.106491	1.94476e-14
ENSG00000004534.10|Thyroid	ENSG00000004534.10	Thyroid	3_50146094_T_A_b37	3:50146093-50146094	168654	0.456717	9.9999e-06	1.62266e-48	SNV	LUMPY_DEL_53146	3:49976223-49976725	1.49972e-33	101	0.0218042	0.208453	0.230257	0.094695	1.42016e-34
ENSG00000004534.10|Uterus	ENSG00000004534.10	Uterus	3_50052729_C_G_b37	3:50052728-50052729	75289	0.417636	9.9999e-06	5.5873e-06	SNV	LUMPY_DEL_53146	3:49976223-49976725	2.2005e-05	101	0.0377909	0.184594	0.222385	0.169935	3.73942e-06
ENSG00000004534.10|Vagina	ENSG00000004534.10	Vagina	3_50059866_T_C_b37	3:50059865-50059866	82426	0.352245	9.9999e-06	8.32004e-06	SNV	LUMPY_DEL_53146	3:49976223-49976725	1.45131e-05	101	0.0527788	0.090252	0.143031	0.369003	5.35538e-06
ENSG00000004534.10|Whole_Blood	ENSG00000004534.10	Whole_Blood	3_49971514_C_A_b37	3:49971513-49971514	-5926	-0.504239	9.9999e-06	4.38903e-38	SNV	LUMPY_DEL_53146	3:49976223-49976725	1.36856e-18	101	0.134714	0.108979	0.243693	0.552802	7.56543e-19
ENSG00000004660.10|Adipose_Subcutaneous	ENSG00000004660.10	Adipose_Subcutaneous	17_3793472_C_T_b37	17:3793471-3793472	-2866	-0.272236	0.00885991	0.0100155	SNV	LUMPY_DEL_40434	17:3734842-3735792	0.000490278	101	-0.0057141	0.295522	0.295523	3.38383e-06	1.65902e-09
ENSG00000004660.10|Artery_Tibial	ENSG00000004660.10	Artery_Tibial	17_3794988_T_A_b37	17:3794987-3794988	-1350	0.198584	0.0217071	0.0227942	SNV	LUMPY_BND_8964_2	17:3633748-3633749	0.00577464	64	0.0168007	0.548017	0.564818	0.0297453	0.000171768
ENSG00000004660.10|Brain_Cerebellar_Hemisphere	ENSG00000004660.10	Brain_Cerebellar_Hemisphere	17_3753136_G_A_b37	17:3753135-3753136	-43202	-0.478058	0.0144503	0.0159619	SNV	MELT_ALU_17_2814566	17:2814565-2814566	0.000182837	101	-0.00306996	0.534676	0.534677	1.87029e-06	3.41958e-10
ENSG00000004660.10|Brain_Cerebellum	ENSG00000004660.10	Brain_Cerebellum	17_3765599_C_G_b37	17:3765598-3765599	-30739	-0.654231	1.99998e-05	3.53368e-06	SNV	MELT_ALU_17_2814566	17:2814565-2814566	3.75496e-08	101	0.00505806	0.525362	0.53042	0.00953595	3.58071e-10
ENSG00000004660.10|Brain_Putamen_basal_ganglia	ENSG00000004660.10	Brain_Putamen_basal_ganglia	17_3655879_A_C_b37	17:3655878-3655879	-140459	-0.266998	0.00714993	0.00813327	SNV	LUMPY_DEL_40434	17:3734842-3735792	0.000896271	101	0.0578439	0.38814	0.445984	0.1297	0.000116246
ENSG00000004660.10|Cells_EBV-transformed_lymphocytes	ENSG00000004660.10	Cells_EBV-transformed_lymphocytes	17_3782467_G_A_b37	17:3782466-3782467	-13871	0.630415	0.00861991	0.0102013	SNV	MELT_ALU_17_3502785	17:3502784-3502785	0.00015471	101	0.0526885	0.52504	0.577728	0.0911994	1.41095e-05
ENSG00000004660.10|Cells_Transformed_fibroblasts	ENSG00000004660.10	Cells_Transformed_fibroblasts	17_3793472_C_T_b37	17:3793471-3793472	-2866	-0.297057	9.9999e-06	3.89113e-08	SNV	LUMPY_BND_8964_2	17:3633748-3633749	1.69247e-08	101	0.000679293	0.498366	0.499045	0.00136119	2.30377e-11
ENSG00000004660.10|Nerve_Tibial	ENSG00000004660.10	Nerve_Tibial	17_3793472_C_T_b37	17:3793471-3793472	-2866	-0.32563	0.000279997	0.000281476	SNV	MELT_ALU_17_3502785	17:3502784-3502785	4.146e-05	101	-0.00463461	0.473843	0.473844	2.1104e-06	8.74972e-11
ENSG00000004660.10|Skin_Sun_Exposed_Lower_leg	ENSG00000004660.10	Skin_Sun_Exposed_Lower_leg	17_3793843_T_C_b37	17:3793842-3793843	-2495	-0.289412	9.9999e-06	8.54731e-06	SNV	MELT_ALU_17_2814566	17:2814565-2814566	2.02734e-05	101	0.00534465	0.395735	0.40108	0.0133257	2.70157e-07
ENSG00000004660.10|Stomach	ENSG00000004660.10	Stomach	17_3958200_T_A_b37	17:3958199-3958200	161862	-0.442159	0.0190221	0.0196596	SNV	MELT_SVA_17_3922283	17:3922282-3922283	0.000445894	101	0.0262793	0.350459	0.376738	0.0697548	3.11032e-05
ENSG00000004660.10|Whole_Blood	ENSG00000004660.10	Whole_Blood	17_3790155_T_C_b37	17:3790154-3790155	-6183	0.216194	0.000429996	0.00063246	SNV	LUMPY_DEL_40410	17:2904535-2905007	2.02999e-05	101	-0.00166398	0.333002	0.333003	3.00298e-06	6.09602e-11
ENSG00000004700.11|Adipose_Subcutaneous	ENSG00000004700.11	Adipose_Subcutaneous	12_21654831_G_T_b37	12:21654830-21654831	228	0.237782	0.000229998	0.000339215	SNV	MELT_ALU_12_21634977	12:21634976-21634977	0.00154193	72	0.0126178	0.149961	0.162579	0.0776104	0.00011967
ENSG00000004700.11|Adipose_Visceral_Omentum	ENSG00000004700.11	Adipose_Visceral_Omentum	12_21613307_A_G_b37	12:21613306-21613307	-41296	0.222305	0.0100761	0.0117743	SNV	LUMPY_BND_5486_1	12:21938240-21938241	0.000546874	101	0.00852703	0.114275	0.122802	0.0694372	3.79734e-05
ENSG00000004700.11|Adrenal_Gland	ENSG00000004700.11	Adrenal_Gland	12_21748167_G_C_b37	12:21748166-21748167	93564	0.40381	0.00811992	0.009694	SNV	MELT_ALU_12_22123796	12:22123795-22123796	0.0233879	5	0.0423316	0.285807	0.328139	0.129005	0.00301716
ENSG00000004700.11|Artery_Aorta	ENSG00000004700.11	Artery_Aorta	12_21590557_A_C_b37	12:21590556-21590557	-64046	0.195192	9.9999e-06	8.79128e-06	SNV	MELT_ALU_12_21634977	12:21634976-21634977	5.20495e-07	101	-0.00115981	0.430804	0.430805	2.32124e-06	1.20819e-12
ENSG00000004700.11|Artery_Coronary	ENSG00000004700.11	Artery_Coronary	12_21604199_A_C_b37	12:21604198-21604199	-50404	0.295136	0.0119368	0.0134437	SNV	MELT_ALU_12_21006871	12:21006870-21006871	9.85697e-05	101	0.00393592	0.383172	0.387108	0.0101675	1.00221e-06
ENSG00000004700.11|Artery_Tibial	ENSG00000004700.11	Artery_Tibial	12_21680968_C_G_b37	12:21680967-21680968	26365	-0.336464	0.00737993	0.00848602	SNV	MELT_ALU_12_21634977	12:21634976-21634977	0.00131709	101	0.0179322	0.195056	0.212988	0.0841934	0.00011089
ENSG00000004700.11|Brain_Cerebellum	ENSG00000004700.11	Brain_Cerebellum	12_21582097_A_G_b37	12:21582096-21582097	-72506	0.323456	0.00152998	0.00202503	SNV	LUMPY_MEI_31738	12:20862534-20862857	0.000212973	101	0.0112373	0.268197	0.279434	0.0402145	8.5646e-06
ENSG00000004700.11|Brain_Cortex	ENSG00000004700.11	Brain_Cortex	12_20875386_G_A_b37	12:20875385-20875386	-779217	-0.36814	0.00643994	0.00780023	SNV	MELT_ALU_12_21634977	12:21634976-21634977	0.000302208	101	0.0356743	0.294738	0.330412	0.107969	3.26291e-05
ENSG00000004700.11|Colon_Sigmoid	ENSG00000004700.11	Colon_Sigmoid	12_21643039_T_C_b37	12:21643038-21643039	-11564	-0.395756	0.0161452	0.0182436	SNV	MELT_ALU_12_21634977	12:21634976-21634977	0.00963005	22	0.0581286	0.099863	0.157992	0.367922	0.00354311
ENSG00000004700.11|Colon_Transverse	ENSG00000004700.11	Colon_Transverse	12_21658604_G_T_b37	12:21658603-21658604	4001	-0.233043	9.9999e-06	3.86095e-06	SNV	MELT_ALU_12_21006871	12:21006870-21006871	1.74578e-05	101	0.0369966	0.42238	0.459377	0.0805365	1.40599e-06
ENSG00000004700.11|Esophagus_Gastroesophageal_Junction	ENSG00000004700.11	Esophagus_Gastroesophageal_Junction	12_21603877_G_A_b37	12:21603876-21603877	-50726	0.240217	0.00174998	0.00232029	SNV	MELT_ALU_12_21634977	12:21634976-21634977	0.0103416	26	0.0555873	0.113839	0.169426	0.328091	0.00339299
ENSG00000004700.11|Esophagus_Muscularis	ENSG00000004700.11	Esophagus_Muscularis	12_21654831_G_T_b37	12:21654830-21654831	228	0.14574	0.0235385	0.0266766	SNV	MELT_ALU_12_21634977	12:21634976-21634977	0.00922987	23	0.0204649	0.197551	0.218016	0.0938688	0.000866397
ENSG00000004700.11|Heart_Atrial_Appendage	ENSG00000004700.11	Heart_Atrial_Appendage	12_21647758_A_G_b37	12:21647757-21647758	-6845	0.205699	0.00623994	0.00749147	SNV	MELT_ALU_12_21634977	12:21634976-21634977	0.000298652	101	0.00762857	0.187016	0.194645	0.0391923	1.17049e-05
ENSG00000004700.11|Liver	ENSG00000004700.11	Liver	12_21639194_T_C_b37	12:21639193-21639194	-15409	-0.314568	0.00288997	0.00379993	SNV	MELT_ALU_12_22123796	12:22123795-22123796	2.99663e-05	101	-0.00264976	0.17188	0.171881	5.81798e-06	1.74343e-10
ENSG00000004700.11|Lung	ENSG00000004700.11	Lung	12_21613307_A_G_b37	12:21613306-21613307	-41296	0.217438	0.00890991	0.0101603	SNV	MELT_ALU_12_21634977	12:21634976-21634977	0.000968997	101	0.0120803	0.189201	0.201281	0.060017	5.81563e-05
ENSG00000004700.11|Muscle_Skeletal	ENSG00000004700.11	Muscle_Skeletal	12_21713807_C_A_b37	12:21713806-21713807	59204	0.190921	0.00182998	0.00222479	SNV	GS_DEL_CNV_12_21396223_21398322	12:21396223-21398322	3.5705e-05	101	0.00820792	0.087869	0.0960769	0.0854307	3.0503e-06
ENSG00000004700.11|Nerve_Tibial	ENSG00000004700.11	Nerve_Tibial	12_21654407_G_A_b37	12:21654406-21654407	-196	0.262085	9.9999e-06	1.21042e-05	SNV	MELT_ALU_12_21634977	12:21634976-21634977	5.66174e-05	58	0.002347	0.196533	0.19888	0.0118011	6.68148e-07
ENSG00000004700.11|Skin_Not_Sun_Exposed_Suprapubic	ENSG00000004700.11	Skin_Not_Sun_Exposed_Suprapubic	12_21609280_C_A_b37	12:21609279-21609280	-45323	0.254348	0.00304997	0.00415838	SNV	MELT_ALU_12_21634977	12:21634976-21634977	0.000214112	101	-0.000730831	0.189584	0.189585	5.27468e-06	1.12937e-09
ENSG00000004700.11|Skin_Sun_Exposed_Lower_leg	ENSG00000004700.11	Skin_Sun_Exposed_Lower_leg	12_21654407_G_A_b37	12:21654406-21654407	-196	0.254352	9.9999e-06	5.26864e-08	SNV	MELT_ALU_12_21634977	12:21634976-21634977	1.43302e-06	101	0.0169559	0.252016	0.268972	0.0630397	9.03372e-08
ENSG00000004700.11|Spleen	ENSG00000004700.11	Spleen	12_21654407_G_A_b37	12:21654406-21654407	-196	0.399146	3.99996e-05	4.71167e-05	SNV	MELT_ALU_12_21634977	12:21634976-21634977	0.000211074	20	0.0476287	0.217038	0.264667	0.179957	3.79842e-05
ENSG00000004700.11|Thyroid	ENSG00000004700.11	Thyroid	12_21613307_A_G_b37	12:21613306-21613307	-41296	0.151888	0.0115321	0.0134551	SNV	MELT_ALU_12_21634977	12:21634976-21634977	0.000455459	101	0.000671324	0.165459	0.16613	0.00404095	1.84049e-06
ENSG00000004766.11|Adipose_Subcutaneous	ENSG00000004766.11	Adipose_Subcutaneous	7_92939251_G_A_b37	7:92939250-92939251	77598	0.560072	9.9999e-06	1.21291e-06	SNV	LUMPY_DEL_66706	7:92994321-93001268	5.4381e-07	101	0.00995739	0.058103	0.0680604	0.146302	7.95605e-08
ENSG00000004766.11|Artery_Aorta	ENSG00000004766.11	Artery_Aorta	7_92938116_A_G_b37	7:92938115-92938116	76463	0.367225	0.0159162	0.0176857	SNV	LUMPY_INV_95118	7:93536266-93536333	0.00011101	101	0.0034395	0.173536	0.176976	0.0194349	2.15747e-06
ENSG00000004766.11|Artery_Tibial	ENSG00000004766.11	Artery_Tibial	7_92939251_G_A_b37	7:92939250-92939251	77598	0.499716	9.9999e-06	5.32665e-10	SNV	GS_MIXED_CNV_7_93456905_93459141	7:93456905-93459141	1.31694e-09	101	0.0071494	0.16559	0.172739	0.0413884	5.4506e-11
ENSG00000004766.11|Brain_Cerebellum	ENSG00000004766.11	Brain_Cerebellum	7_92944132_C_A_b37	7:92944131-92944132	82479	-0.576701	0.0176824	0.0199394	SNV	GS_DEL_CNV_7_93327137_93332262	7:93327137-93332262	0.00148131	101	0.0178291	0.137088	0.154917	0.115088	0.000170481
ENSG00000004766.11|Colon_Sigmoid	ENSG00000004766.11	Colon_Sigmoid	7_92938116_A_G_b37	7:92938115-92938116	76463	0.645349	4.99995e-05	9.311e-05	SNV	LUMPY_INV_95118	7:93536266-93536333	1.41994e-05	101	0.0124049	0.179395	0.1918	0.0646763	9.18365e-07
ENSG00000004766.11|Colon_Transverse	ENSG00000004766.11	Colon_Transverse	7_92927194_C_T_b37	7:92927193-92927194	65541	0.747078	0.000119999	0.00020649	SNV	LUMPY_DEL_66706	7:92994321-93001268	5.37204e-05	23	0.0295977	0.108608	0.138206	0.214157	1.15046e-05
ENSG00000004766.11|Esophagus_Gastroesophageal_Junction	ENSG00000004766.11	Esophagus_Gastroesophageal_Junction	7_92895049_A_T_b37	7:92895048-92895049	33396	-0.230213	0.00825992	0.00957016	SNV	LUMPY_INV_95118	7:93536266-93536333	0.000176054	101	0.00475905	0.08838	0.0931391	0.0510962	8.99569e-06
ENSG00000004766.11|Esophagus_Muscularis	ENSG00000004766.11	Esophagus_Muscularis	7_92848066_A_G_b37	7:92848065-92848066	-13587	-0.185311	0.0172524	0.0198286	SNV	LUMPY_BND_18367_2	7:93146610-93146611	0.000421357	101	0.0228742	0.14203	0.164904	0.138712	5.84473e-05
ENSG00000004766.11|Lung	ENSG00000004766.11	Lung	7_92938116_A_G_b37	7:92938115-92938116	76463	0.336924	9.9999e-06	1.56232e-06	SNV	GS_MIXED_CNV_7_93116950_93118649	7:93116950-93118649	9.00856e-07	101	0.00122277	0.118522	0.119745	0.0102115	9.19909e-09
ENSG00000004766.11|Nerve_Tibial	ENSG00000004766.11	Nerve_Tibial	7_92938116_A_G_b37	7:92938115-92938116	76463	0.791116	9.9999e-06	3.83162e-12	SNV	GS_DEL_CNV_7_93163979_93165278	7:93163979-93165278	2.32923e-12	101	0.00661184	0.178447	0.185059	0.0357283	8.32194e-14
ENSG00000004766.11|Pancreas	ENSG00000004766.11	Pancreas	7_92866002_TAAG_T_b37	7:92866001-92866005	4349	1.00098	6.99993e-05	0.000214846	INDEL	LUMPY_INV_95118	7:93536266-93536333	8.06759e-06	101	0.00151509	0.101186	0.102701	0.0147524	1.19016e-07
ENSG00000004766.11|Pituitary	ENSG00000004766.11	Pituitary	7_92938116_A_G_b37	7:92938115-92938116	76463	0.549065	0.00528995	0.00649408	SNV	LUMPY_MEI_66713	7:93416941-93422991	0.000326587	101	-7.20029e-06	0.018229	0.01823	5.48546e-05	1.79148e-08
ENSG00000004766.11|Prostate	ENSG00000004766.11	Prostate	7_91991371_C_T_b37	7:91991370-91991371	-870282	-0.731389	0.00240998	0.00282416	SNV	LUMPY_INV_95118	7:93536266-93536333	6.76403e-05	101	-0.00775374	0.093705	0.093706	1.06717e-05	7.21837e-10
ENSG00000004766.11|Skin_Not_Sun_Exposed_Suprapubic	ENSG00000004766.11	Skin_Not_Sun_Exposed_Suprapubic	7_92938116_A_G_b37	7:92938115-92938116	76463	0.425773	0.00190998	0.00216219	SNV	LUMPY_DEL_66714	7:93541816-93542539	0.000170788	101	-0.00290257	0.052872	0.052873	1.89132e-05	3.23015e-09
ENSG00000004766.11|Skin_Sun_Exposed_Lower_leg	ENSG00000004766.11	Skin_Sun_Exposed_Lower_leg	7_92651725_C_G_b37	7:92651724-92651725	-209928	0.617748	0.00675993	0.00794671	SNV	LUMPY_BND_18367_2	7:93146610-93146611	0.000838334	101	0.00649057	0.064779	0.0712696	0.0910707	7.63477e-05
ENSG00000004766.11|Small_Intestine_Terminal_Ileum	ENSG00000004766.11	Small_Intestine_Terminal_Ileum	7_92938116_A_G_b37	7:92938115-92938116	76463	0.924796	0.00276997	0.00351449	SNV	GS_DEL_CNV_7_93327137_93332262	7:93327137-93332262	0.000131351	101	0.000972875	0.204898	0.205871	0.00472566	6.2072e-07
ENSG00000004766.11|Stomach	ENSG00000004766.11	Stomach	7_92939251_G_A_b37	7:92939250-92939251	77598	0.695533	3.99996e-05	4.29753e-05	SNV	LUMPY_DEL_66714	7:93541816-93542539	2.36361e-05	101	0.00352889	0.127051	0.13058	0.0270248	6.38761e-07
ENSG00000004766.11|Testis	ENSG00000004766.11	Testis	7_92877817_A_G_b37	7:92877816-92877817	16164	-0.635761	9.9999e-06	1.32886e-07	SNV	LUMPY_BND_18367_2	7:93146610-93146611	1.79575e-08	101	-0.00402676	0.272544	0.272545	3.66912e-06	6.58882e-14
ENSG00000004766.11|Thyroid	ENSG00000004766.11	Thyroid	7_92938116_A_G_b37	7:92938115-92938116	76463	0.588616	9.9999e-06	8.40463e-08	SNV	LUMPY_MEI_66713	7:93416941-93422991	8.02794e-08	101	-0.000392821	0.076257	0.076258	1.31134e-05	1.05274e-12
ENSG00000004776.7|Skin_Not_Sun_Exposed_Suprapubic	ENSG00000004776.7	Skin_Not_Sun_Exposed_Suprapubic	19_35898409_T_C_b37	19:35898408-35898409	-350571	0.332403	0.0186215	0.0198594	SNV	LUMPY_BND_18125_2	19:36472131-36472132	0.00043905	101	0.00712724	0.111804	0.118931	0.0599274	2.63111e-05
ENSG00000004776.7|Skin_Sun_Exposed_Lower_leg	ENSG00000004776.7	Skin_Sun_Exposed_Lower_leg	19_36905084_T_G_b37	19:36905083-36905084	656104	0.605751	0.0206861	0.0224669	SNV	LUMPY_BND_18126_2	19:36472231-36472232	0.00109765	101	0.00235362	0.079181	0.0815346	0.0288665	3.16853e-05
ENSG00000004777.14|Adipose_Subcutaneous	ENSG00000004777.14	Adipose_Subcutaneous	19_36257316_A_G_b37	19:36257315-36257316	-8118	-0.224297	9.9999e-06	1.03452e-06	SNV	LUMPY_DEL_44602	19:35360505-35361286	3.01069e-07	101	0.000783036	0.174568	0.175351	0.00446553	1.34443e-09
ENSG00000004777.14|Adipose_Visceral_Omentum	ENSG00000004777.14	Adipose_Visceral_Omentum	19_36265652_C_T_b37	19:36265651-36265652	218	-0.178493	0.000319997	0.000424049	SNV	LUMPY_BND_18125_2	19:36472131-36472132	2.20423e-05	101	0.0206484	0.232946	0.253594	0.0814229	1.79475e-06
ENSG00000004777.14|Artery_Aorta	ENSG00000004777.14	Artery_Aorta	19_36257316_A_G_b37	19:36257315-36257316	-8118	-0.161179	0.00570994	0.00694629	SNV	LUMPY_BND_18125_2	19:36472131-36472132	3.47929e-05	101	0.00146528	0.187748	0.189213	0.00774407	2.69439e-07
ENSG00000004777.14|Cells_Transformed_fibroblasts	ENSG00000004777.14	Cells_Transformed_fibroblasts	19_36267004_C_T_b37	19:36267003-36267004	1570	-0.173695	0.00155998	0.00200237	SNV	LUMPY_MEI_44627	19:37046195-37046497	9.04185e-05	101	0.00212607	0.274372	0.276498	0.00768928	6.95253e-07
ENSG00000004777.14|Colon_Transverse	ENSG00000004777.14	Colon_Transverse	19_36268067_G_A_b37	19:36268066-36268067	2633	-0.242288	6.99993e-05	0.000103857	SNV	GS_MIXED_CNV_19_35852425_35862758	19:35852425-35862758	6.76458e-06	101	-0.00406957	0.407777	0.407778	2.45231e-06	1.65888e-11
ENSG00000004777.14|Esophagus_Gastroesophageal_Junction	ENSG00000004777.14	Esophagus_Gastroesophageal_Junction	19_36274488_T_C_b37	19:36274487-36274488	9054	-0.15375	0.0177203	0.0197503	SNV	LUMPY_BND_5948_2	19:37105816-37105817	8.78545e-05	101	0.0351702	0.420388	0.455558	0.0772024	6.78258e-06
ENSG00000004777.14|Esophagus_Mucosa	ENSG00000004777.14	Esophagus_Mucosa	19_36273230_C_G_b37	19:36273229-36273230	7796	-0.333315	9.9999e-06	1.01457e-21	SNV	LUMPY_DEL_44604	19:35661081-35665797	5.53911e-21	101	0.00394434	0.274929	0.278873	0.0141438	7.83441e-23
ENSG00000004777.14|Esophagus_Muscularis	ENSG00000004777.14	Esophagus_Muscularis	19_36257316_A_G_b37	19:36257315-36257316	-8118	-0.164559	1.99998e-05	1.55714e-05	SNV	LUMPY_DEL_44602	19:35360505-35361286	5.7401e-07	101	0.00701795	0.190349	0.197367	0.0355579	2.04106e-08
ENSG00000004777.14|Liver	ENSG00000004777.14	Liver	19_36264722_A_G_b37	19:36264721-36264722	-712	-0.39061	3.99996e-05	7.01413e-05	SNV	LUMPY_BND_18126_2	19:36472231-36472232	6.45869e-05	101	0.0161442	0.265428	0.281572	0.0573359	3.70315e-06
ENSG00000004777.14|Lung	ENSG00000004777.14	Lung	19_36259494_C_A_b37	19:36259493-36259494	-5940	-0.231893	9.9999e-06	5.7124e-09	SNV	LUMPY_MEI_44627	19:37046195-37046497	1.31032e-09	101	0.000300815	0.166036	0.166337	0.00180847	2.36967e-12
ENSG00000004777.14|Nerve_Tibial	ENSG00000004777.14	Nerve_Tibial	19_36691229_A_G_b37	19:36691228-36691229	425795	-0.457543	0.00525995	0.00642112	SNV	MELT_SVA_19_36713750	19:36713749-36713750	0.000147591	101	-0.0014174	0.132853	0.132854	7.52706e-06	1.11093e-09
ENSG00000004777.14|Skin_Not_Sun_Exposed_Suprapubic	ENSG00000004777.14	Skin_Not_Sun_Exposed_Suprapubic	19_36265955_A_G_b37	19:36265954-36265955	521	-0.372426	9.9999e-06	1.22512e-16	SNV	LUMPY_BND_18125_2	19:36472131-36472132	9.59423e-18	101	0.00688189	0.331369	0.338251	0.0203455	1.95199e-19
ENSG00000004777.14|Skin_Sun_Exposed_Lower_leg	ENSG00000004777.14	Skin_Sun_Exposed_Lower_leg	19_36265955_A_G_b37	19:36265954-36265955	521	-0.333898	9.9999e-06	8.8704e-17	SNV	MELT_SVA_19_36713750	19:36713749-36713750	4.06003e-17	101	-0.00206394	0.311264	0.311265	3.2127e-06	1.30437e-22
ENSG00000004777.14|Testis	ENSG00000004777.14	Testis	19_35490861_C_G_b37	19:35490860-35490861	-774573	-0.20164	0.0278326	0.0295597	SNV	LUMPY_MEI_44616	19:36653834-36654116	0.00117073	101	-0.000500845	0.307749	0.30775	3.24939e-06	3.80416e-09
ENSG00000004777.14|Thyroid	ENSG00000004777.14	Thyroid	19_36265652_C_T_b37	19:36265651-36265652	218	-0.248175	9.9999e-06	2.04967e-15	SNV	LUMPY_BND_5948_2	19:37105816-37105817	1.91764e-16	101	0.000486759	0.333633	0.33412	0.00145684	2.79369e-19
ENSG00000004777.14|Whole_Blood	ENSG00000004777.14	Whole_Blood	19_36274488_T_C_b37	19:36274487-36274488	9054	-0.202275	9.9999e-06	1.7195e-09	SNV	GS_MIXED_CNV_19_35852425_35862758	19:35852425-35862758	5.86864e-10	101	-0.00177776	0.220888	0.220889	4.52716e-06	2.65683e-15
ENSG00000004779.5|Brain_Anterior_cingulate_cortex_BA24	ENSG00000004779.5	Brain_Anterior_cingulate_cortex_BA24	16_23347482_T_C_b37	16:23347481-23347482	-260195	-0.607631	0.0096799	0.0102204	SNV	LUMPY_MEI_39000	16:23528553-23528848	0.000990589	101	-0.0207396	0.463352	0.463353	2.15818e-06	2.13787e-09
ENSG00000004779.5|Brain_Cerebellum	ENSG00000004779.5	Brain_Cerebellum	16_23347482_T_C_b37	16:23347481-23347482	-260195	-0.590281	0.0164198	0.0176806	SNV	LUMPY_DEL_38988	16:23047775-23049530	0.000276091	101	-0.0186933	0.323969	0.32397	3.08671e-06	8.52213e-10
ENSG00000004779.5|Heart_Atrial_Appendage	ENSG00000004779.5	Heart_Atrial_Appendage	16_23609315_T_A_b37	16:23609314-23609315	1638	0.425025	9.9999e-06	2.73285e-07	SNV	LUMPY_MEI_39000	16:23528553-23528848	4.41783e-07	64	0.0461084	0.255529	0.301637	0.15286	6.75309e-08
ENSG00000004779.5|Heart_Left_Ventricle	ENSG00000004779.5	Heart_Left_Ventricle	16_23598098_T_C_b37	16:23598097-23598098	-9579	0.380663	9.9999e-06	8.21296e-06	SNV	LUMPY_MEI_39000	16:23528553-23528848	9.353e-06	70	0.0099708	0.23783	0.247801	0.0402372	3.76339e-07
ENSG00000004779.5|Skin_Sun_Exposed_Lower_leg	ENSG00000004779.5	Skin_Sun_Exposed_Lower_leg	16_22849061_A_G_b37	16:22849060-22849061	-758616	0.394398	0.00543995	0.00625191	SNV	LUMPY_DUP_78910	16:23466202-23467023	0.000376463	101	0.0175247	0.156196	0.173721	0.100879	3.79772e-05
ENSG00000004779.5|Whole_Blood	ENSG00000004779.5	Whole_Blood	16_24310282_A_G_b37	16:24310281-24310282	702605	0.135597	0.0105333	0.0115452	SNV	LUMPY_BND_7189_1	16:24329050-24329051	0.00140681	81	0.00980993	0.192151	0.201961	0.0485734	6.83335e-05
ENSG00000004799.7|Artery_Aorta	ENSG00000004799.7	Artery_Aorta	7_95257846_TA_T_b37	7:95257845-95257847	32043	0.25661	0.0170994	0.018871	INDEL	LUMPY_MEI_66728	7:95386268-95386584	0.00161494	101	0.0186069	0.0331	0.0517069	0.359853	0.000581141
ENSG00000004799.7|Artery_Coronary	ENSG00000004799.7	Artery_Coronary	7_95259612_T_C_b37	7:95259611-95259612	33809	0.345421	0.00135999	0.00181828	SNV	LUMPY_MEI_66728	7:95386268-95386584	0.000120875	101	-0.00988979	0.162227	0.162228	6.16416e-06	7.45093e-10
ENSG00000004799.7|Artery_Tibial	ENSG00000004799.7	Artery_Tibial	7_95261029_A_G_b37	7:95261028-95261029	35226	0.219644	9.9999e-06	1.00531e-05	SNV	LUMPY_MEI_66728	7:95386268-95386584	0.000101608	79	0.0137793	0.051366	0.0651453	0.211516	2.14917e-05
ENSG00000004799.7|Cells_Transformed_fibroblasts	ENSG00000004799.7	Cells_Transformed_fibroblasts	7_95261029_A_G_b37	7:95261028-95261029	35226	0.247259	9.9999e-06	4.48508e-06	SNV	LUMPY_DEL_66735	7:96116381-96117395	7.23313e-06	101	0.00144889	0.293062	0.294511	0.00491965	3.55845e-08
ENSG00000004799.7|Nerve_Tibial	ENSG00000004799.7	Nerve_Tibial	7_95260990_C_A_b37	7:95260989-95260990	35187	0.19228	0.000539995	0.000773641	SNV	LUMPY_DEL_66735	7:96116381-96117395	7.59073e-05	101	0.00177082	0.078891	0.0806618	0.0219536	1.66644e-06
ENSG00000004799.7|Skin_Sun_Exposed_Lower_leg	ENSG00000004799.7	Skin_Sun_Exposed_Lower_leg	7_95271501_G_A_b37	7:95271500-95271501	45698	0.163865	0.00560994	0.0063357	SNV	LUMPY_MEI_66728	7:95386268-95386584	0.00164498	101	0.00917597	0.182607	0.191783	0.0478456	7.87051e-05
ENSG00000004799.7|Thyroid	ENSG00000004799.7	Thyroid	7_95347221_A_G_b37	7:95347220-95347221	121418	0.212804	0.0214747	0.0238237	SNV	LUMPY_MEI_66728	7:95386268-95386584	0.00657942	48	0.015094	0.044243	0.059337	0.254378	0.00167366
ENSG00000004809.9|Adipose_Subcutaneous	ENSG00000004809.9	Adipose_Subcutaneous	6_110797905_G_C_b37	6:110797904-110797905	61	-0.798209	9.9999e-06	2.0952e-30	SNV	LUMPY_MEI_63780	6:111295226-111295517	7.52893e-23	101	-0.00659976	0.495972	0.495973	2.01624e-06	1.51801e-28
ENSG00000004809.9|Adipose_Visceral_Omentum	ENSG00000004809.9	Adipose_Visceral_Omentum	6_110797905_G_C_b37	6:110797904-110797905	61	-0.850916	9.9999e-06	1.47314e-25	SNV	MELT_ALU_6_111379031	6:111379030-111379031	6.56841e-27	101	0.00302126	0.353903	0.356924	0.00846471	5.55997e-29
ENSG00000004809.9|Adrenal_Gland	ENSG00000004809.9	Adrenal_Gland	6_110797905_G_C_b37	6:110797904-110797905	61	-0.977344	9.9999e-06	1.06434e-09	SNV	LUMPY_DEL_63772	6:111071016-111071569	6.8705e-11	101	-0.00543746	0.635752	0.635753	1.57294e-06	1.08069e-16
ENSG00000004809.9|Artery_Aorta	ENSG00000004809.9	Artery_Aorta	6_110797605_G_A_b37	6:110797604-110797605	-239	-0.59227	9.9999e-06	1.15281e-08	SNV	MELT_ALU_6_110626754	6:110626753-110626754	2.51035e-09	101	0.000656524	0.302974	0.303631	0.00216225	5.428e-12
ENSG00000004809.9|Artery_Coronary	ENSG00000004809.9	Artery_Coronary	6_110797703_CCGCGGG_C_b37	6:110797702-110797709	-141	-0.681802	0.000799992	0.00117586	INDEL	LUMPY_MEI_63765	6:110476741-110479767	0.000498187	101	0.0174784	0.417985	0.435463	0.0401375	1.9996e-05
ENSG00000004809.9|Artery_Tibial	ENSG00000004809.9	Artery_Tibial	6_110797214_C_G_b37	6:110797213-110797214	-630	-0.794702	9.9999e-06	1.30797e-16	SNV	LUMPY_MEI_63780	6:111295226-111295517	2.03562e-17	101	0.00289771	0.374988	0.377886	0.00766822	1.56096e-19
ENSG00000004809.9|Breast_Mammary_Tissue	ENSG00000004809.9	Breast_Mammary_Tissue	6_110797945_T_TC_b37	6:110797944-110797945	101	-0.743106	9.9999e-06	9.30058e-09	INDEL	LUMPY_MEI_63765	6:110476741-110479767	6.43788e-09	101	0.0139603	0.304127	0.318087	0.0438883	2.82548e-10
ENSG00000004809.9|Esophagus_Muscularis	ENSG00000004809.9	Esophagus_Muscularis	6_110797905_G_C_b37	6:110797904-110797905	61	-0.64085	9.9999e-06	1.90291e-09	SNV	MELT_ALU_6_110626754	6:110626753-110626754	2.57756e-10	101	-0.00177143	0.242878	0.242879	4.11728e-06	1.06125e-15
ENSG00000004809.9|Lung	ENSG00000004809.9	Lung	6_110797905_G_C_b37	6:110797904-110797905	61	-0.818893	9.9999e-06	6.51616e-19	SNV	LUMPY_MEI_63765	6:110476741-110479767	2.11358e-18	101	-0.00057312	0.366778	0.366779	2.72644e-06	5.76255e-24
ENSG00000004809.9|Nerve_Tibial	ENSG00000004809.9	Nerve_Tibial	6_110797425_A_G_b37	6:110797424-110797425	-419	-0.864298	9.9999e-06	3.41174e-18	SNV	LUMPY_DEL_63760	6:110172709-110174426	8.95968e-19	101	-0.0015409	0.302163	0.302164	3.30946e-06	2.96517e-24
ENSG00000004809.9|Prostate	ENSG00000004809.9	Prostate	6_110797214_C_G_b37	6:110797213-110797214	-630	-0.677745	0.00428996	0.00550838	SNV	MELT_ALU_6_110626754	6:110626753-110626754	0.000226138	101	0.0244419	0.110415	0.134857	0.181243	4.09859e-05
ENSG00000004809.9|Skin_Sun_Exposed_Lower_leg	ENSG00000004809.9	Skin_Sun_Exposed_Lower_leg	6_110797425_A_G_b37	6:110797424-110797425	-419	-0.418058	0.0186059	0.02022	SNV	LUMPY_DEL_63772	6:111071016-111071569	0.00018219	101	0.0115676	0.298907	0.310475	0.0372578	6.788e-06
ENSG00000004809.9|Stomach	ENSG00000004809.9	Stomach	6_110797605_G_A_b37	6:110797604-110797605	-239	-0.447918	0.000609994	0.000969028	SNV	MELT_ALU_6_110626754	6:110626753-110626754	3.34965e-05	101	-0.00409468	0.367174	0.367175	2.7235e-06	9.12277e-11
ENSG00000004809.9|Thyroid	ENSG00000004809.9	Thyroid	6_110797214_C_G_b37	6:110797213-110797214	-630	-0.776656	9.9999e-06	5.66748e-13	SNV	MELT_ALU_6_110626754	6:110626753-110626754	4.44595e-13	101	0.00042383	0.276826	0.27725	0.00152869	6.79648e-16
ENSG00000004809.9|Whole_Blood	ENSG00000004809.9	Whole_Blood	6_110810654_C_A_b37	6:110810653-110810654	12810	-0.427829	9.9999e-06	2.47016e-11	SNV	MELT_ALU_6_110626754	6:110626753-110626754	2.00736e-12	101	-0.000187039	0.32361	0.323611	3.09013e-06	6.203e-18
ENSG00000004838.9|Brain_Cerebellar_Hemisphere	ENSG00000004838.9	Brain_Cerebellar_Hemisphere	3_50349461_C_A_b37	3:50349460-50349461	-34822	0.489171	0.0105414	0.0129409	SNV	LUMPY_BND_11672_1	3:49441527-49441528	0.00463986	38	NA	NA	NA	NA	NA
ENSG00000004838.9|Pancreas	ENSG00000004838.9	Pancreas	3_50326020_G_A_b37	3:50326019-50326020	-58263	0.92069	0.0095699	0.0112988	SNV	LUMPY_BND_12452_1	3:51008394-51008395	0.000733702	101	0.0145805	0.006661	0.0212415	0.686416	0.000503625
ENSG00000004838.9|Spleen	ENSG00000004838.9	Spleen	3_50311900_C_T_b37	3:50311899-50311900	-72383	1.01711	0.000839992	0.00125402	SNV	LUMPY_BND_13105_1	3:49441527-49441528	3.61358e-05	101	NA	NA	NA	NA	NA
ENSG00000004838.9|Testis	ENSG00000004838.9	Testis	3_50325019_T_TAA_b37	3:50325018-50325019	-59264	0.242379	0.00111999	0.00156716	INDEL	MELT_ALU_3_50879175	3:50879174-50879175	0.00015039	101	0.0119119	0.023101	0.0350129	0.340215	5.11649e-05
ENSG00000004838.9|Whole_Blood	ENSG00000004838.9	Whole_Blood	3_50355730_T_G_b37	3:50355729-50355730	-28553	0.625901	0.000259997	0.0003318	SNV	MELT_ALU_3_50879175	3:50879174-50879175	9.0758e-05	101	0.00854805	0.011727	0.020275	0.421604	3.82639e-05
ENSG00000004848.6|Skin_Sun_Exposed_Lower_leg	ENSG00000004848.6	Skin_Sun_Exposed_Lower_leg	X_25290320_G_A_b37	X:25290319-25290320	256255	-0.731919	0.0332194	0.0351054	SNV	LUMPY_MEI_73614	X:24292715-24293032	0.00188958	83	0.0199107	0.005301	0.0252117	0.78974	0.00149228
ENSG00000004848.6|Thyroid	ENSG00000004848.6	Thyroid	X_24831090_A_G_b37	X:24831089-24831090	-202975	-0.252466	0.0267934	0.0292199	SNV	LUMPY_DEL_73613	X:24111245-24116633	0.00063574	101	-0.000469686	0.039972	0.039973	2.50169e-05	1.59042e-08
ENSG00000004864.9|Brain_Caudate_basal_ganglia	ENSG00000004864.9	Brain_Caudate_basal_ganglia	7_96003285_C_T_b37	7:96003284-96003285	51826	-0.575682	0.0143239	0.016659	SNV	LUMPY_MEI_66733	7:96067521-96067827	0.00170355	91	0.048475	0.100569	0.149044	0.32524	0.000554063
ENSG00000004864.9|Brain_Cerebellar_Hemisphere	ENSG00000004864.9	Brain_Cerebellar_Hemisphere	7_95949561_C_T_b37	7:95949560-95949561	-1898	-0.520917	9.9999e-06	4.16158e-07	SNV	LUMPY_DEL_66743	7:96543282-96546597	3.41608e-08	101	-0.00417708	0.267081	0.267082	3.74417e-06	1.27904e-13
ENSG00000004864.9|Brain_Cerebellum	ENSG00000004864.9	Brain_Cerebellum	7_95899421_G_C_b37	7:95899420-95899421	-52038	-0.369954	0.000259997	0.000348898	SNV	LUMPY_MEI_66733	7:96067521-96067827	2.64191e-06	101	-0.00919287	0.193743	0.193744	5.16145e-06	1.36361e-11
ENSG00000004864.9|Cells_Transformed_fibroblasts	ENSG00000004864.9	Cells_Transformed_fibroblasts	7_95777502_C_A_b37	7:95777501-95777502	-173957	-0.14248	9.9999e-05	0.000174932	SNV	LUMPY_MEI_66733	7:96067521-96067827	6.61449e-05	101	0.0141749	0.103899	0.118074	0.120051	7.94076e-06
ENSG00000004864.9|Lung	ENSG00000004864.9	Lung	7_95913418_TA_T_b37	7:95913417-95913419	-38041	-0.212236	0.000789992	0.0011172	INDEL	LUMPY_MEI_66733	7:96067521-96067827	8.10992e-05	101	0.00221958	0.065694	0.0679136	0.0326824	2.65052e-06
ENSG00000004864.9|Skin_Not_Sun_Exposed_Suprapubic	ENSG00000004864.9	Skin_Not_Sun_Exposed_Suprapubic	7_96653104_G_A_b37	7:96653103-96653104	701645	-0.383296	0.00324997	0.00395637	SNV	GS_DEL_CNV_7_96196028_96197818	7:96196028-96197818	0.00158046	101	0.0189419	0.168659	0.187601	0.100969	0.000159577
ENSG00000004864.9|Skin_Sun_Exposed_Lower_leg	ENSG00000004864.9	Skin_Sun_Exposed_Lower_leg	7_96770784_C_G_b37	7:96770783-96770784	819325	0.67713	0.00531995	0.00631055	SNV	LUMPY_MEI_66742	7:96522756-96523071	0.00081249	98	0.0225049	0.108922	0.131427	0.171235	0.000139127
ENSG00000004864.9|Spleen	ENSG00000004864.9	Spleen	7_95718579_A_G_b37	7:95718578-95718579	-232880	-0.343292	0.0128947	0.014753	SNV	LUMPY_DEL_66735	7:96116381-96117395	7.1355e-05	101	0.00673119	0.146764	0.153495	0.0438528	3.12912e-06
ENSG00000004864.9|Whole_Blood	ENSG00000004864.9	Whole_Blood	7_95910808_C_A_b37	7:95910807-95910808	-40651	-0.313055	9.9999e-06	2.76631e-05	SNV	MELT_ALU_7_95101192	7:95101191-95101192	4.0683e-06	101	0.00821197	0.10176	0.109972	0.0746733	3.03793e-07
ENSG00000004866.14|Artery_Tibial	ENSG00000004866.14	Artery_Tibial	7_117261089_G_A_b37	7:117261088-117261089	606147	0.484322	0.0338794	0.0359049	SNV	MELT_ALU_7_117356247	7:117356246-117356247	0.000392464	101	0.00250366	0.089099	0.0916027	0.0273317	1.07267e-05
ENSG00000004866.14|Brain_Cerebellar_Hemisphere	ENSG00000004866.14	Brain_Cerebellar_Hemisphere	7_116723896_G_A_b37	7:116723895-116723896	68954	-0.68497	9.9999e-06	2.99035e-05	SNV	LUMPY_MEI_67059	7:116842017-116842314	3.52116e-06	101	0.00295891	0.078133	0.0810919	0.0364884	1.28481e-07
ENSG00000004866.14|Brain_Cerebellum	ENSG00000004866.14	Brain_Cerebellum	7_116723896_G_A_b37	7:116723895-116723896	68954	-0.82072	9.9999e-06	4.07882e-10	SNV	MELT_ALU_7_117356247	7:117356246-117356247	5.46203e-11	101	0.0239704	0.173518	0.197488	0.121376	6.62959e-12
ENSG00000004866.14|Colon_Transverse	ENSG00000004866.14	Colon_Transverse	7_116354525_T_A_b37	7:116354524-116354525	-300417	-0.144531	0.0207577	0.0220442	SNV	MELT_ALU_7_117356247	7:117356246-117356247	0.00105899	101	-0.00303151	0.109284	0.109285	9.15039e-06	9.69017e-09
ENSG00000004866.14|Skin_Not_Sun_Exposed_Suprapubic	ENSG00000004866.14	Skin_Not_Sun_Exposed_Suprapubic	7_117648219_T_A_b37	7:117648218-117648219	993277	0.144429	0.00821992	0.0100794	SNV	LUMPY_BND_20318_1	7:116223664-116223665	0.000618449	101	0.00228712	0.033225	0.0355121	0.0644039	3.98305e-05
ENSG00000004866.14|Testis	ENSG00000004866.14	Testis	7_116832934_G_C_b37	7:116832933-116832934	177992	-0.779257	9.9999e-06	3.08331e-06	SNV	LUMPY_MEI_67059	7:116842017-116842314	2.33523e-07	101	0.00624975	0.171268	0.177518	0.0352063	8.22148e-09
ENSG00000004897.7|Adipose_Subcutaneous	ENSG00000004897.7	Adipose_Subcutaneous	17_45215743_T_C_b37	17:45215742-45215743	-51045	0.770296	9.9999e-06	8.97982e-15	SNV	GS_DUP_CNV_17_44357018_44360871	17:44357018-44360871	5.91032e-15	101	0.000487097	0.106007	0.106494	0.00457393	2.70334e-17
ENSG00000004897.7|Adipose_Visceral_Omentum	ENSG00000004897.7	Adipose_Visceral_Omentum	17_45262077_C_T_b37	17:45262076-45262077	-4711	0.877015	9.9999e-06	9.64594e-15	SNV	LUMPY_DEL_41202	17:45634782-45635284	8.03626e-15	89	0.0215616	0.000339	0.0219006	0.984521	7.91187e-15
ENSG00000004897.7|Breast_Mammary_Tissue	ENSG00000004897.7	Breast_Mammary_Tissue	17_45218424_T_C_b37	17:45218423-45218424	-48364	0.72748	9.9999e-06	3.96805e-10	SNV	LUMPY_DUP_79410	17:44212772-44369547	1.17554e-10	101	0.00526411	-0.004915	0.00526511	0.99981	1.17532e-10
ENSG00000004897.7|Colon_Transverse	ENSG00000004897.7	Colon_Transverse	17_45208191_T_C_b37	17:45208190-45208191	-58597	0.668458	0.000569994	0.000717575	SNV	LUMPY_BND_41204_1	17:45704564-45704565	1.89274e-05	101	0.0107424	0.133328	0.14407	0.0745635	1.41129e-06
ENSG00000004897.7|Esophagus_Gastroesophageal_Junction	ENSG00000004897.7	Esophagus_Gastroesophageal_Junction	17_45290878_ATATTT_A_b37	17:45290877-45290883	24090	0.771207	0.00377996	0.0047817	INDEL	LUMPY_DEL_41194	17:44888488-44888655	0.000207492	101	0.0108685	0.058227	0.0690955	0.157297	3.26379e-05
ENSG00000004897.7|Heart_Atrial_Appendage	ENSG00000004897.7	Heart_Atrial_Appendage	17_45272841_C_T_b37	17:45272840-45272841	6053	0.551662	0.000139999	0.000162352	SNV	LUMPY_DUP_79408	17:43655785-44366714	4.07057e-05	101	0.0155325	0.053643	0.0691755	0.224538	9.13998e-06
ENSG00000004897.7|Heart_Left_Ventricle	ENSG00000004897.7	Heart_Left_Ventricle	17_45230284_C_T_b37	17:45230283-45230284	-36504	0.728627	9.9999e-06	2.94852e-10	SNV	LUMPY_DEL_41198	17:45115934-45133313	4.72911e-08	101	0.00340678	0.314179	0.317586	0.0107271	5.07296e-10
ENSG00000004897.7|Liver	ENSG00000004897.7	Liver	17_45229812_T_C_b37	17:45229811-45229812	-36976	0.48118	0.00346997	0.00439152	SNV	LUMPY_DUP_79408	17:43655785-44366714	0.000240217	101	-0.0123507	0.37272	0.372721	2.68297e-06	6.44495e-10
ENSG00000004897.7|Muscle_Skeletal	ENSG00000004897.7	Muscle_Skeletal	17_45270326_A_G_b37	17:45270325-45270326	3538	1.13415	9.9999e-06	2.11965e-29	SNV	LUMPY_BND_41204_1	17:45704564-45704565	1.51139e-27	101	0.00151142	0.558068	0.559579	0.00270099	4.08225e-30
ENSG00000004897.7|Nerve_Tibial	ENSG00000004897.7	Nerve_Tibial	17_45291080_C_A_b37	17:45291079-45291080	24292	0.482648	0.000779992	0.00100468	SNV	LUMPY_MEI_41190	17:44314883-44315591	7.94559e-05	101	0.00792564	0.043965	0.0518906	0.152737	1.21359e-05
ENSG00000004897.7|Skin_Sun_Exposed_Lower_leg	ENSG00000004897.7	Skin_Sun_Exposed_Lower_leg	17_45272841_C_T_b37	17:45272840-45272841	6053	0.401186	0.0348101	0.037699	SNV	LUMPY_DUP_79410	17:44212772-44369547	0.000295593	101	-0.00525132	0.064693	0.064694	1.54574e-05	4.5691e-09
ENSG00000004897.7|Testis	ENSG00000004897.7	Testis	17_45242730_T_C_b37	17:45242729-45242730	-24058	0.200666	9.9999e-06	6.95631e-06	SNV	GS_DUP_CNV_17_44357018_44360871	17:44357018-44360871	2.40418e-06	101	0.00844252	0.070952	0.0793945	0.106336	2.55651e-07
ENSG00000004961.10|Artery_Tibial	ENSG00000004961.10	Artery_Tibial	X_11164009_T_G_b37	X:11164008-11164009	34588	0.187302	0.00101999	0.00152565	SNV	LUMPY_MEI_73507	X:11725366-11731399	7.06896e-05	101	0.00564288	0.195573	0.201216	0.0280439	1.98241e-06
ENSG00000004961.10|Colon_Sigmoid	ENSG00000004961.10	Colon_Sigmoid	X_11705672_C_T_b37	X:11705671-11705672	576251	0.178267	0.00634994	0.00761478	SNV	LUMPY_BND_96076_1	X:11608892-11608893	0.000161247	101	0.00426548	0.050297	0.0545625	0.0781761	1.26057e-05
ENSG00000004961.10|Nerve_Tibial	ENSG00000004961.10	Nerve_Tibial	X_11057567_A_G_b37	X:11057566-11057567	-71854	0.18817	0.0384364	0.0412343	SNV	LUMPY_BND_96076_1	X:11608892-11608893	0.00154875	101	0.00596999	0.064449	0.070419	0.0847781	0.0001313
ENSG00000004961.10|Pancreas	ENSG00000004961.10	Pancreas	X_10220591_C_G_b37	X:10220590-10220591	-908830	-0.201288	0.00936991	0.010871	SNV	LUMPY_BND_20402_2	X:11953195-11953196	0.00045693	101	NA	NA	NA	NA	NA
ENSG00000004961.10|Skin_Not_Sun_Exposed_Suprapubic	ENSG00000004961.10	Skin_Not_Sun_Exposed_Suprapubic	X_11167325_T_C_b37	X:11167324-11167325	37904	0.19899	0.00097999	0.00145808	SNV	MELT_ALU_X_11182018	X:11182017-11182018	0.00113284	33	NA	NA	NA	NA	NA
ENSG00000004975.7|Esophagus_Gastroesophageal_Junction	ENSG00000004975.7	Esophagus_Gastroesophageal_Junction	17_7116266_G_C_b37	17:7116265-7116266	-21598	0.593716	0.000859991	0.00114863	SNV	MELT_ALU_17_6271430	17:6271429-6271430	0.000229072	101	0.0124205	0.130786	0.143207	0.0867314	1.98677e-05
ENSG00000004975.7|Skin_Not_Sun_Exposed_Suprapubic	ENSG00000004975.7	Skin_Not_Sun_Exposed_Suprapubic	17_7099811_G_A_b37	17:7099810-7099811	-38053	-0.275926	6.99993e-05	0.000125588	SNV	LUMPY_BND_21173_2	17:7167958-7167959	0.00280307	20	0.0136778	0.253032	0.26671	0.0512835	0.000143751
ENSG00000004975.7|Skin_Sun_Exposed_Lower_leg	ENSG00000004975.7	Skin_Sun_Exposed_Lower_leg	17_7133162_G_A_b37	17:7133161-7133162	-4702	-0.244067	0.000119999	0.000164065	SNV	LUMPY_BND_21173_2	17:7167958-7167959	0.0211321	7	0.0101767	0.229848	0.240025	0.0423986	0.000895971
ENSG00000005001.5|Brain_Cerebellum	ENSG00000005001.5	Brain_Cerebellum	16_2898899_A_G_b37	16:2898898-2898899	-9272	0.444617	9.9999e-06	2.41797e-06	SNV	MELT_ALU_16_2102234	16:2102233-2102234	6.89176e-08	101	0.00174295	0.029863	0.031606	0.0551463	3.80055e-09
ENSG00000005001.5|Esophagus_Mucosa	ENSG00000005001.5	Esophagus_Mucosa	16_2910736_G_A_b37	16:2910735-2910736	2565	0.173107	0.0244128	0.0260439	SNV	LUMPY_DEL_38629	16:3061567-3061657	0.000908885	101	0.0214328	0.159921	0.181354	0.118182	0.000107414
ENSG00000005001.5|Lung	ENSG00000005001.5	Lung	16_2909294_G_C_b37	16:2909293-2909294	1123	-0.158037	0.00445996	0.0052789	SNV	GS_MIXED_CNV_16_3681540_3683439	16:3681540-3683439	0.000278641	101	0.00564167	0.317236	0.322878	0.0174731	4.86872e-06
ENSG00000005001.5|Thyroid	ENSG00000005001.5	Thyroid	16_2911416_G_A_b37	16:2911415-2911416	3245	-0.551484	9.9999e-06	9.53823e-32	SNV	LUMPY_DEL_38629	16:3061567-3061657	5.64549e-35	101	0.00598742	0.340413	0.3464	0.0172847	9.75806e-37
ENSG00000005001.5|Whole_Blood	ENSG00000005001.5	Whole_Blood	16_2909294_G_C_b37	16:2909293-2909294	1123	-0.319775	0.000389996	0.000460932	SNV	LUMPY_DUP_78828	16:1970104-1970482	2.72497e-05	101	0.00476784	0.164232	0.169	0.0282121	7.68771e-07
ENSG00000005007.8|Brain_Cerebellum	ENSG00000005007.8	Brain_Cerebellum	19_18850708_A_T_b37	19:18850707-18850708	-92039	-0.484944	0.000179998	0.000264022	SNV	LUMPY_MEI_44189	19:18661299-18661602	7.75443e-06	101	0.0477331	0.180108	0.227841	0.209502	1.62457e-06
ENSG00000005007.8|Brain_Nucleus_accumbens_basal_ganglia	ENSG00000005007.8	Brain_Nucleus_accumbens_basal_ganglia	19_18228331_G_A_b37	19:18228330-18228331	-714416	0.518044	0.00563994	0.00688386	SNV	LUMPY_DEL_44220	19:19834446-19839662	0.00062822	101	0.0229434	0.129777	0.15272	0.150231	9.43781e-05
ENSG00000005007.8|Liver	ENSG00000005007.8	Liver	19_18258701_C_T_b37	19:18258700-18258701	-684046	0.547617	0.00917991	0.0102999	SNV	LUMPY_DEL_44219	19:19802256-19802612	0.000152078	101	0.0153354	0.184283	0.199618	0.0768236	1.16832e-05
ENSG00000005020.8|Adipose_Subcutaneous	ENSG00000005020.8	Adipose_Subcutaneous	7_26805749_G_A_b37	7:26805748-26805749	-229109	1.0105	4.99995e-05	0.000180003	SNV	MELT_ALU_7_26351489	7:26351488-26351489	5.4378e-06	101	-0.000230795	0.218891	0.218892	4.56846e-06	2.48424e-11
ENSG00000005020.8|Adrenal_Gland	ENSG00000005020.8	Adrenal_Gland	7_26764421_A_G_b37	7:26764420-26764421	-270437	0.334424	0.0140316	0.0161935	SNV	LUMPY_MEI_65586	7:27783378-27783722	0.00111629	101	0.0171173	0.240482	0.257599	0.0664493	7.41767e-05
ENSG00000005020.8|Artery_Tibial	ENSG00000005020.8	Artery_Tibial	7_27247377_G_A_b37	7:27247376-27247377	212519	1.28486	0.000409996	0.000556739	SNV	LUMPY_BND_20426_1	7:26838714-26838715	1.46069e-05	101	-0.00123599	0.175466	0.175467	5.69908e-06	8.32459e-11
ENSG00000005020.8|Brain_Cerebellar_Hemisphere	ENSG00000005020.8	Brain_Cerebellar_Hemisphere	7_26882252_A_G_b37	7:26882251-26882252	-152606	-0.725146	0.000899991	0.00132514	SNV	LUMPY_MEI_65586	7:27783378-27783722	6.53083e-05	101	0.0147531	0.333236	0.347989	0.0423953	2.76876e-06
ENSG00000005020.8|Brain_Cerebellum	ENSG00000005020.8	Brain_Cerebellum	7_26830668_T_TAA_b37	7:26830667-26830668	-204190	-0.751601	0.000159998	0.000148724	INDEL	LUMPY_MEI_65586	7:27783378-27783722	8.04211e-06	101	0.012133	0.132926	0.145059	0.0836418	6.72657e-07
ENSG00000005020.8|Brain_Cortex	ENSG00000005020.8	Brain_Cortex	7_26698194_T_C_b37	7:26698193-26698194	-336664	0.220688	0.00623994	0.00790282	SNV	LUMPY_BND_15013_2	7:27506284-27506285	0.000204611	101	0.0212456	0.182882	0.204128	0.10408	2.12959e-05
ENSG00000005020.8|Brain_Nucleus_accumbens_basal_ganglia	ENSG00000005020.8	Brain_Nucleus_accumbens_basal_ganglia	7_26844173_T_C_b37	7:26844172-26844173	-190685	0.478241	0.00379996	0.00495013	SNV	LUMPY_BND_15013_2	7:27506284-27506285	3.42836e-05	101	0.000963746	0.202332	0.203296	0.00474061	1.62525e-07
ENSG00000005020.8|Esophagus_Gastroesophageal_Junction	ENSG00000005020.8	Esophagus_Gastroesophageal_Junction	7_26571838_A_G_b37	7:26571837-26571838	-463020	-0.17455	0.0114956	0.0132938	SNV	LUMPY_MEI_65581	7:27514349-27514610	0.000564403	101	0.00580533	0.241388	0.247193	0.023485	1.3255e-05
ENSG00000005020.8|Esophagus_Mucosa	ENSG00000005020.8	Esophagus_Mucosa	7_26176787_A_T_b37	7:26176786-26176787	-858071	-0.515019	0.0097699	0.0114906	SNV	MELT_LINE1_7_26794918	7:26794917-26794918	0.000811533	101	0.0122675	0.12	0.132267	0.0927477	7.52678e-05
ENSG00000005020.8|Esophagus_Muscularis	ENSG00000005020.8	Esophagus_Muscularis	7_26744013_T_C_b37	7:26744012-26744013	-290845	-0.152795	0.0202251	0.0222232	SNV	LUMPY_BND_20426_1	7:26838714-26838715	0.000435211	101	0.00603269	0.230535	0.236568	0.0255009	1.10983e-05
ENSG00000005020.8|Lung	ENSG00000005020.8	Lung	7_26764421_A_G_b37	7:26764420-26764421	-270437	0.253916	0.000289997	0.000357923	SNV	LUMPY_BND_15013_2	7:27506284-27506285	0.000497045	76	0.0235855	0.095146	0.118731	0.198646	9.8736e-05
ENSG00000005020.8|Muscle_Skeletal	ENSG00000005020.8	Muscle_Skeletal	7_26547920_C_G_b37	7:26547919-26547920	-486938	-0.92985	0.0189562	0.020908	SNV	MELT_ALU_7_26351489	7:26351488-26351489	0.00211274	101	0.0105569	0.154017	0.164574	0.0641469	0.000135526
ENSG00000005020.8|Nerve_Tibial	ENSG00000005020.8	Nerve_Tibial	7_26819088_T_C_b37	7:26819087-26819088	-215770	0.297883	0.0165318	0.0188769	SNV	LUMPY_DEL_65552	7:26137026-26145495	5.47758e-05	101	-0.00231884	0.163405	0.163406	6.11973e-06	3.35213e-10
ENSG00000005020.8|Skin_Sun_Exposed_Lower_leg	ENSG00000005020.8	Skin_Sun_Exposed_Lower_leg	7_26734509_G_T_b37	7:26734508-26734509	-300349	0.139611	0.0101021	0.0119393	SNV	LUMPY_MEI_65581	7:27514349-27514610	0.000913042	101	0.0011655	0.239854	0.24102	0.00483571	4.41521e-06
ENSG00000005020.8|Whole_Blood	ENSG00000005020.8	Whole_Blood	7_26963514_T_C_b37	7:26963513-26963514	-71344	0.336307	9.9999e-06	2.62746e-40	SNV	LUMPY_MEI_65581	7:27514349-27514610	1.19451e-48	101	-0.00242141	0.321138	0.321139	3.11392e-06	3.71961e-54
ENSG00000005022.5|Brain_Caudate_basal_ganglia	ENSG00000005022.5	Brain_Caudate_basal_ganglia	X_118558631_GC_G_b37	X:118558630-118558632	-43732	0.249128	0.000189998	0.000418674	INDEL	LUMPY_DEL_74610	X:118874077-118876548	8.05433e-06	101	-0.00615304	0.191274	0.191275	5.22807e-06	4.21086e-11
ENSG00000005022.5|Esophagus_Mucosa	ENSG00000005022.5	Esophagus_Mucosa	X_118633102_A_G_b37	X:118633101-118633102	30739	-0.15125	0.000239998	0.000311884	SNV	MELT_ALU_X_119527856	X:119527855-119527856	3.23884e-06	101	0.001985	0.110469	0.112454	0.0176517	5.7171e-08
ENSG00000005022.5|Lung	ENSG00000005022.5	Lung	X_118594422_T_C_b37	X:118594421-118594422	-7941	-0.0899116	0.00356996	0.00393736	SNV	LUMPY_BND_17144_2	X:119488900-119488901	0.000104905	101	0.00412305	0.079358	0.0834811	0.0493891	5.18116e-06
ENSG00000005022.5|Nerve_Tibial	ENSG00000005022.5	Nerve_Tibial	X_118607988_A_C_b37	X:118607987-118607988	5625	-0.107958	0.000179998	0.000206379	SNV	GS_MIXED_CNV_X_118652146_118659275	X:118652146-118659275	0.000160275	101	-0.000401031	0.113614	0.113615	8.80165e-06	1.41068e-09
ENSG00000005022.5|Pancreas	ENSG00000005022.5	Pancreas	X_117983900_A_G_b37	X:117983899-117983900	-618463	0.32254	0.0218645	0.0244147	SNV	GS_MIXED_CNV_X_118652146_118659275	X:118652146-118659275	0.00264924	101	-0.00410022	0.005865	0.005866	0.000170474	4.51627e-07
ENSG00000005022.5|Spleen	ENSG00000005022.5	Spleen	X_118601473_T_C_b37	X:118601472-118601473	-890	-0.319618	9.9999e-06	2.17006e-06	SNV	MELT_ALU_X_119527856	X:119527855-119527856	1.60664e-07	101	0.0153607	0.170022	0.185383	0.0828594	1.33125e-08
ENSG00000005022.5|Testis	ENSG00000005022.5	Testis	X_118605577_G_A_b37	X:118605576-118605577	3214	-0.130672	9.9999e-06	5.61549e-06	SNV	MELT_ALU_X_119527856	X:119527855-119527856	3.39086e-07	101	-0.00629516	0.17723	0.177231	5.64235e-06	1.91324e-12
ENSG00000005022.5|Whole_Blood	ENSG00000005022.5	Whole_Blood	X_118640222_G_A_b37	X:118640221-118640222	37859	0.0773767	0.0141452	0.0161698	SNV	LUMPY_BND_18755_2	X:119277822-119277823	0.00171301	101	0.0138139	0.074396	0.0882099	0.156603	0.000268263
ENSG00000005059.11|Adipose_Subcutaneous	ENSG00000005059.11	Adipose_Subcutaneous	4_110493849_C_CACTTG_b37	4:110493848-110493849	12488	0.174572	0.0215533	0.0225815	INDEL	LUMPY_MEI_57389	4:110498757-110499065	0.000188411	101	-0.0070774	0.205606	0.205607	4.86365e-06	9.16365e-10
ENSG00000005059.11|Adipose_Visceral_Omentum	ENSG00000005059.11	Adipose_Visceral_Omentum	4_110557416_C_A_b37	4:110557415-110557416	76055	-0.238883	2.99997e-05	5.68018e-05	SNV	LUMPY_MEI_57389	4:110498757-110499065	5.06935e-06	101	-0.00762205	0.158353	0.158354	6.31497e-06	3.20128e-11
ENSG00000005059.11|Artery_Tibial	ENSG00000005059.11	Artery_Tibial	4_110619006_T_C_b37	4:110619005-110619006	137645	0.286557	0.00922991	0.0103334	SNV	LUMPY_BND_13656_1	4:111260204-111260205	0.000425719	101	-0.0026312	0.274673	0.274674	3.64068e-06	1.54991e-09
ENSG00000005059.11|Cells_Transformed_fibroblasts	ENSG00000005059.11	Cells_Transformed_fibroblasts	4_110482229_T_TGGA_b37	4:110482228-110482229	868	0.182601	0.00460995	0.00515773	INDEL	LUMPY_MEI_57383	4:110339341-110339474	0.000284672	101	0.00940586	0.118749	0.128155	0.0733945	2.08934e-05
ENSG00000005059.11|Esophagus_Mucosa	ENSG00000005059.11	Esophagus_Mucosa	4_110494732_T_G_b37	4:110494731-110494732	13371	0.23997	0.00281997	0.00368894	SNV	MELT_ALU_4_110410638	4:110410637-110410638	0.000128994	101	0.0109498	0.099694	0.110644	0.0989644	1.27658e-05
ENSG00000005075.11|Adipose_Subcutaneous	ENSG00000005075.11	Adipose_Subcutaneous	7_102091990_C_A_b37	7:102091989-102091990	-27364	-1.04088	9.9999e-06	9.67761e-11	SNV	LUMPY_MEI_66853	7:101334211-101334515	9.19695e-11	101	0.00206191	0.152986	0.155048	0.0132985	1.22306e-12
ENSG00000005075.11|Adipose_Visceral_Omentum	ENSG00000005075.11	Adipose_Visceral_Omentum	7_102114424_T_G_b37	7:102114423-102114424	-4930	0.190303	0.00391996	0.00487262	SNV	GS_DEL_CNV_7_102875200_102878122	7:102875200-102878122	0.000253742	101	0.00172027	0.095199	0.0969193	0.0177495	4.50379e-06
ENSG00000005075.11|Adrenal_Gland	ENSG00000005075.11	Adrenal_Gland	7_102801874_C_T_b37	7:102801873-102801874	682520	0.637031	0.00236998	0.00300902	SNV	GS_MIXED_CNV_7_102367851_102373860	7:102367851-102373860	6.17084e-05	101	0.00617154	0.132504	0.138676	0.0445035	2.74624e-06
ENSG00000005075.11|Artery_Aorta	ENSG00000005075.11	Artery_Aorta	7_102331666_A_C_b37	7:102331665-102331666	212312	-0.730419	0.00585994	0.00702471	SNV	LUMPY_MEI_66853	7:101334211-101334515	0.000118443	101	0.00891937	0.057138	0.0660574	0.135025	1.59928e-05
ENSG00000005075.11|Artery_Tibial	ENSG00000005075.11	Artery_Tibial	7_102111183_C_T_b37	7:102111182-102111183	-8171	0.272523	9.9999e-06	1.31975e-10	SNV	LUMPY_MEI_66873	7:102488720-102489043	6.25864e-08	58	0.0634331	0.32174	0.385173	0.164687	1.03072e-08
ENSG00000005075.11|Cells_Transformed_fibroblasts	ENSG00000005075.11	Cells_Transformed_fibroblasts	7_102331666_A_C_b37	7:102331665-102331666	212312	-0.703395	3.99996e-05	5.34279e-05	SNV	LUMPY_BND_95150_1	7:101724545-101724546	5.44771e-05	101	0.00333049	0.040029	0.0433595	0.0768111	4.18445e-06
ENSG00000005075.11|Colon_Sigmoid	ENSG00000005075.11	Colon_Sigmoid	7_102113093_T_C_b37	7:102113092-102113093	-6261	0.241676	0.00658993	0.00789924	SNV	LUMPY_DUP_85444	7:101339062-101339412	0.000491696	101	0.0314719	0.049862	0.0813339	0.386947	0.00019026
ENSG00000005075.11|Esophagus_Gastroesophageal_Junction	ENSG00000005075.11	Esophagus_Gastroesophageal_Junction	7_102112397_A_T_b37	7:102112396-102112397	-6957	0.325169	5.99994e-05	0.00011521	SNV	GS_MIXED_CNV_7_102367851_102373860	7:102367851-102373860	1.38333e-05	101	0.0171895	0.107983	0.125172	0.137326	1.89967e-06
ENSG00000005075.11|Esophagus_Mucosa	ENSG00000005075.11	Esophagus_Mucosa	7_101577256_C_T_b37	7:101577255-101577256	-542098	-0.549604	0.0099199	0.0121843	SNV	LUMPY_DEL_66854	7:101382539-101383996	0.00129703	82	0.0372956	0.145552	0.182848	0.203971	0.000264557
ENSG00000005075.11|Esophagus_Muscularis	ENSG00000005075.11	Esophagus_Muscularis	7_102111183_C_T_b37	7:102111182-102111183	-8171	0.281666	9.9999e-06	1.38505e-06	SNV	LUMPY_MEI_66873	7:102488720-102489043	3.59189e-07	101	-0.0023526	0.09512	0.095121	1.05129e-05	3.77612e-12
ENSG00000005075.11|Heart_Atrial_Appendage	ENSG00000005075.11	Heart_Atrial_Appendage	7_102119410_T_G_b37	7:102119409-102119410	56	0.188923	0.0127866	0.0147881	SNV	LUMPY_DEL_66861	7:101724545-101728037	0.000187743	101	-0.0025607	0.040846	0.040847	2.44816e-05	4.59625e-09
ENSG00000005075.11|Heart_Left_Ventricle	ENSG00000005075.11	Heart_Left_Ventricle	7_102119410_T_G_b37	7:102119409-102119410	56	0.228135	6.99993e-05	0.000157618	SNV	LUMPY_DEL_66854	7:101382539-101383996	0.000154273	101	0.0496668	0.25873	0.308397	0.161048	2.48454e-05
ENSG00000005075.11|Muscle_Skeletal	ENSG00000005075.11	Muscle_Skeletal	7_102088465_T_C_b37	7:102088464-102088465	-30889	-0.861508	9.9999e-06	1.02103e-10	SNV	LUMPY_BND_95151_1	7:101727537-101727538	3.137e-10	101	0.00297868	0.299446	0.302425	0.00984933	3.08973e-12
ENSG00000005075.11|Pancreas	ENSG00000005075.11	Pancreas	7_102114304_T_C_b37	7:102114303-102114304	-5050	-0.829832	0.00626994	0.00765898	SNV	LUMPY_DEL_66854	7:101382539-101383996	0.000666651	101	0.0309296	0.053298	0.0842276	0.367215	0.000244804
ENSG00000005075.11|Skin_Not_Sun_Exposed_Suprapubic	ENSG00000005075.11	Skin_Not_Sun_Exposed_Suprapubic	7_103044481_C_T_b37	7:103044480-103044481	925127	-0.802423	0.000469995	0.000809674	SNV	LUMPY_MEI_66853	7:101334211-101334515	1.65113e-05	101	0.00682488	0.005261	0.0120859	0.564699	9.32391e-06
ENSG00000005075.11|Skin_Sun_Exposed_Lower_leg	ENSG00000005075.11	Skin_Sun_Exposed_Lower_leg	7_102108705_C_A_b37	7:102108704-102108705	-10649	-0.693337	4.99995e-05	5.04662e-05	SNV	GS_DEL_CNV_7_102875200_102878122	7:102875200-102878122	1.40609e-05	101	0.00057427	0.072738	0.0733123	0.0078332	1.10142e-07
ENSG00000005075.11|Stomach	ENSG00000005075.11	Stomach	7_102378140_C_T_b37	7:102378139-102378140	258786	-0.778687	0.0100927	0.011749	SNV	LUMPY_MEI_66873	7:102488720-102489043	0.000653897	101	-0.00846375	0.094144	0.094145	1.06219e-05	6.94563e-09
ENSG00000005075.11|Testis	ENSG00000005075.11	Testis	7_102112397_A_T_b37	7:102112396-102112397	-6957	-0.460505	9.9999e-06	1.45156e-14	SNV	GS_DEL_CNV_7_102875200_102878122	7:102875200-102878122	1.34193e-14	101	0.00421703	0.271152	0.275369	0.0153141	2.05505e-16
ENSG00000005075.11|Thyroid	ENSG00000005075.11	Thyroid	7_102101802_TTTTG_T_b37	7:102101801-102101806	-17552	0.167503	0.00095999	0.00139055	INDEL	LUMPY_MEI_66853	7:101334211-101334515	9.6861e-05	101	0.00197111	0.093743	0.0957141	0.0205937	1.99473e-06
ENSG00000005075.11|Whole_Blood	ENSG00000005075.11	Whole_Blood	7_101962374_G_A_b37	7:101962373-101962374	-156980	-0.246441	0.0251659	0.0279219	SNV	LUMPY_MEI_66873	7:102488720-102489043	0.000279568	101	-0.013024	0.130418	0.130419	7.66759e-06	2.14361e-09
ENSG00000005100.8|Colon_Transverse	ENSG00000005100.8	Colon_Transverse	17_4644491_A_G_b37	17:4644490-4644491	-727889	-0.562155	0.00629994	0.00740727	SNV	LUMPY_BND_5265_2	17:6341643-6341644	0.00190541	38	0.0137015	0.246334	0.260035	0.0526909	0.000100398
ENSG00000005100.8|Muscle_Skeletal	ENSG00000005100.8	Muscle_Skeletal	17_5362245_C_T_b37	17:5362244-5362245	-10135	-0.21181	9.9999e-06	3.96729e-06	SNV	LUMPY_BND_12053_2	17:6341643-6341644	8.25368e-07	101	0.00284932	0.275633	0.278482	0.0102316	8.44484e-09
ENSG00000005102.8|Adipose_Subcutaneous	ENSG00000005102.8	Adipose_Subcutaneous	17_41723617_C_T_b37	17:41723616-41723617	-15705	0.404659	9.9999e-06	5.88796e-08	SNV	LUMPY_DEL_41130	17:41401874-41402578	4.29982e-06	89	0.0179799	0.179482	0.197462	0.091055	3.9152e-07
ENSG00000005102.8|Adipose_Visceral_Omentum	ENSG00000005102.8	Adipose_Visceral_Omentum	17_41723617_C_T_b37	17:41723616-41723617	-15705	0.320165	0.00133999	0.00160504	SNV	MELT_ALU_17_41949222	17:41949221-41949222	0.000207385	101	0.00604195	0.082455	0.088497	0.068273	1.41588e-05
ENSG00000005102.8|Breast_Mammary_Tissue	ENSG00000005102.8	Breast_Mammary_Tissue	17_41723617_C_T_b37	17:41723616-41723617	-15705	0.359436	0.000509995	0.000607025	SNV	LUMPY_DEL_41131	17:41438073-41440176	0.000228587	101	0.0107979	0.241261	0.252059	0.0428388	9.79239e-06
ENSG00000005102.8|Esophagus_Mucosa	ENSG00000005102.8	Esophagus_Mucosa	17_41723617_C_T_b37	17:41723616-41723617	-15705	0.344274	0.00126999	0.00173957	SNV	MELT_ALU_17_41486964	17:41486963-41486964	0.000599473	101	-0.0016897	0.069782	0.069783	1.43301e-05	8.59051e-09
ENSG00000005102.8|Esophagus_Muscularis	ENSG00000005102.8	Esophagus_Muscularis	17_41723617_C_T_b37	17:41723616-41723617	-15705	0.356888	0.00731993	0.00893551	SNV	LUMPY_DEL_41136	17:41517075-41518233	0.00180959	81	0.00514056	0.112125	0.117266	0.0438369	7.93268e-05
ENSG00000005102.8|Heart_Atrial_Appendage	ENSG00000005102.8	Heart_Atrial_Appendage	17_41707299_C_T_b37	17:41707298-41707299	-32023	0.414543	0.00205998	0.00261411	SNV	LUMPY_BND_4578_2	17:41486976-41486977	0.000178886	101	-0.00207912	0.185288	0.185289	5.39697e-06	9.65442e-10
ENSG00000005102.8|Heart_Left_Ventricle	ENSG00000005102.8	Heart_Left_Ventricle	17_41723617_C_T_b37	17:41723616-41723617	-15705	0.287397	0.0185949	0.0211877	SNV	MELT_ALU_17_41486964	17:41486963-41486964	0.00114432	101	0.00749131	0.091048	0.0985393	0.0760236	8.69953e-05
ENSG00000005102.8|Muscle_Skeletal	ENSG00000005102.8	Muscle_Skeletal	17_41729299_C_T_b37	17:41729298-41729299	-10023	0.380873	9.9999e-06	1.61676e-05	SNV	MELT_ALU_17_41949222	17:41949221-41949222	0.00016428	47	0.0155857	0.100332	0.115918	0.134455	2.20883e-05
ENSG00000005102.8|Nerve_Tibial	ENSG00000005102.8	Nerve_Tibial	17_41729299_C_T_b37	17:41729298-41729299	-10023	0.315211	0.000439996	0.000751478	SNV	LUMPY_DEL_41130	17:41401874-41402578	0.00013499	101	0.00375599	0.092637	0.096393	0.0389654	5.25994e-06
ENSG00000005102.8|Skin_Not_Sun_Exposed_Suprapubic	ENSG00000005102.8	Skin_Not_Sun_Exposed_Suprapubic	17_41723617_C_T_b37	17:41723616-41723617	-15705	0.425574	9.9999e-06	2.45151e-05	SNV	LUMPY_DEL_41130	17:41401874-41402578	7.85225e-06	101	0.00705232	0.161516	0.168568	0.0418366	3.28511e-07
ENSG00000005102.8|Skin_Sun_Exposed_Lower_leg	ENSG00000005102.8	Skin_Sun_Exposed_Lower_leg	17_41723617_C_T_b37	17:41723616-41723617	-15705	0.386627	9.9999e-06	3.29679e-06	SNV	LUMPY_DEL_41130	17:41401874-41402578	5.72141e-07	101	-0.00061398	0.113052	0.113053	8.84541e-06	5.06082e-12
ENSG00000005102.8|Thyroid	ENSG00000005102.8	Thyroid	17_42140339_G_A_b37	17:42140338-42140339	401017	1.15732	0.0114444	0.0133708	SNV	LUMPY_DUP_79399	17:41436486-41442621	0.000152136	101	-0.0019029	0.103243	0.103244	9.68579e-06	1.47356e-09
ENSG00000005108.11|Heart_Atrial_Appendage	ENSG00000005108.11	Heart_Atrial_Appendage	7_11697792_G_C_b37	7:11697791-11697792	-174032	-0.393047	0.00105999	0.00135968	SNV	LUMPY_MEI_65319	7:12058715-12059026	0.0012084	101	0.0140948	0.235136	0.249231	0.0565532	6.83389e-05
ENSG00000005108.11|Muscle_Skeletal	ENSG00000005108.11	Muscle_Skeletal	7_11756718_ATTT_A_b37	7:11756717-11756721	-115106	-0.234908	0.000459995	0.000555639	INDEL	GS_DEL_CNV_7_11146656_11148755	7:11146656-11148755	6.77261e-05	101	0.00585782	0.221016	0.226874	0.0258197	1.74867e-06
ENSG00000005108.11|Nerve_Tibial	ENSG00000005108.11	Nerve_Tibial	7_11688225_C_G_b37	7:11688224-11688225	-183599	-0.325842	9.9999e-06	4.20722e-06	SNV	LUMPY_MEI_65319	7:12058715-12059026	9.76742e-07	101	0.00672993	0.524877	0.531607	0.0126596	1.23652e-08
ENSG00000005108.11|Ovary	ENSG00000005108.11	Ovary	7_12150915_A_T_b37	7:12150914-12150915	279091	0.84389	9.9999e-06	1.87424e-14	SNV	LUMPY_MEI_65319	7:12058715-12059026	4.22769e-17	101	-0.00631466	0.55606	0.556061	1.79836e-06	7.60291e-23
ENSG00000005108.11|Testis	ENSG00000005108.11	Testis	7_11676877_T_C_b37	7:11676876-11676877	-194947	-0.650015	0.0141338	0.0153368	SNV	MELT_ALU_7_11982462	7:11982461-11982462	0.000382323	101	0.00145946	0.196344	0.197803	0.00737833	2.82091e-06
ENSG00000005108.11|Thyroid	ENSG00000005108.11	Thyroid	7_11564646_G_A_b37	7:11564645-11564646	-307178	0.792268	9.9999e-06	4.36504e-27	SNV	GS_MIXED_CNV_7_11939963_11944062	7:11939963-11944062	4.44233e-27	101	0.0044557	0.459517	0.463973	0.00960337	4.26613e-29
ENSG00000005156.7|Adipose_Subcutaneous	ENSG00000005156.7	Adipose_Subcutaneous	17_33332629_G_A_b37	17:33332628-33332629	25116	-0.354803	9.9999e-06	4.93181e-19	SNV	MELT_LINE1_17_33135426	17:33135425-33135426	6.39521e-20	101	-0.00737492	0.377376	0.377377	2.64987e-06	1.69465e-25
ENSG00000005156.7|Adipose_Visceral_Omentum	ENSG00000005156.7	Adipose_Visceral_Omentum	17_33356907_G_A_b37	17:33356906-33356907	49394	-0.329636	9.9999e-06	7.2534e-13	SNV	MELT_LINE1_17_33135426	17:33135425-33135426	1.23569e-13	101	-0.00587801	0.2846	0.284601	3.51369e-06	4.34183e-19
ENSG00000005156.7|Adrenal_Gland	ENSG00000005156.7	Adrenal_Gland	17_33360374_C_T_b37	17:33360373-33360374	52861	-0.330834	1.99998e-05	1.60963e-05	SNV	MELT_ALU_17_34030853	17:34030852-34030853	7.39842e-07	101	0.0139501	0.259015	0.272965	0.0511058	3.78102e-08
ENSG00000005156.7|Artery_Aorta	ENSG00000005156.7	Artery_Aorta	17_33324382_C_T_b37	17:33324381-33324382	16869	-0.25584	6.99993e-05	0.000100781	SNV	MELT_ALU_17_32734421	17:32734420-32734421	6.82948e-06	101	0.013091	0.220211	0.233302	0.0561118	3.83214e-07
ENSG00000005156.7|Artery_Coronary	ENSG00000005156.7	Artery_Coronary	17_33338447_C_T_b37	17:33338446-33338447	30934	0.380826	0.00151998	0.00200269	SNV	MELT_ALU_17_32734421	17:32734420-32734421	1.23382e-05	101	-0.00926791	0.397145	0.397146	2.51797e-06	3.10672e-11
ENSG00000005156.7|Artery_Tibial	ENSG00000005156.7	Artery_Tibial	17_33326017_C_G_b37	17:33326016-33326017	18504	0.435774	9.9999e-06	1.37858e-12	SNV	MELT_ALU_17_34030853	17:34030852-34030853	8.13516e-12	101	0.0100908	0.272918	0.283009	0.0356554	2.90062e-13
ENSG00000005156.7|Brain_Anterior_cingulate_cortex_BA24	ENSG00000005156.7	Brain_Anterior_cingulate_cortex_BA24	17_33332177_G_A_b37	17:33332176-33332177	24664	-0.530178	9.9999e-06	2.56449e-06	SNV	LUMPY_DEL_40972	17:32484901-32485002	3.98065e-08	101	0.0121903	0.559246	0.571436	0.0213327	8.4918e-10
ENSG00000005156.7|Brain_Caudate_basal_ganglia	ENSG00000005156.7	Brain_Caudate_basal_ganglia	17_33332177_G_A_b37	17:33332176-33332177	24664	-0.566041	9.9999e-06	7.68194e-08	SNV	LUMPY_DEL_40976	17:32872981-32874618	1.84427e-09	101	0.0228632	0.313898	0.336761	0.0678914	1.2521e-10
ENSG00000005156.7|Brain_Cerebellar_Hemisphere	ENSG00000005156.7	Brain_Cerebellar_Hemisphere	17_33332177_G_A_b37	17:33332176-33332177	24664	-0.632895	9.9999e-06	3.05726e-12	SNV	MELT_LINE1_17_33135426	17:33135425-33135426	8.36286e-15	101	-0.0104358	0.32884	0.328841	3.04098e-06	2.54313e-20
ENSG00000005156.7|Brain_Cerebellum	ENSG00000005156.7	Brain_Cerebellum	17_33332177_G_A_b37	17:33332176-33332177	24664	-0.626075	9.9999e-06	7.25183e-16	SNV	MELT_LINE1_17_33135426	17:33135425-33135426	2.46979e-21	101	-0.00773756	0.414308	0.414309	2.41366e-06	5.96123e-27
ENSG00000005156.7|Brain_Cortex	ENSG00000005156.7	Brain_Cortex	17_33331575_C_T_b37	17:33331574-33331575	24062	-0.73045	9.9999e-06	8.81741e-13	SNV	MELT_LINE1_17_33135426	17:33135425-33135426	1.51503e-16	101	-0.00508172	0.345797	0.345798	2.89186e-06	4.38125e-22
ENSG00000005156.7|Brain_Frontal_Cortex_BA9	ENSG00000005156.7	Brain_Frontal_Cortex_BA9	17_33360374_C_T_b37	17:33360373-33360374	52861	-0.483651	9.9999e-06	1.15063e-06	SNV	MELT_ALU_17_32734421	17:32734420-32734421	3.51547e-08	101	0.0169019	0.388836	0.405738	0.0416572	1.46445e-09
ENSG00000005156.7|Brain_Hippocampus	ENSG00000005156.7	Brain_Hippocampus	17_33332177_G_A_b37	17:33332176-33332177	24664	-0.548407	5.99994e-05	7.78317e-05	SNV	LUMPY_DEL_40976	17:32872981-32874618	5.37706e-06	101	0.00403802	0.455189	0.459227	0.00879308	4.72809e-08
ENSG00000005156.7|Brain_Hypothalamus	ENSG00000005156.7	Brain_Hypothalamus	17_33332629_G_A_b37	17:33332628-33332629	25116	-0.663095	9.9999e-06	2.6262e-07	SNV	MELT_ALU_17_34030853	17:34030852-34030853	3.53287e-08	101	0.0110488	0.394217	0.405266	0.0272631	9.6317e-10
ENSG00000005156.7|Brain_Nucleus_accumbens_basal_ganglia	ENSG00000005156.7	Brain_Nucleus_accumbens_basal_ganglia	17_33383030_C_T_b37	17:33383029-33383030	75517	-0.557023	9.9999e-06	8.85544e-07	SNV	MELT_LINE1_17_33135426	17:33135425-33135426	1.4374e-07	101	-0.0052551	0.404409	0.40441	2.47274e-06	3.55432e-13
ENSG00000005156.7|Brain_Putamen_basal_ganglia	ENSG00000005156.7	Brain_Putamen_basal_ganglia	17_33332177_G_A_b37	17:33332176-33332177	24664	-0.666985	9.9999e-06	1.46513e-06	SNV	MELT_ALU_17_32734421	17:32734420-32734421	5.30532e-09	101	-0.0119089	0.290433	0.290434	3.44312e-06	1.82669e-14
ENSG00000005156.7|Breast_Mammary_Tissue	ENSG00000005156.7	Breast_Mammary_Tissue	17_33332177_G_A_b37	17:33332176-33332177	24664	-0.245599	9.9999e-06	9.8497e-11	SNV	MELT_ALU_17_32629274	17:32629273-32629274	1.30064e-11	101	-0.00235592	0.373662	0.373663	2.67621e-06	3.48079e-17
ENSG00000005156.7|Cells_EBV-transformed_lymphocytes	ENSG00000005156.7	Cells_EBV-transformed_lymphocytes	17_33360374_C_T_b37	17:33360373-33360374	52861	-0.465625	2.99997e-05	2.195e-05	SNV	MELT_ALU_17_32629274	17:32629273-32629274	1.04201e-07	101	-0.0106216	0.534529	0.53453	1.8708e-06	1.94939e-13
ENSG00000005156.7|Cells_Transformed_fibroblasts	ENSG00000005156.7	Cells_Transformed_fibroblasts	17_33307586_G_A_b37	17:33307585-33307586	73	-0.139299	9.9999e-06	6.42689e-06	SNV	MELT_ALU_17_32734421	17:32734420-32734421	1.19969e-07	101	-0.0142541	0.270047	0.270048	3.70305e-06	4.44251e-13
ENSG00000005156.7|Colon_Sigmoid	ENSG00000005156.7	Colon_Sigmoid	17_33332177_G_A_b37	17:33332176-33332177	24664	-0.20681	0.00577994	0.00669329	SNV	MELT_LINE1_17_33135426	17:33135425-33135426	9.13533e-05	101	-0.00648422	0.142886	0.142887	6.99854e-06	6.3934e-10
ENSG00000005156.7|Colon_Transverse	ENSG00000005156.7	Colon_Transverse	17_33332177_G_A_b37	17:33332176-33332177	24664	-0.316434	9.9999e-06	2.16304e-11	SNV	LUMPY_DEL_40976	17:32872981-32874618	1.24493e-11	101	0.0046798	0.46278	0.46746	0.0100111	1.24631e-13
ENSG00000005156.7|Esophagus_Gastroesophageal_Junction	ENSG00000005156.7	Esophagus_Gastroesophageal_Junction	17_33404842_A_G_b37	17:33404841-33404842	97329	0.383173	0.000229998	0.000274573	SNV	LUMPY_DEL_40976	17:32872981-32874618	2.04818e-05	101	0.0055141	0.322611	0.328125	0.0168049	3.44195e-07
ENSG00000005156.7|Esophagus_Mucosa	ENSG00000005156.7	Esophagus_Mucosa	17_33324382_C_T_b37	17:33324381-33324382	16869	-0.413753	9.9999e-06	6.70923e-24	SNV	MELT_LINE1_17_33135426	17:33135425-33135426	6.85773e-23	101	0.000959136	0.256114	0.257073	0.00373098	2.55861e-25
ENSG00000005156.7|Esophagus_Muscularis	ENSG00000005156.7	Esophagus_Muscularis	17_33329648_G_A_b37	17:33329647-33329648	22135	0.392022	9.9999e-06	6.3506e-07	SNV	LUMPY_DEL_40972	17:32484901-32485002	3.1626e-08	101	0.000913027	0.251868	0.252781	0.00361193	1.14231e-10
ENSG00000005156.7|Heart_Atrial_Appendage	ENSG00000005156.7	Heart_Atrial_Appendage	17_33331575_C_T_b37	17:33331574-33331575	24062	-0.441395	9.9999e-06	5.21969e-15	SNV	MELT_ALU_17_32629274	17:32629273-32629274	9.32688e-13	101	0.012186	0.277201	0.289387	0.0421097	3.92752e-14
ENSG00000005156.7|Heart_Left_Ventricle	ENSG00000005156.7	Heart_Left_Ventricle	17_33307586_G_A_b37	17:33307585-33307586	73	-0.403944	9.9999e-06	1.01372e-17	SNV	MELT_LINE1_17_33135426	17:33135425-33135426	1.94152e-20	101	-0.00311635	0.369944	0.369945	2.7031e-06	5.24812e-26
ENSG00000005156.7|Liver	ENSG00000005156.7	Liver	17_33332629_G_A_b37	17:33332628-33332629	25116	-0.334618	0.000309997	0.000397152	SNV	MELT_ALU_17_32629274	17:32629273-32629274	6.82939e-06	101	0.00223517	0.321045	0.32328	0.00691403	4.72186e-08
ENSG00000005156.7|Lung	ENSG00000005156.7	Lung	17_33332177_G_A_b37	17:33332176-33332177	24664	-0.278842	9.9999e-06	7.44707e-17	SNV	MELT_LINE1_17_33135426	17:33135425-33135426	7.68905e-18	101	-0.00562109	0.307007	0.307008	3.25724e-06	2.50451e-23
ENSG00000005156.7|Minor_Salivary_Gland	ENSG00000005156.7	Minor_Salivary_Gland	17_33332177_G_A_b37	17:33332176-33332177	24664	-0.415363	9.9999e-06	7.06331e-06	SNV	LUMPY_DEL_40972	17:32484901-32485002	6.87363e-09	101	-0.00788042	0.347665	0.347666	2.87632e-06	1.97708e-14
ENSG00000005156.7|Muscle_Skeletal	ENSG00000005156.7	Muscle_Skeletal	17_33382205_G_A_b37	17:33382204-33382205	74692	-0.437927	9.9999e-06	1.22308e-43	SNV	MELT_LINE1_17_33135426	17:33135425-33135426	2.36032e-48	101	-0.00276201	0.306637	0.306638	3.26117e-06	7.6974e-54
ENSG00000005156.7|Nerve_Tibial	ENSG00000005156.7	Nerve_Tibial	17_33356907_G_A_b37	17:33356906-33356907	49394	-0.479008	9.9999e-06	8.75572e-33	SNV	MELT_LINE1_17_33135426	17:33135425-33135426	5.09765e-30	101	-0.00125038	0.399479	0.39948	2.50325e-06	1.27607e-35
ENSG00000005156.7|Ovary	ENSG00000005156.7	Ovary	17_33351917_C_T_b37	17:33351916-33351917	44404	-0.440755	0.0107563	0.0119759	SNV	LUMPY_DEL_40976	17:32872981-32874618	6.00817e-05	101	-0.00508436	0.247677	0.247678	4.0375e-06	2.4258e-10
ENSG00000005156.7|Pancreas	ENSG00000005156.7	Pancreas	17_33313729_A_G_b37	17:33313728-33313729	6216	-0.479546	9.9999e-06	8.47512e-11	SNV	LUMPY_DEL_40972	17:32484901-32485002	4.22717e-09	101	0.0134624	0.417976	0.431438	0.0312035	1.31902e-10
ENSG00000005156.7|Pituitary	ENSG00000005156.7	Pituitary	17_33356907_G_A_b37	17:33356906-33356907	49394	-0.507189	9.9999e-06	1.81577e-10	SNV	MELT_LINE1_17_33135426	17:33135425-33135426	9.5623e-13	101	-0.0066108	0.367975	0.367976	2.71757e-06	2.59862e-18
ENSG00000005156.7|Skin_Not_Sun_Exposed_Suprapubic	ENSG00000005156.7	Skin_Not_Sun_Exposed_Suprapubic	17_33324382_C_T_b37	17:33324381-33324382	16869	-0.379151	9.9999e-06	1.20019e-29	SNV	MELT_LINE1_17_33135426	17:33135425-33135426	6.78182e-29	101	-0.00457254	0.332212	0.332213	3.01012e-06	2.04141e-34
ENSG00000005156.7|Skin_Sun_Exposed_Lower_leg	ENSG00000005156.7	Skin_Sun_Exposed_Lower_leg	17_33360374_C_T_b37	17:33360373-33360374	52861	-0.436092	9.9999e-06	2.38864e-39	SNV	MELT_LINE1_17_33135426	17:33135425-33135426	6.38409e-44	101	-0.00154965	0.313836	0.313837	3.18637e-06	2.03421e-49
ENSG00000005156.7|Small_Intestine_Terminal_Ileum	ENSG00000005156.7	Small_Intestine_Terminal_Ileum	17_33356907_G_A_b37	17:33356906-33356907	49394	-0.382547	0.000209998	0.000474618	SNV	MELT_ALU_17_32734421	17:32734420-32734421	1.40962e-05	101	-0.029684	0.389562	0.389563	2.56698e-06	3.61847e-11
ENSG00000005156.7|Spleen	ENSG00000005156.7	Spleen	17_33201866_A_C_b37	17:33201865-33201866	-105647	-0.441764	9.9999e-06	4.04892e-06	SNV	MELT_LINE1_17_33135426	17:33135425-33135426	2.42877e-08	101	-0.00029002	0.401791	0.401792	2.48885e-06	6.04484e-14
ENSG00000005156.7|Stomach	ENSG00000005156.7	Stomach	17_33383030_C_T_b37	17:33383029-33383030	75517	-0.398236	9.9999e-06	1.29982e-09	SNV	LUMPY_DEL_40976	17:32872981-32874618	7.46359e-10	101	-0.00398574	0.377814	0.377815	2.6468e-06	1.97546e-15
ENSG00000005156.7|Testis	ENSG00000005156.7	Testis	17_33301215_C_T_b37	17:33301214-33301215	-6298	-0.269191	4.99995e-05	0.000104474	SNV	MELT_ALU_17_32734421	17:32734420-32734421	7.4337e-06	101	-0.0127012	0.253996	0.253997	3.93705e-06	2.92668e-11
ENSG00000005156.7|Thyroid	ENSG00000005156.7	Thyroid	17_33356907_G_A_b37	17:33356906-33356907	49394	-0.337336	9.9999e-06	1.12673e-19	SNV	MELT_LINE1_17_33135426	17:33135425-33135426	3.49823e-19	101	-0.00571764	0.35887	0.358871	2.78652e-06	9.74789e-25
ENSG00000005156.7|Whole_Blood	ENSG00000005156.7	Whole_Blood	17_33414758_C_A_b37	17:33414757-33414758	107245	-0.239604	9.9999e-06	3.75918e-11	SNV	LUMPY_DEL_40976	17:32872981-32874618	3.92237e-12	101	0.00311065	0.187485	0.190596	0.0163207	6.40158e-14
ENSG00000005175.5|Heart_Left_Ventricle	ENSG00000005175.5	Heart_Left_Ventricle	12_48074890_TC_T_b37	12:48074889-48074891	-24954	-0.125691	0.0212324	0.0234483	INDEL	LUMPY_INV_89390	12:47290477-47309751	0.000228204	101	0.00844217	0.154401	0.162843	0.0518423	1.18306e-05
ENSG00000005175.5|Muscle_Skeletal	ENSG00000005175.5	Muscle_Skeletal	12_48077073_A_G_b37	12:48077072-48077073	-22771	-0.233688	0.0178247	0.019402	SNV	LUMPY_DEL_32256	12:48725481-48728380	0.00078615	101	0.000745433	0.105169	0.105914	0.00703807	5.53298e-06
ENSG00000005175.5|Whole_Blood	ENSG00000005175.5	Whole_Blood	12_47940829_G_T_b37	12:47940828-47940829	-159015	-0.286855	0.000159998	0.000254992	SNV	GS_DEL_CNV_12_48708543_48710742	12:48708543-48710742	4.71056e-06	101	-0.00446563	0.169229	0.16923	5.90912e-06	2.78353e-11
ENSG00000005187.7|Adipose_Visceral_Omentum	ENSG00000005187.7	Adipose_Visceral_Omentum	16_20847320_C_T_b37	16:20847319-20847320	225755	0.712345	0.0180556	0.0202909	SNV	LUMPY_DEL_38957	16:20451120-20451971	0.0265568	5	0.0586133	0.163187	0.2218	0.264262	0.00701795
ENSG00000005187.7|Adrenal_Gland	ENSG00000005187.7	Adrenal_Gland	16_21006940_G_A_b37	16:21006939-21006940	385375	0.351679	0.0209778	0.022913	SNV	GS_MIXED_CNV_16_21540870_21546721	16:21540870-21546721	0.000221324	101	-0.00359031	0.178766	0.178767	5.59387e-06	1.23806e-09
ENSG00000005187.7|Artery_Tibial	ENSG00000005187.7	Artery_Tibial	16_20474320_A_C_b37	16:20474319-20474320	-147245	-0.323642	7.99992e-05	0.000127375	SNV	LUMPY_MEI_38959	16:20778557-20778861	2.40233e-06	101	-0.00475129	0.161421	0.161422	6.19494e-06	1.48823e-11
ENSG00000005187.7|Cells_Transformed_fibroblasts	ENSG00000005187.7	Cells_Transformed_fibroblasts	16_20750089_G_A_b37	16:20750088-20750089	128524	0.610706	0.0103883	0.0126481	SNV	GS_MIXED_CNV_16_21573649_21579194	16:21573649-21579194	0.000340569	101	0.00492217	0.199692	0.204614	0.0240559	8.19269e-06
ENSG00000005187.7|Colon_Sigmoid	ENSG00000005187.7	Colon_Sigmoid	16_20625259_G_T_b37	16:20625258-20625259	3694	-0.576036	0.015106	0.0167022	SNV	LUMPY_MEI_38959	16:20778557-20778861	0.00313592	101	0.0095735	0.102488	0.112061	0.0854308	0.000267904
ENSG00000005187.7|Colon_Transverse	ENSG00000005187.7	Colon_Transverse	16_21175356_T_C_b37	16:21175355-21175356	553791	-0.226334	0.00388996	0.00462849	SNV	LUMPY_MEI_38959	16:20778557-20778861	0.000352476	101	0.00549472	0.102689	0.108184	0.0507906	1.79025e-05
ENSG00000005187.7|Esophagus_Mucosa	ENSG00000005187.7	Esophagus_Mucosa	16_20758003_A_G_b37	16:20758002-20758003	136438	0.614237	9.9999e-06	8.20425e-26	SNV	LUMPY_MEI_38959	16:20778557-20778861	0.00209103	10	0.229112	0.283932	0.513044	0.446574	0.0009338
ENSG00000005187.7|Esophagus_Muscularis	ENSG00000005187.7	Esophagus_Muscularis	16_20848426_A_G_b37	16:20848425-20848426	226861	0.240119	0.000509995	0.000710744	SNV	LUMPY_MEI_38959	16:20778557-20778861	0.00114773	101	0.0326127	0.099781	0.132394	0.246331	0.000282721
ENSG00000005187.7|Heart_Atrial_Appendage	ENSG00000005187.7	Heart_Atrial_Appendage	16_20684831_C_A_b37	16:20684830-20684831	63266	-0.555228	1.99998e-05	4.45871e-05	SNV	LUMPY_DEL_38957	16:20451120-20451971	3.5097e-06	101	0.0204509	0.276552	0.297003	0.0688576	2.4167e-07
ENSG00000005187.7|Heart_Left_Ventricle	ENSG00000005187.7	Heart_Left_Ventricle	16_21093491_C_T_b37	16:21093490-21093491	471926	-0.295485	0.0095899	0.0110925	SNV	LUMPY_MEI_38959	16:20778557-20778861	0.000355847	101	0.000931942	0.120583	0.121515	0.00766936	2.72912e-06
ENSG00000005187.7|Minor_Salivary_Gland	ENSG00000005187.7	Minor_Salivary_Gland	16_20736910_G_A_b37	16:20736909-20736910	115345	0.716408	0.00174998	0.00247109	SNV	LUMPY_MEI_38959	16:20778557-20778861	0.00144376	79	0.142799	0.032631	0.17543	0.813994	0.00117521
ENSG00000005187.7|Muscle_Skeletal	ENSG00000005187.7	Muscle_Skeletal	16_20849213_A_G_b37	16:20849212-20849213	227648	0.531833	9.9999e-06	5.90982e-15	SNV	LUMPY_MEI_38959	16:20778557-20778861	0.0870722	5	0.104271	0.096353	0.200624	0.519733	0.0452543
ENSG00000005187.7|Nerve_Tibial	ENSG00000005187.7	Nerve_Tibial	16_20927258_G_T_b37	16:20927257-20927258	305693	0.283203	0.00248998	0.00307528	SNV	LUMPY_MEI_38959	16:20778557-20778861	0.00063061	101	0.00408314	0.133548	0.137631	0.0296673	1.87085e-05
ENSG00000005187.7|Pituitary	ENSG00000005187.7	Pituitary	16_20940197_T_C_b37	16:20940196-20940197	318632	0.968599	0.00277997	0.00343951	SNV	LUMPY_MEI_38959	16:20778557-20778861	0.00758615	15	0.0980422	0.037063	0.135105	0.725673	0.00550506
ENSG00000005187.7|Skin_Not_Sun_Exposed_Suprapubic	ENSG00000005187.7	Skin_Not_Sun_Exposed_Suprapubic	16_20886770_G_A_b37	16:20886769-20886770	265205	0.411519	9.9999e-06	8.23879e-14	SNV	LUMPY_MEI_38959	16:20778557-20778861	0.0278798	6	0.150631	0.1218	0.272431	0.552914	0.0154151
ENSG00000005187.7|Skin_Sun_Exposed_Lower_leg	ENSG00000005187.7	Skin_Sun_Exposed_Lower_leg	16_20740321_C_T_b37	16:20740320-20740321	118756	0.454186	9.9999e-06	1.95871e-19	SNV	LUMPY_MEI_38959	16:20778557-20778861	0.0178214	5	0.151618	0.09423	0.245848	0.616714	0.0109907
ENSG00000005187.7|Stomach	ENSG00000005187.7	Stomach	16_20746321_T_C_b37	16:20746320-20746321	124756	0.167957	0.000179998	0.000299526	SNV	LUMPY_MEI_38959	16:20778557-20778861	0.000805728	101	0.0367474	0.121666	0.158413	0.231972	0.000186906
ENSG00000005187.7|Thyroid	ENSG00000005187.7	Thyroid	16_20647921_C_T_b37	16:20647920-20647921	26356	0.2963	0.00383996	0.00459183	SNV	LUMPY_MEI_38959	16:20778557-20778861	0.000314853	101	0.012263	0.091447	0.10371	0.118243	3.72292e-05
ENSG00000005189.15|Adipose_Subcutaneous	ENSG00000005189.15	Adipose_Subcutaneous	16_20904590_G_T_b37	16:20904589-20904590	86591	-0.218979	0.00169998	0.00234106	SNV	LUMPY_MEI_38959	16:20778557-20778861	3.22344e-05	101	-0.00178578	0.298027	0.298028	3.35539e-06	1.08159e-10
ENSG00000005189.15|Artery_Aorta	ENSG00000005189.15	Artery_Aorta	16_21670404_CA_C_b37	16:21670403-21670405	852405	0.296184	0.0154404	0.0168223	INDEL	MELT_ALU_16_20777644	16:20777643-20777644	0.000768249	101	0.00628499	0.186989	0.193274	0.0325186	2.49824e-05
ENSG00000005189.15|Brain_Cerebellar_Hemisphere	ENSG00000005189.15	Brain_Cerebellar_Hemisphere	16_20874528_A_G_b37	16:20874527-20874528	56529	-0.422054	0.000799992	0.00110577	SNV	LUMPY_MEI_38959	16:20778557-20778861	2.88355e-05	101	-0.0158811	0.358635	0.358636	2.78834e-06	8.04032e-11
ENSG00000005189.15|Brain_Cerebellum	ENSG00000005189.15	Brain_Cerebellum	16_20891451_G_A_b37	16:20891450-20891451	73452	-0.507675	9.9999e-06	3.25818e-09	SNV	LUMPY_MEI_38959	16:20778557-20778861	2.62184e-10	101	-0.0171936	0.354679	0.35468	2.81944e-06	7.39212e-16
ENSG00000005189.15|Colon_Sigmoid	ENSG00000005189.15	Colon_Sigmoid	16_20707898_T_A_b37	16:20707897-20707898	-110101	0.273297	0.000389996	0.000430627	SNV	LUMPY_MEI_38959	16:20778557-20778861	0.000441372	101	0.0205373	0.183951	0.204488	0.100433	4.43283e-05
ENSG00000005189.15|Esophagus_Mucosa	ENSG00000005189.15	Esophagus_Mucosa	16_20775303_T_C_b37	16:20775302-20775303	-42696	-0.628318	0.00292997	0.00374957	SNV	LUMPY_BND_7181_1	16:20118046-20118047	0.000104323	101	0.00245935	0.184721	0.18718	0.0131389	1.37069e-06
ENSG00000005189.15|Heart_Atrial_Appendage	ENSG00000005189.15	Heart_Atrial_Appendage	16_20664536_T_TA_b37	16:20664535-20664536	-153463	0.851132	4.99995e-05	3.96635e-05	INDEL	LUMPY_MEI_38959	16:20778557-20778861	4.89954e-05	101	0.0020562	0.237975	0.240031	0.00856639	4.19714e-07
ENSG00000005189.15|Nerve_Tibial	ENSG00000005189.15	Nerve_Tibial	16_20775303_T_C_b37	16:20775302-20775303	-42696	-0.780822	0.00338997	0.00393623	SNV	LUMPY_DEL_38948	16:19945554-19967579	0.000607862	101	-0.000216714	0.200336	0.200337	4.99159e-06	3.0342e-09
ENSG00000005189.15|Ovary	ENSG00000005189.15	Ovary	16_20723161_G_A_b37	16:20723160-20723161	-94838	0.575446	1.99998e-05	2.28337e-05	SNV	LUMPY_MEI_38959	16:20778557-20778861	1.43226e-06	101	0.0348126	0.404862	0.439675	0.0791781	1.13404e-07
ENSG00000005189.15|Skin_Not_Sun_Exposed_Suprapubic	ENSG00000005189.15	Skin_Not_Sun_Exposed_Suprapubic	16_20700416_CAT_C_b37	16:20700415-20700418	-117583	-0.725909	0.012207	0.0142022	INDEL	LUMPY_DEL_38957	16:20451120-20451971	0.00335104	101	0.0058654	0.10261	0.108475	0.0540712	0.000181195
ENSG00000005189.15|Skin_Sun_Exposed_Lower_leg	ENSG00000005189.15	Skin_Sun_Exposed_Lower_leg	16_20677143_T_C_b37	16:20677142-20677143	-140856	-0.504701	0.00371996	0.00433797	SNV	LUMPY_DEL_38957	16:20451120-20451971	0.000344513	101	0.00494482	0.195331	0.200276	0.02469	8.50603e-06
ENSG00000005189.15|Stomach	ENSG00000005189.15	Stomach	16_20713034_G_T_b37	16:20713033-20713034	-104965	-0.290512	0.00550994	0.0065171	SNV	LUMPY_DUP_78901	16:20515910-20516053	4.7291e-05	101	-0.00181196	0.175208	0.175209	5.70747e-06	2.69912e-10
ENSG00000005189.15|Testis	ENSG00000005189.15	Testis	16_20725086_G_A_b37	16:20725085-20725086	-92913	0.244863	0.000759992	0.000821127	SNV	GS_MIXED_CNV_16_21781800_21787111	16:21781800-21787111	0.000307255	101	0.020233	0.195321	0.215554	0.0938651	2.88405e-05
ENSG00000005189.15|Uterus	ENSG00000005189.15	Uterus	16_20730957_G_T_b37	16:20730956-20730957	-87042	0.46585	0.00470995	0.00575517	SNV	LUMPY_MEI_38959	16:20778557-20778861	0.00012306	101	0.0254104	0.193108	0.218518	0.116285	1.431e-05
ENSG00000005194.10|Adipose_Subcutaneous	ENSG00000005194.10	Adipose_Subcutaneous	16_57480654_C_A_b37	16:57480653-57480654	-694	-0.497094	0.000169998	0.000207902	SNV	LUMPY_BND_3691_2	16:58102587-58102588	7.02848e-06	101	0.0115847	0.237303	0.248888	0.0465459	3.27147e-07
ENSG00000005194.10|Adipose_Visceral_Omentum	ENSG00000005194.10	Adipose_Visceral_Omentum	16_57469509_G_A_b37	16:57469508-57469509	-11839	-0.266866	9.9999e-06	1.13483e-09	SNV	LUMPY_DEL_39394	16:57326355-57328158	5.86023e-10	101	0.00158817	0.302545	0.304133	0.00522196	3.06019e-12
ENSG00000005194.10|Artery_Aorta	ENSG00000005194.10	Artery_Aorta	16_57384668_G_A_b37	16:57384667-57384668	-96680	-0.448817	0.0145908	0.0153524	SNV	LUMPY_DEL_39379	16:56617028-56617359	0.000119798	101	-0.000533571	0.251688	0.251689	3.97316e-06	4.75977e-10
ENSG00000005194.10|Cells_Transformed_fibroblasts	ENSG00000005194.10	Cells_Transformed_fibroblasts	16_57469777_G_GCTAT_b37	16:57469776-57469777	-11571	-0.608206	9.9999e-06	2.24279e-08	INDEL	LUMPY_MEI_39390	16:57252635-57252944	1.08804e-09	101	-0.0030568	0.416264	0.416265	2.40232e-06	2.61382e-15
ENSG00000005194.10|Esophagus_Mucosa	ENSG00000005194.10	Esophagus_Mucosa	16_57466539_A_G_b37	16:57466538-57466539	-14809	-0.285936	9.9999e-06	5.10454e-06	SNV	LUMPY_DEL_39396	16:57366311-57367118	2.38324e-07	101	-0.00516446	0.307906	0.307907	3.24773e-06	7.74012e-13
ENSG00000005194.10|Lung	ENSG00000005194.10	Lung	16_57484917_G_A_b37	16:57484916-57484917	3569	-0.458883	9.9999e-06	5.08111e-08	SNV	LUMPY_DEL_39394	16:57326355-57328158	9.4501e-10	101	-0.00239671	0.317386	0.317387	3.15073e-06	2.97747e-15
ENSG00000005194.10|Minor_Salivary_Gland	ENSG00000005194.10	Minor_Salivary_Gland	16_57531448_C_T_b37	16:57531447-57531448	50100	-0.690386	0.00452995	0.00519506	SNV	LUMPY_MEI_39412	16:58290920-58291220	0.000102094	101	-0.0125169	0.357956	0.357957	2.79363e-06	2.85213e-10
ENSG00000005194.10|Skin_Not_Sun_Exposed_Suprapubic	ENSG00000005194.10	Skin_Not_Sun_Exposed_Suprapubic	16_57466539_A_G_b37	16:57466538-57466539	-14809	-0.378241	9.9999e-06	8.04992e-08	SNV	LUMPY_DEL_39396	16:57366311-57367118	6.95158e-09	101	-0.00126769	0.30984	0.309841	3.22746e-06	2.24359e-14
ENSG00000005194.10|Skin_Sun_Exposed_Lower_leg	ENSG00000005194.10	Skin_Sun_Exposed_Lower_leg	16_57466539_A_G_b37	16:57466538-57466539	-14809	-0.304381	9.9999e-06	9.39282e-08	SNV	LUMPY_MEI_39390	16:57252635-57252944	2.13429e-08	101	-0.00567729	0.28118	0.281181	3.55643e-06	7.59045e-14
ENSG00000005194.10|Testis	ENSG00000005194.10	Testis	16_57493802_TCATTTG_T_b37	16:57493801-57493808	12454	0.422379	9.9999e-06	3.87077e-13	INDEL	LUMPY_MEI_39390	16:57252635-57252944	1.55634e-14	101	-0.00134626	0.386309	0.38631	2.58859e-06	4.02873e-20
ENSG00000005194.10|Thyroid	ENSG00000005194.10	Thyroid	16_57503360_C_T_b37	16:57503359-57503360	22012	-0.273875	9.9999e-06	6.65878e-07	SNV	MELT_ALU_16_56569808	16:56569807-56569808	4.03174e-08	101	0.00306202	0.305879	0.308941	0.00991134	3.99599e-10
ENSG00000005206.12|Adipose_Subcutaneous	ENSG00000005206.12	Adipose_Subcutaneous	19_2340235_C_T_b37	19:2340234-2340235	11615	-0.178033	0.000179998	0.000176517	SNV	GS_DEL_CNV_19_2909384_2910391	19:2909384-2910391	1.58001e-05	101	-0.000202645	0.238873	0.238874	4.18631e-06	6.61441e-11
ENSG00000005206.12|Adipose_Visceral_Omentum	ENSG00000005206.12	Adipose_Visceral_Omentum	19_2353368_G_A_b37	19:2353367-2353368	24748	-0.191561	9.9999e-06	1.90057e-06	SNV	GS_DEL_CNV_19_2909384_2910391	19:2909384-2910391	5.22781e-08	101	0.00560824	0.302601	0.308209	0.0181962	9.51263e-10
ENSG00000005206.12|Artery_Aorta	ENSG00000005206.12	Artery_Aorta	19_2356475_A_G_b37	19:2356474-2356475	27855	-0.196997	0.00121999	0.00158273	SNV	LUMPY_DUP_79957	19:1923868-1924057	3.2427e-06	101	-0.0018528	0.250791	0.250792	3.98737e-06	1.29298e-11
ENSG00000005206.12|Artery_Tibial	ENSG00000005206.12	Artery_Tibial	19_2356277_A_G_b37	19:2356276-2356277	27657	-0.147675	0.000129999	0.000207202	SNV	LUMPY_DUP_79971	19:3310222-3310942	1.63299e-05	101	0.00877222	0.321856	0.330628	0.026532	4.33265e-07
ENSG00000005206.12|Brain_Cerebellar_Hemisphere	ENSG00000005206.12	Brain_Cerebellar_Hemisphere	19_2341102_AG_A_b37	19:2341101-2341103	12482	-0.27579	0.0130169	0.0148788	INDEL	LUMPY_DUP_79971	19:3310222-3310942	0.000312864	101	0.0340925	0.437501	0.471593	0.0722921	2.26176e-05
ENSG00000005206.12|Brain_Substantia_nigra	ENSG00000005206.12	Brain_Substantia_nigra	19_3164898_G_C_b37	19:3164897-3164898	836278	0.416524	0.00359996	0.00398227	SNV	LUMPY_DUP_79971	19:3310222-3310942	0.000106404	101	-0.000966708	0.449914	0.449915	2.22264e-06	2.36498e-10
ENSG00000005206.12|Breast_Mammary_Tissue	ENSG00000005206.12	Breast_Mammary_Tissue	19_2346378_C_T_b37	19:2346377-2346378	17758	0.297503	9.9999e-06	1.89686e-06	SNV	LUMPY_DEL_43499	19:1950337-1951773	3.5002e-07	101	-0.00676306	0.511121	0.511122	1.95648e-06	6.84807e-13
ENSG00000005206.12|Cells_Transformed_fibroblasts	ENSG00000005206.12	Cells_Transformed_fibroblasts	19_2359501_C_G_b37	19:2359500-2359501	30881	-0.214873	9.9999e-06	1.48254e-06	SNV	LUMPY_DEL_43592	19:3173437-3175765	6.68472e-08	101	-0.00324353	0.396833	0.396834	2.51995e-06	1.68452e-13
ENSG00000005206.12|Esophagus_Gastroesophageal_Junction	ENSG00000005206.12	Esophagus_Gastroesophageal_Junction	19_2323197_G_A_b37	19:2323196-2323197	-5423	0.187752	3.99996e-05	2.93863e-05	SNV	GS_DEL_CNV_19_2909384_2910391	19:2909384-2910391	1.19252e-06	101	0.00229635	0.333762	0.336058	0.00683319	8.14872e-09
ENSG00000005206.12|Esophagus_Mucosa	ENSG00000005206.12	Esophagus_Mucosa	19_2343498_G_A_b37	19:2343497-2343498	14878	0.326525	9.9999e-06	2.6918e-09	SNV	GS_DEL_CNV_19_2909384_2910391	19:2909384-2910391	3.66194e-10	101	0.00251102	0.391343	0.393854	0.00637551	2.33467e-12
ENSG00000005206.12|Esophagus_Muscularis	ENSG00000005206.12	Esophagus_Muscularis	19_2340235_C_T_b37	19:2340234-2340235	11615	-0.136029	9.9999e-06	1.3482e-06	SNV	LUMPY_BND_7809_1	19:2147061-2147062	2.54025e-07	101	0.00766201	0.228233	0.235895	0.0324806	8.25088e-09
ENSG00000005206.12|Heart_Atrial_Appendage	ENSG00000005206.12	Heart_Atrial_Appendage	19_2341093_CCTCCCTGG_C_b37	19:2341092-2341101	12473	-0.199265	9.9999e-06	1.28687e-05	INDEL	GS_DEL_CNV_19_2909384_2910391	19:2909384-2910391	4.30086e-06	101	0.00981045	0.446217	0.456027	0.0215128	9.25235e-08
ENSG00000005206.12|Heart_Left_Ventricle	ENSG00000005206.12	Heart_Left_Ventricle	19_2341059_G_A_b37	19:2341058-2341059	12439	-0.131462	0.00444996	0.00476151	SNV	LUMPY_DEL_43543	19:2576029-2576117	0.000144579	101	-0.00356702	0.312442	0.312443	3.20058e-06	4.62737e-10
ENSG00000005206.12|Lung	ENSG00000005206.12	Lung	19_2345595_G_C_b37	19:2345594-2345595	16975	-0.136689	0.000629994	0.000829596	SNV	LUMPY_DUP_79971	19:3310222-3310942	1.54799e-05	101	0.00582473	0.312219	0.318044	0.0183142	2.83502e-07
ENSG00000005206.12|Nerve_Tibial	ENSG00000005206.12	Nerve_Tibial	19_2358485_C_T_b37	19:2358484-2358485	29865	-0.138133	0.00121999	0.00143998	SNV	LUMPY_DEL_43543	19:2576029-2576117	4.22068e-05	101	0.023183	0.343035	0.366218	0.0633038	2.67185e-06
ENSG00000005206.12|Pancreas	ENSG00000005206.12	Pancreas	19_2339958_T_C_b37	19:2339957-2339958	11338	-0.833076	9.9999e-06	1.77869e-08	SNV	LUMPY_DUP_79971	19:3310222-3310942	2.31909e-08	101	0.0252892	0.536289	0.561578	0.0450324	1.04434e-09
ENSG00000005206.12|Prostate	ENSG00000005206.12	Prostate	19_2330570_A_C_b37	19:2330569-2330570	1950	0.334954	0.00321997	0.00411985	SNV	MELT_ALU_19_3081482	19:3081481-3081482	2.24229e-05	101	0.00412425	0.485195	0.489319	0.00842855	1.88993e-07
ENSG00000005206.12|Skin_Not_Sun_Exposed_Suprapubic	ENSG00000005206.12	Skin_Not_Sun_Exposed_Suprapubic	19_2353368_G_A_b37	19:2353367-2353368	24748	-0.226064	9.9999e-06	4.15843e-11	SNV	GS_DEL_CNV_19_2909384_2910391	19:2909384-2910391	9.44402e-11	101	-0.00172917	0.317487	0.317488	3.14973e-06	2.97461e-16
ENSG00000005206.12|Skin_Sun_Exposed_Lower_leg	ENSG00000005206.12	Skin_Sun_Exposed_Lower_leg	19_2353464_ACC_A_b37	19:2353463-2353466	24844	-0.213026	9.9999e-06	3.94144e-11	INDEL	LUMPY_BND_43537_1	19:2418259-2418260	3.24198e-12	101	0.000613963	0.346338	0.346952	0.00176959	5.73698e-15
ENSG00000005206.12|Stomach	ENSG00000005206.12	Stomach	19_2356475_A_G_b37	19:2356474-2356475	27855	-0.151936	0.000859991	0.001206	SNV	LUMPY_DEL_43499	19:1950337-1951773	2.38041e-05	101	0.00354079	0.438134	0.441675	0.00801674	1.90831e-07
ENSG00000005206.12|Testis	ENSG00000005206.12	Testis	19_2322353_T_A_b37	19:2322352-2322353	-6267	0.157534	0.0158381	0.0175179	SNV	LUMPY_BND_7809_1	19:2147061-2147062	0.000347521	101	0.0116894	0.332495	0.344184	0.0339626	1.18027e-05
ENSG00000005206.12|Thyroid	ENSG00000005206.12	Thyroid	19_2329603_C_G_b37	19:2329602-2329603	983	-0.152072	9.9999e-06	2.31573e-08	SNV	LUMPY_BND_7809_1	19:2147061-2147062	1.7423e-09	101	0.00723314	0.284316	0.291549	0.0248093	4.32252e-11
ENSG00000005206.12|Whole_Blood	ENSG00000005206.12	Whole_Blood	19_2328730_G_T_b37	19:2328729-2328730	110	0.301331	0.0146596	0.0164233	SNV	LUMPY_DUP_79971	19:3310222-3310942	0.000835131	101	-0.000285742	0.510286	0.510287	1.95968e-06	1.63659e-09
ENSG00000005238.15|Adipose_Subcutaneous	ENSG00000005238.15	Adipose_Subcutaneous	9_35112486_C_T_b37	9:35112485-35112486	-3852	0.236105	9.9999e-05	0.000183502	SNV	LUMPY_DEL_71358	9:35364129-35364311	3.95554e-05	101	0.000782749	0.121866	0.122649	0.00638204	2.52444e-07
ENSG00000005238.15|Artery_Aorta	ENSG00000005238.15	Artery_Aorta	9_35112486_C_T_b37	9:35112485-35112486	-3852	0.286616	3.99996e-05	4.76443e-05	SNV	LUMPY_DUP_86541	9:34169253-34169375	1.46972e-05	101	0.00723803	0.147268	0.154506	0.0468463	6.88509e-07
ENSG00000005238.15|Cells_Transformed_fibroblasts	ENSG00000005238.15	Cells_Transformed_fibroblasts	9_34905132_A_T_b37	9:34905131-34905132	-211206	0.468564	0.000479995	0.000714305	SNV	LUMPY_DEL_71364	9:35980788-35981992	3.85837e-05	101	-0.0015181	0.089389	0.08939	1.11869e-05	4.31632e-10
ENSG00000005238.15|Colon_Sigmoid	ENSG00000005238.15	Colon_Sigmoid	9_34823236_G_A_b37	9:34823235-34823236	-293102	0.548151	0.00428996	0.00543083	SNV	MELT_SVA_9_34703699	9:34703698-34703699	0.000460011	101	0.00799837	0.202705	0.210703	0.0379603	1.74622e-05
ENSG00000005238.15|Esophagus_Gastroesophageal_Junction	ENSG00000005238.15	Esophagus_Gastroesophageal_Junction	9_35117717_T_A_b37	9:35117716-35117717	1379	0.312334	0.00110999	0.00146515	SNV	LUMPY_BND_86543_1	9:34681478-34681479	8.78983e-05	101	0.00558339	0.111713	0.117296	0.0476007	4.18402e-06
ENSG00000005238.15|Esophagus_Mucosa	ENSG00000005238.15	Esophagus_Mucosa	9_35114394_A_G_b37	9:35114393-35114394	-1944	0.300114	9.9999e-06	1.93434e-11	SNV	LUMPY_DEL_71342	9:34135105-34135909	1.00422e-11	101	0.00152097	0.168474	0.169995	0.00894715	8.98491e-14
ENSG00000005238.15|Nerve_Tibial	ENSG00000005238.15	Nerve_Tibial	9_35114614_A_G_b37	9:35114613-35114614	-1724	-0.224805	4.99995e-05	0.000120101	SNV	LUMPY_DUP_86541	9:34169253-34169375	3.60417e-06	101	0.000341622	0.152905	0.153247	0.00222923	8.03452e-09
ENSG00000005238.15|Pancreas	ENSG00000005238.15	Pancreas	9_34185376_C_T_b37	9:34185375-34185376	-930962	-0.903062	0.0147379	0.0166957	SNV	LUMPY_DEL_71364	9:35980788-35981992	0.000890636	101	-0.00160027	0.173183	0.173184	5.77421e-06	5.14272e-09
ENSG00000005238.15|Skin_Sun_Exposed_Lower_leg	ENSG00000005238.15	Skin_Sun_Exposed_Lower_leg	9_35943366_A_C_b37	9:35943365-35943366	827028	0.90001	0.0100353	0.0114087	SNV	LUMPY_DEL_71358	9:35364129-35364311	0.0011083	101	0.00320365	0.14215	0.145354	0.0220404	2.44274e-05
ENSG00000005238.15|Testis	ENSG00000005238.15	Testis	9_35482149_C_T_b37	9:35482148-35482149	365811	0.335101	0.00492995	0.00659107	SNV	LUMPY_DEL_71358	9:35364129-35364311	0.00151684	56	0.0365228	0.191874	0.228397	0.159909	0.000242556
ENSG00000005238.15|Whole_Blood	ENSG00000005238.15	Whole_Blood	9_35752048_C_A_b37	9:35752047-35752048	635710	0.626855	0.00884991	0.0101918	SNV	LUMPY_DUP_86541	9:34169253-34169375	0.000442087	101	0.00258361	0.053951	0.0565346	0.0456996	2.02032e-05
ENSG00000005243.5|Adipose_Subcutaneous	ENSG00000005243.5	Adipose_Subcutaneous	17_46102198_CT_C_b37	17:46102197-46102199	-13194	-0.178441	0.0167467	0.0186086	INDEL	LUMPY_DEL_41202	17:45634782-45635284	0.000723072	101	0.00316876	0.160314	0.163483	0.0193828	1.40152e-05
ENSG00000005243.5|Artery_Aorta	ENSG00000005243.5	Artery_Aorta	17_46102198_CT_C_b37	17:46102197-46102199	-13194	-0.225344	0.00685993	0.00809814	INDEL	MELT_ALU_17_46617220	17:46617219-46617220	0.000241651	101	0.0115187	0.06901	0.0805287	0.143038	3.45653e-05
ENSG00000005243.5|Breast_Mammary_Tissue	ENSG00000005243.5	Breast_Mammary_Tissue	17_46100871_C_T_b37	17:46100870-46100871	-14521	-0.27417	0.00754992	0.00931879	SNV	LUMPY_DEL_41198	17:45115934-45133313	0.000178833	101	-0.000685513	0.177723	0.177724	5.6267e-06	1.00624e-09
ENSG00000005243.5|Esophagus_Mucosa	ENSG00000005243.5	Esophagus_Mucosa	17_46163867_G_A_b37	17:46163866-46163867	48475	0.266628	0.0329396	0.0354364	SNV	LUMPY_DEL_41208	17:46159886-46162201	0.00172037	101	0.0164462	0.122803	0.139249	0.118106	0.000203186
ENSG00000005243.5|Heart_Left_Ventricle	ENSG00000005243.5	Heart_Left_Ventricle	17_46088944_C_T_b37	17:46088943-46088944	-26448	-0.251668	0.0216831	0.0236606	SNV	LUMPY_DEL_41208	17:46159886-46162201	0.0030148	86	0.0193582	0.126777	0.146135	0.132468	0.000399365
ENSG00000005243.5|Muscle_Skeletal	ENSG00000005243.5	Muscle_Skeletal	17_46238276_A_G_b37	17:46238275-46238276	122884	-0.234916	9.9999e-06	4.02676e-06	SNV	LUMPY_DEL_41202	17:45634782-45635284	6.00323e-07	101	0.000562721	0.167806	0.168369	0.00334219	2.00639e-09
ENSG00000005243.5|Nerve_Tibial	ENSG00000005243.5	Nerve_Tibial	17_45311777_T_A_b37	17:45311776-45311777	-803615	-0.256364	0.00659993	0.00806157	SNV	LUMPY_DEL_41219	17:46904681-46907510	0.000776997	101	0.00243037	0.225923	0.228353	0.010643	8.26958e-06
ENSG00000005243.5|Skin_Not_Sun_Exposed_Suprapubic	ENSG00000005243.5	Skin_Not_Sun_Exposed_Suprapubic	17_46579232_C_T_b37	17:46579231-46579232	463840	0.32373	0.00167998	0.00231879	SNV	MELT_ALU_17_46505002	17:46505001-46505002	0.000626347	101	0.00995232	0.078002	0.0879543	0.113153	7.0873e-05
ENSG00000005243.5|Stomach	ENSG00000005243.5	Stomach	17_46732136_G_GTAGA_b37	17:46732135-46732136	616744	0.265146	0.0170511	0.0194105	INDEL	MELT_ALU_17_46505002	17:46505001-46505002	0.000446212	101	-0.00407266	0.105538	0.105539	9.47517e-06	4.22793e-09
ENSG00000005243.5|Testis	ENSG00000005243.5	Testis	17_46101460_G_A_b37	17:46101459-46101460	-13932	0.804018	9.9999e-06	2.3231e-15	SNV	MELT_ALU_17_46505002	17:46505001-46505002	3.80032e-15	101	0.0935252	0.33815	0.431675	0.216656	8.23362e-16
ENSG00000005243.5|Thyroid	ENSG00000005243.5	Thyroid	17_46102198_CT_C_b37	17:46102197-46102199	-13194	-0.193413	0.000479995	0.000648117	INDEL	MELT_ALU_17_46505002	17:46505001-46505002	0.000152316	101	0.00500587	0.118035	0.123041	0.0406846	6.19692e-06
ENSG00000005243.5|Whole_Blood	ENSG00000005243.5	Whole_Blood	17_46517797_C_T_b37	17:46517796-46517797	402405	0.348523	0.00150998	0.00209076	SNV	LUMPY_BND_41214_1	17:46615802-46615803	0.00140016	101	0.0128416	0.020133	0.0329746	0.389439	0.000545277
ENSG00000005249.8|Artery_Aorta	ENSG00000005249.8	Artery_Aorta	7_106414069_T_G_b37	7:106414068-106414069	-271025	0.43351	1.99998e-05	1.87852e-06	SNV	LUMPY_BND_2653_2	7:107232101-107232102	2.79662e-07	101	-0.00451654	0.275245	0.275246	3.63311e-06	1.01604e-12
ENSG00000005249.8|Artery_Tibial	ENSG00000005249.8	Artery_Tibial	7_106691486_G_A_b37	7:106691485-106691486	6392	-0.532702	9.9999e-06	2.0236e-06	SNV	LUMPY_BND_2653_2	7:107232101-107232102	8.23424e-07	101	-0.00310442	0.477928	0.477929	2.09236e-06	1.7229e-12
ENSG00000005249.8|Cells_Transformed_fibroblasts	ENSG00000005249.8	Cells_Transformed_fibroblasts	7_106142771_C_T_b37	7:106142770-106142771	-542323	0.367954	0.00735993	0.0081742	SNV	GS_DEL_CNV_7_107400864_107402463	7:107400864-107402463	0.000656735	101	0.00502123	0.22795	0.232971	0.021553	1.41546e-05
ENSG00000005249.8|Esophagus_Muscularis	ENSG00000005249.8	Esophagus_Muscularis	7_106737879_G_C_b37	7:106737878-106737879	52785	-0.187016	0.014648	0.0163828	SNV	GS_DEL_CNV_7_107015476_107016575	7:107015476-107016575	0.000112324	101	0.00204953	0.123501	0.125551	0.0163243	1.83361e-06
ENSG00000005249.8|Heart_Atrial_Appendage	ENSG00000005249.8	Heart_Atrial_Appendage	7_106694591_G_A_b37	7:106694590-106694591	9497	-0.392373	0.0137865	0.0153227	SNV	LUMPY_BND_18374_2	7:105967894-105967895	0.00012955	101	-0.00479236	0.282729	0.28273	3.53694e-06	4.58211e-10
ENSG00000005249.8|Small_Intestine_Terminal_Ileum	ENSG00000005249.8	Small_Intestine_Terminal_Ileum	7_105817328_C_T_b37	7:105817327-105817328	-867766	-0.313524	0.00948991	0.0114819	SNV	LUMPY_MEI_66940	7:107683993-107684126	0.000228629	101	0.0117296	0.245552	0.257282	0.0455905	1.04233e-05
ENSG00000005249.8|Stomach	ENSG00000005249.8	Stomach	7_106434005_T_C_b37	7:106434004-106434005	-251089	-0.649538	0.00150998	0.00198506	SNV	LUMPY_BND_18374_2	7:105967894-105967895	6.96393e-05	101	0.00389489	0.196798	0.200693	0.0194072	1.3515e-06
ENSG00000005302.13|Artery_Tibial	ENSG00000005302.13	Artery_Tibial	X_12772286_C_T_b37	X:12772285-12772286	996008	0.162697	0.0369782	0.0383155	SNV	LUMPY_BND_96076_1	X:11608892-11608893	0.000725151	101	-0.000232729	0.01639	0.016391	6.10091e-05	4.42408e-08
ENSG00000005302.13|Muscle_Skeletal	ENSG00000005302.13	Muscle_Skeletal	X_11775758_T_G_b37	X:11775757-11775758	-520	-0.300175	0.0122198	0.0138649	SNV	LUMPY_BND_96076_1	X:11608892-11608893	0.00148624	101	0.00510975	0.048543	0.0536527	0.0952374	0.000141546
ENSG00000005302.13|Nerve_Tibial	ENSG00000005302.13	Nerve_Tibial	X_11792002_GA_G_b37	X:11792001-11792003	15724	-0.332893	0.0112578	0.0125134	INDEL	LUMPY_MEI_73510	X:11953199-11959435	0.000196953	101	0.00111375	0.045367	0.0464807	0.0239615	4.71929e-06
ENSG00000005379.11|Adipose_Subcutaneous	ENSG00000005379.11	Adipose_Subcutaneous	17_56423114_C_T_b37	17:56423113-56423114	16962	0.178035	9.9999e-06	3.32041e-06	SNV	LUMPY_DEL_41358	17:56207503-56213609	1.41524e-06	101	-0.00129225	0.186234	0.186235	5.36956e-06	7.59922e-12
ENSG00000005379.11|Adipose_Visceral_Omentum	ENSG00000005379.11	Adipose_Visceral_Omentum	17_56711542_G_A_b37	17:56711541-56711542	305390	0.114773	0.0096299	0.0111483	SNV	LUMPY_DEL_41358	17:56207503-56213609	0.000110047	101	0.00604427	0.143736	0.14978	0.0403542	4.44086e-06
ENSG00000005379.11|Artery_Aorta	ENSG00000005379.11	Artery_Aorta	17_56423114_C_T_b37	17:56423113-56423114	16962	0.167779	9.9999e-06	1.62911e-05	SNV	LUMPY_DEL_41353	17:55687811-55689914	2.88791e-05	101	0.00800668	0.165867	0.173874	0.0460488	1.32985e-06
ENSG00000005379.11|Artery_Coronary	ENSG00000005379.11	Artery_Coronary	17_56423114_C_T_b37	17:56423113-56423114	16962	0.199966	0.00459995	0.00559246	SNV	LUMPY_DEL_41353	17:55687811-55689914	8.67939e-05	101	0.016005	0.152829	0.168834	0.0947973	8.22783e-06
ENSG00000005379.11|Artery_Tibial	ENSG00000005379.11	Artery_Tibial	17_56429764_G_A_b37	17:56429763-56429764	23612	0.174977	9.9999e-06	1.80304e-06	SNV	MELT_ALU_17_55992608	17:55992607-55992608	7.86932e-07	101	-0.00095327	0.106958	0.106959	9.34938e-06	7.35733e-12
ENSG00000005379.11|Brain_Caudate_basal_ganglia	ENSG00000005379.11	Brain_Caudate_basal_ganglia	17_56421784_A_G_b37	17:56421783-56421784	15632	0.431288	0.000379996	0.000446248	SNV	MELT_ALU_17_55992608	17:55992607-55992608	4.31836e-05	101	0.00166651	0.103733	0.1054	0.0158114	6.82793e-07
ENSG00000005379.11|Brain_Cerebellar_Hemisphere	ENSG00000005379.11	Brain_Cerebellar_Hemisphere	17_56372280_C_T_b37	17:56372279-56372280	-33872	0.589466	9.9999e-06	1.43252e-09	SNV	MELT_ALU_17_55926227	17:55926226-55926227	3.00139e-11	101	7.0176e-05	0.157613	0.157683	0.000445044	1.33575e-14
ENSG00000005379.11|Brain_Cerebellum	ENSG00000005379.11	Brain_Cerebellum	17_56388683_C_T_b37	17:56388682-56388683	-17469	0.681005	9.9999e-06	1.28678e-11	SNV	LUMPY_DEL_41358	17:56207503-56213609	1.15581e-13	101	0.0147478	0.263703	0.278451	0.0529638	6.12161e-15
ENSG00000005379.11|Brain_Nucleus_accumbens_basal_ganglia	ENSG00000005379.11	Brain_Nucleus_accumbens_basal_ganglia	17_56363513_C_T_b37	17:56363512-56363513	-42639	0.491946	0.00115999	0.00172727	SNV	MELT_ALU_17_55926227	17:55926226-55926227	5.15956e-05	101	-0.00347649	0.143526	0.143527	6.96733e-06	3.59484e-10
ENSG00000005379.11|Cells_Transformed_fibroblasts	ENSG00000005379.11	Cells_Transformed_fibroblasts	17_56423114_C_T_b37	17:56423113-56423114	16962	0.154042	0.0262213	0.0280272	SNV	MELT_ALU_17_55926227	17:55926226-55926227	0.000912256	101	0.00999474	0.076146	0.0861407	0.116028	0.000105847
ENSG00000005379.11|Esophagus_Mucosa	ENSG00000005379.11	Esophagus_Mucosa	17_56429764_G_A_b37	17:56429763-56429764	23612	0.253996	9.9999e-06	6.63176e-13	SNV	LUMPY_DEL_41374	17:57145101-57145212	2.81249e-11	101	-0.00229883	0.192443	0.192444	5.19632e-06	1.46146e-16
ENSG00000005379.11|Esophagus_Muscularis	ENSG00000005379.11	Esophagus_Muscularis	17_56429764_G_A_b37	17:56429763-56429764	23612	0.140837	1.99998e-05	1.67255e-05	SNV	MELT_ALU_17_55992608	17:55992607-55992608	2.18793e-06	101	0.00597761	0.087427	0.0934046	0.0639969	1.40021e-07
ENSG00000005379.11|Heart_Atrial_Appendage	ENSG00000005379.11	Heart_Atrial_Appendage	17_56445770_G_A_b37	17:56445769-56445770	39618	-0.251381	0.000809992	0.00102113	SNV	LUMPY_DEL_41378	17:57363937-57365706	7.17072e-05	101	-0.00325885	0.253587	0.253588	3.9434e-06	2.8277e-10
ENSG00000005379.11|Liver	ENSG00000005379.11	Liver	17_56709034_G_A_b37	17:56709033-56709034	302882	0.263048	1.99998e-05	6.18366e-06	SNV	LUMPY_DEL_41374	17:57145101-57145212	8.30409e-07	101	-0.00387731	0.261481	0.261482	3.82436e-06	3.17578e-12
ENSG00000005379.11|Lung	ENSG00000005379.11	Lung	17_56423114_C_T_b37	17:56423113-56423114	16962	0.135044	0.000429996	0.000612295	SNV	MELT_ALU_17_55926227	17:55926226-55926227	2.29427e-05	101	0.00415365	0.08079	0.0849436	0.0488989	1.12187e-06
ENSG00000005379.11|Muscle_Skeletal	ENSG00000005379.11	Muscle_Skeletal	17_56423114_C_T_b37	17:56423113-56423114	16962	0.261588	9.9999e-06	2.1419e-17	SNV	MELT_ALU_17_55780428	17:55780427-55780428	2.43915e-17	101	0.00165989	0.14634	0.148	0.0112155	2.73563e-19
ENSG00000005379.11|Nerve_Tibial	ENSG00000005379.11	Nerve_Tibial	17_56429764_G_A_b37	17:56429763-56429764	23612	0.244556	9.9999e-06	7.16462e-17	SNV	LUMPY_DEL_41374	17:57145101-57145212	2.94784e-17	101	-0.000178614	0.162198	0.162199	6.16527e-06	1.81742e-22
ENSG00000005379.11|Skin_Not_Sun_Exposed_Suprapubic	ENSG00000005379.11	Skin_Not_Sun_Exposed_Suprapubic	17_56429764_G_A_b37	17:56429763-56429764	23612	0.376244	9.9999e-06	1.14399e-18	SNV	LUMPY_DEL_41353	17:55687811-55689914	1.27891e-19	101	0.000682897	0.245338	0.246021	0.00277577	3.54996e-22
ENSG00000005379.11|Skin_Sun_Exposed_Lower_leg	ENSG00000005379.11	Skin_Sun_Exposed_Lower_leg	17_56423114_C_T_b37	17:56423113-56423114	16962	0.341871	9.9999e-06	1.76867e-15	SNV	LUMPY_DEL_41358	17:56207503-56213609	6.51036e-15	101	-0.00241151	0.208896	0.208897	4.78705e-06	3.11654e-20
ENSG00000005379.11|Stomach	ENSG00000005379.11	Stomach	17_56429764_G_A_b37	17:56429763-56429764	23612	0.201773	0.00154998	0.00207073	SNV	LUMPY_DEL_41358	17:56207503-56213609	0.000388115	101	0.000534283	0.072709	0.0732433	0.00729463	2.83116e-06
ENSG00000005379.11|Testis	ENSG00000005379.11	Testis	17_56423114_C_T_b37	17:56423113-56423114	16962	0.230918	2.99997e-05	7.29444e-05	SNV	LUMPY_DEL_41378	17:57363937-57365706	8.05872e-06	101	0.0022316	0.151917	0.154149	0.0144769	1.16665e-07
ENSG00000005379.11|Thyroid	ENSG00000005379.11	Thyroid	17_56407365_T_C_b37	17:56407364-56407365	1213	0.237044	0.00449996	0.00541396	SNV	LUMPY_DEL_41374	17:57145101-57145212	0.00168048	101	0.00403793	0.135417	0.139455	0.0289551	4.86585e-05
ENSG00000005381.6|Adrenal_Gland	ENSG00000005381.6	Adrenal_Gland	17_56401053_T_C_b37	17:56401052-56401053	42757	-0.858663	0.00715993	0.00864948	SNV	MELT_ALU_17_55780428	17:55780427-55780428	7.94231e-05	101	-0.00501302	0.063723	0.063724	1.56927e-05	1.24636e-09
ENSG00000005381.6|Brain_Cerebellum	ENSG00000005381.6	Brain_Cerebellum	17_56388238_C_G_b37	17:56388237-56388238	29942	0.415142	0.00408996	0.00524465	SNV	LUMPY_DEL_41374	17:57145101-57145212	8.95264e-05	101	0.0025484	0.206571	0.209119	0.0121863	1.091e-06
ENSG00000005381.6|Whole_Blood	ENSG00000005381.6	Whole_Blood	17_56413635_C_A_b37	17:56413634-56413635	55339	-0.344135	0.00393996	0.00492814	SNV	LUMPY_DEL_41353	17:55687811-55689914	0.000697428	101	0.0123149	0.150344	0.162659	0.07571	5.28023e-05
ENSG00000005421.4|Adipose_Visceral_Omentum	ENSG00000005421.4	Adipose_Visceral_Omentum	7_94994554_T_C_b37	7:94994553-94994554	40535	0.375378	0.00096999	0.00139255	SNV	MELT_ALU_7_95101192	7:95101191-95101192	1.78686e-05	101	-0.0041455	0.128107	0.128108	7.80591e-06	1.39481e-10
ENSG00000005421.4|Adrenal_Gland	ENSG00000005421.4	Adrenal_Gland	7_94953895_G_A_b37	7:94953894-94953895	-124	-0.929817	9.9999e-06	4.42185e-19	SNV	MELT_ALU_7_95101192	7:95101191-95101192	3.11579e-25	101	0.0139702	0.57549	0.58946	0.0237	7.38442e-27
ENSG00000005421.4|Brain_Anterior_cingulate_cortex_BA24	ENSG00000005421.4	Brain_Anterior_cingulate_cortex_BA24	7_94999037_T_G_b37	7:94999036-94999037	45018	0.332463	0.00182998	0.00257833	SNV	MELT_ALU_7_95101192	7:95101191-95101192	1.99364e-05	101	-0.0183849	0.398684	0.398685	2.50825e-06	5.00055e-11
ENSG00000005421.4|Brain_Hypothalamus	ENSG00000005421.4	Brain_Hypothalamus	7_95015836_T_C_b37	7:95015835-95015836	61817	0.497775	0.000299997	0.00052979	SNV	MELT_ALU_7_95101192	7:95101191-95101192	5.04598e-06	101	0.000488638	0.206846	0.207335	0.00235676	1.18922e-08
ENSG00000005421.4|Breast_Mammary_Tissue	ENSG00000005421.4	Breast_Mammary_Tissue	7_95024046_A_G_b37	7:95024045-95024046	70027	0.453022	9.9999e-06	8.94426e-06	SNV	MELT_ALU_7_95101192	7:95101191-95101192	1.79724e-06	101	0.0099499	0.089811	0.0997609	0.0997375	1.79252e-07
ENSG00000005421.4|Colon_Transverse	ENSG00000005421.4	Colon_Transverse	7_94186010_C_T_b37	7:94186009-94186010	-768009	0.409772	0.00103999	0.00155907	SNV	LUMPY_BND_20500_1	7:95370803-95370804	0.000116517	101	0.00839834	0.180432	0.18883	0.0444756	5.18216e-06
ENSG00000005421.4|Heart_Atrial_Appendage	ENSG00000005421.4	Heart_Atrial_Appendage	7_95021898_T_C_b37	7:95021897-95021898	67879	0.444795	0.00126999	0.00167042	SNV	LUMPY_MEI_66728	7:95386268-95386584	0.000111419	101	-0.00515773	0.168072	0.168073	5.9498e-06	6.62921e-10
ENSG00000005421.4|Liver	ENSG00000005421.4	Liver	7_94953895_G_A_b37	7:94953894-94953895	-124	-0.444712	9.9999e-06	1.14556e-12	SNV	LUMPY_BND_20500_1	7:95370803-95370804	4.97398e-16	101	-0.0013833	0.343461	0.343462	2.91153e-06	1.44819e-21
ENSG00000005421.4|Lung	ENSG00000005421.4	Lung	7_95073196_A_T_b37	7:95073195-95073196	119177	-0.382011	9.9999e-06	4.90243e-07	SNV	LUMPY_MEI_66728	7:95386268-95386584	1.84737e-07	101	-0.000660988	0.219856	0.219857	4.54841e-06	8.4026e-13
ENSG00000005421.4|Nerve_Tibial	ENSG00000005421.4	Nerve_Tibial	7_95012099_G_A_b37	7:95012098-95012099	58080	0.479774	9.9999e-06	6.59347e-09	SNV	MELT_ALU_7_95101192	7:95101191-95101192	3.94689e-08	101	-0.00236537	0.151989	0.15199	6.57938e-06	2.59681e-13
ENSG00000005421.4|Ovary	ENSG00000005421.4	Ovary	7_95051052_G_T_b37	7:95051051-95051052	97033	0.898128	9.9999e-06	4.88883e-13	SNV	MELT_ALU_7_95101192	7:95101191-95101192	6.68665e-18	101	-0.00868859	0.362694	0.362695	2.75714e-06	1.8436e-23
ENSG00000005421.4|Pancreas	ENSG00000005421.4	Pancreas	7_94953949_T_C_b37	7:94953948-94953949	-70	-0.836231	9.9999e-06	8.82335e-12	SNV	MELT_ALU_7_95101192	7:95101191-95101192	1.35289e-12	101	0.0183309	0.643636	0.661967	0.0276916	3.74637e-14
ENSG00000005421.4|Pituitary	ENSG00000005421.4	Pituitary	7_94953949_T_C_b37	7:94953948-94953949	-70	-0.890966	9.9999e-06	6.77614e-13	SNV	MELT_ALU_7_95101192	7:95101191-95101192	1.69928e-16	101	-0.00220005	0.398276	0.398277	2.51082e-06	4.26659e-22
ENSG00000005421.4|Prostate	ENSG00000005421.4	Prostate	7_94953949_T_C_b37	7:94953948-94953949	-70	-0.957839	9.9999e-06	2.63621e-08	SNV	MELT_ALU_7_95101192	7:95101191-95101192	2.55985e-10	101	-0.00422438	0.385731	0.385732	2.59247e-06	6.63633e-16
ENSG00000005421.4|Small_Intestine_Terminal_Ileum	ENSG00000005421.4	Small_Intestine_Terminal_Ileum	7_94954619_T_C_b37	7:94954618-94954619	600	-0.703905	8.99991e-05	8.60152e-05	SNV	MELT_ALU_7_95101192	7:95101191-95101192	6.93304e-06	101	0.0307013	0.336782	0.367483	0.0835447	5.79219e-07
ENSG00000005421.4|Stomach	ENSG00000005421.4	Stomach	7_95004167_A_G_b37	7:95004166-95004167	50148	0.396004	0.0155883	0.0177469	SNV	MELT_ALU_7_95101192	7:95101191-95101192	0.00650782	36	0.0355146	0.032668	0.0681826	0.520875	0.00338976
ENSG00000005421.4|Testis	ENSG00000005421.4	Testis	7_94906798_A_G_b37	7:94906797-94906798	-47221	-0.970004	9.9999e-06	8.24619e-09	SNV	LUMPY_BND_20500_1	7:95370803-95370804	1.14469e-08	101	-0.0020869	0.315758	0.315759	3.16697e-06	3.6252e-14
ENSG00000005436.9|Adipose_Subcutaneous	ENSG00000005436.9	Adipose_Subcutaneous	2_75914130_G_A_b37	2:75914129-75914130	-23985	0.244776	0.00765992	0.0089254	SNV	LUMPY_DEL_46902	2:75932642-75932710	0.000155252	101	0.00264784	0.07274	0.0753878	0.0351229	5.4529e-06
ENSG00000005436.9|Adipose_Visceral_Omentum	ENSG00000005436.9	Adipose_Visceral_Omentum	2_75932846_C_T_b37	2:75932845-75932846	-5269	0.306707	9.9999e-06	2.55042e-07	SNV	LUMPY_DEL_46902	2:75932642-75932710	5.37754e-07	101	0.0292587	0.124389	0.153648	0.190427	1.02403e-07
ENSG00000005436.9|Adrenal_Gland	ENSG00000005436.9	Adrenal_Gland	2_75895978_C_T_b37	2:75895977-75895978	-42137	0.515286	9.9999e-06	2.01766e-09	SNV	LUMPY_DEL_46902	2:75932642-75932710	1.22503e-09	101	0.00990911	0.276397	0.286306	0.0346102	4.23985e-11
ENSG00000005436.9|Artery_Aorta	ENSG00000005436.9	Artery_Aorta	2_75926238_G_C_b37	2:75926237-75926238	-11877	0.458417	1.99998e-05	1.51008e-06	SNV	LUMPY_DEL_46902	2:75932642-75932710	1.3096e-05	101	0.0489948	0.070908	0.119903	0.408621	5.3513e-06
ENSG00000005436.9|Artery_Coronary	ENSG00000005436.9	Artery_Coronary	2_75919500_AG_A_b37	2:75919499-75919501	-18615	0.378845	9.9999e-06	1.07714e-05	INDEL	LUMPY_DEL_46902	2:75932642-75932710	6.30905e-05	101	0.0300305	0.391964	0.421994	0.0711632	4.48972e-06
ENSG00000005436.9|Artery_Tibial	ENSG00000005436.9	Artery_Tibial	2_75903864_T_C_b37	2:75903863-75903864	-34251	0.31827	9.9999e-06	7.39681e-09	SNV	LUMPY_DEL_46902	2:75932642-75932710	1.04493e-07	101	0.024036	0.112501	0.136537	0.17604	1.83949e-08
ENSG00000005436.9|Brain_Caudate_basal_ganglia	ENSG00000005436.9	Brain_Caudate_basal_ganglia	2_75828899_C_T_b37	2:75828898-75828899	-109216	0.491572	0.00099999	0.00159096	SNV	LUMPY_DEL_46902	2:75932642-75932710	0.000140487	101	0.0225495	0.13094	0.15349	0.146912	2.06392e-05
ENSG00000005436.9|Cells_Transformed_fibroblasts	ENSG00000005436.9	Cells_Transformed_fibroblasts	2_75939935_G_A_b37	2:75939934-75939935	1820	0.373265	9.9999e-06	1.41587e-14	SNV	LUMPY_DEL_46902	2:75932642-75932710	1.2739e-13	101	0.0422549	0.115572	0.157827	0.267729	3.4106e-14
ENSG00000005436.9|Colon_Sigmoid	ENSG00000005436.9	Colon_Sigmoid	2_75911977_G_A_b37	2:75911976-75911977	-26138	0.386167	9.9999e-06	8.07043e-06	SNV	LUMPY_DEL_46902	2:75932642-75932710	4.8061e-06	101	0.0242793	0.061582	0.0858613	0.282773	1.35904e-06
ENSG00000005436.9|Esophagus_Gastroesophageal_Junction	ENSG00000005436.9	Esophagus_Gastroesophageal_Junction	2_75911985_T_C_b37	2:75911984-75911985	-26130	0.3822	2.99997e-05	4.80848e-05	SNV	LUMPY_DEL_46902	2:75932642-75932710	6.29008e-06	101	0.0116602	0.121969	0.133629	0.0872579	5.48859e-07
ENSG00000005436.9|Esophagus_Mucosa	ENSG00000005436.9	Esophagus_Mucosa	2_75887834_T_C_b37	2:75887833-75887834	-50281	0.248693	9.9999e-06	8.08956e-06	SNV	LUMPY_DEL_46902	2:75932642-75932710	8.86702e-07	101	0.013486	0.109401	0.122887	0.109743	9.73093e-08
ENSG00000005436.9|Esophagus_Muscularis	ENSG00000005436.9	Esophagus_Muscularis	2_75939935_G_A_b37	2:75939934-75939935	1820	0.457089	9.9999e-06	5.67165e-16	SNV	LUMPY_DEL_46902	2:75932642-75932710	1.11061e-14	101	0.0311819	0.13092	0.162102	0.19236	2.13637e-15
ENSG00000005436.9|Heart_Atrial_Appendage	ENSG00000005436.9	Heart_Atrial_Appendage	2_75929130_C_A_b37	2:75929129-75929130	-8985	0.341971	9.9999e-06	1.235e-08	SNV	LUMPY_DEL_46902	2:75932642-75932710	6.68749e-08	101	0.0227056	0.220933	0.243639	0.0931938	6.23233e-09
ENSG00000005436.9|Heart_Left_Ventricle	ENSG00000005436.9	Heart_Left_Ventricle	2_75887834_T_C_b37	2:75887833-75887834	-50281	0.43967	9.9999e-06	4.07063e-10	SNV	LUMPY_DEL_46902	2:75932642-75932710	1.04015e-09	101	0.0083135	0.423273	0.431586	0.0192627	2.00361e-11
ENSG00000005436.9|Muscle_Skeletal	ENSG00000005436.9	Muscle_Skeletal	2_75936976_C_G_b37	2:75936975-75936976	-1139	0.423398	9.9999e-06	1.62955e-27	SNV	LUMPY_DEL_46902	2:75932642-75932710	6.91855e-17	101	0.0545459	0.297751	0.352297	0.154829	1.07119e-17
ENSG00000005436.9|Pituitary	ENSG00000005436.9	Pituitary	2_76115983_C_T_b37	2:76115982-76115983	177868	0.44	0.016205	0.0176969	SNV	LUMPY_DEL_46902	2:75932642-75932710	0.000573367	101	0.0228053	0.078695	0.1015	0.224682	0.000128825
ENSG00000005436.9|Skin_Sun_Exposed_Lower_leg	ENSG00000005436.9	Skin_Sun_Exposed_Lower_leg	2_75873733_T_C_b37	2:75873732-75873733	-64382	0.221207	0.000509995	0.000556654	SNV	LUMPY_DEL_46902	2:75932642-75932710	6.04876e-05	101	-0.00390712	0.264153	0.264154	3.78567e-06	2.28986e-10
ENSG00000005436.9|Testis	ENSG00000005436.9	Testis	2_75904610_G_A_b37	2:75904609-75904610	-33505	0.603694	9.9999e-06	1.51018e-07	SNV	LUMPY_DEL_46902	2:75932642-75932710	0.000268667	67	0.0771272	0.193382	0.270509	0.285119	7.66021e-05
ENSG00000005448.12|Adipose_Subcutaneous	ENSG00000005448.12	Adipose_Subcutaneous	2_75072694_A_G_b37	2:75072693-75072694	423889	-0.417366	0.00701993	0.00811999	SNV	LUMPY_BND_8625_1	2:75381614-75381615	0.00062624	101	0.00464224	0.05323	0.0578722	0.0802153	5.0234e-05
ENSG00000005448.12|Lung	ENSG00000005448.12	Lung	2_74117499_G_A_b37	2:74117498-74117499	-531306	-0.299944	0.0102325	0.0119771	SNV	MELT_ALU_2_75097620	2:75097619-75097620	0.000719695	101	0.0100581	0.067191	0.0772491	0.130203	9.37064e-05
ENSG00000005448.12|Nerve_Tibial	ENSG00000005448.12	Nerve_Tibial	2_74540094_A_G_b37	2:74540093-74540094	-108711	-0.292166	0.00214998	0.00282423	SNV	LUMPY_MEI_46886	2:74511290-74511606	0.00061147	101	0.00604769	0.140658	0.146706	0.0412233	2.52068e-05
ENSG00000005448.12|Skin_Sun_Exposed_Lower_leg	ENSG00000005448.12	Skin_Sun_Exposed_Lower_leg	2_74598999_AAAG_A_b37	2:74598998-74599002	-49806	-0.240879	0.0224003	0.0242226	INDEL	LUMPY_MEI_46886	2:74511290-74511606	0.00113097	101	-0.00217452	0.050747	0.050748	1.97052e-05	2.2286e-08
ENSG00000005469.7|Brain_Caudate_basal_ganglia	ENSG00000005469.7	Brain_Caudate_basal_ganglia	7_87043708_T_A_b37	7:87043707-87043708	68711	-0.482179	0.00349997	0.00470386	SNV	MELT_ALU_7_86968519	7:86968518-86968519	0.000313163	101	-0.000819323	0.129847	0.129848	7.70131e-06	2.41177e-09
ENSG00000005469.7|Colon_Transverse	ENSG00000005469.7	Colon_Transverse	7_86965599_C_T_b37	7:86965598-86965599	-9398	-0.323161	9.9999e-06	8.31638e-10	SNV	MELT_ALU_7_86968519	7:86968518-86968519	3.5681e-05	31	0.0831951	0.179992	0.263187	0.316106	1.1279e-05
ENSG00000005469.7|Esophagus_Mucosa	ENSG00000005469.7	Esophagus_Mucosa	7_86811829_CT_C_b37	7:86811828-86811830	-163168	-1.0738	9.9999e-06	3.3584e-14	INDEL	LUMPY_DEL_66625	7:86937487-86949039	0.0372999	3	0.168688	0.063046	0.231734	0.727938	0.027152
ENSG00000005469.7|Muscle_Skeletal	ENSG00000005469.7	Muscle_Skeletal	7_87104238_G_A_b37	7:87104237-87104238	129241	-0.659368	0.0095599	0.0108337	SNV	GS_MIXED_CNV_7_87389912_87393811	7:87389912-87393811	0.00153141	101	0.00927467	-0.000554	0.00927567	0.999892	0.00153124
ENSG00000005469.7|Skin_Not_Sun_Exposed_Suprapubic	ENSG00000005469.7	Skin_Not_Sun_Exposed_Suprapubic	LUMPY_DEL_66625	7:86937487-86949039	-25958	-1.77063	9.9999e-06	1.86398e-16	SV	LUMPY_DEL_66625	7:86937487-86949039	0.459437	1	0.225446	0.015435	0.240881	0.935923	0.429998
ENSG00000005469.7|Skin_Sun_Exposed_Lower_leg	ENSG00000005469.7	Skin_Sun_Exposed_Lower_leg	7_86811829_CT_C_b37	7:86811828-86811830	-163168	-1.18588	9.9999e-06	1.77936e-28	INDEL	LUMPY_DEL_66625	7:86937487-86949039	0.00120882	5	0.219691	0.10872	0.328411	0.668951	0.000808641
ENSG00000005469.7|Small_Intestine_Terminal_Ileum	ENSG00000005469.7	Small_Intestine_Terminal_Ileum	7_86965599_C_T_b37	7:86965598-86965599	-9398	-0.273603	0.000189998	0.000402632	SNV	LUMPY_DUP_85393	7:87009561-87009711	1.92722e-05	101	0.00180256	0.240376	0.242179	0.0074431	1.43445e-07
ENSG00000005471.11|Artery_Aorta	ENSG00000005471.11	Artery_Aorta	7_87101407_C_G_b37	7:87101406-87101407	-8344	0.449011	9.9999e-06	1.01929e-09	SNV	LUMPY_DEL_66625	7:86937487-86949039	6.17928e-10	101	0.0212974	0.262021	0.283318	0.0751713	4.64505e-11
ENSG00000005471.11|Artery_Tibial	ENSG00000005471.11	Artery_Tibial	7_87101407_C_G_b37	7:87101406-87101407	-8344	0.518594	9.9999e-06	5.98746e-15	SNV	MELT_ALU_7_86968519	7:86968518-86968519	4.96956e-13	101	0.000812022	0.573817	0.574629	0.00141312	7.02258e-16
ENSG00000005471.11|Brain_Caudate_basal_ganglia	ENSG00000005471.11	Brain_Caudate_basal_ganglia	7_87122022_G_T_b37	7:87122021-87122022	12271	0.563745	9.9999e-06	9.24598e-06	SNV	MELT_ALU_7_86303597	7:86303596-86303597	3.68917e-06	101	0.00778453	0.295862	0.303647	0.0256368	9.45785e-08
ENSG00000005471.11|Brain_Cerebellar_Hemisphere	ENSG00000005471.11	Brain_Cerebellar_Hemisphere	7_87122022_G_T_b37	7:87122021-87122022	12271	0.552805	0.0154848	0.0183442	SNV	LUMPY_DUP_85393	7:87009561-87009711	0.000322627	101	0.0283789	0.278231	0.30661	0.092557	2.98614e-05
ENSG00000005471.11|Brain_Cerebellum	ENSG00000005471.11	Brain_Cerebellum	7_87082042_A_G_b37	7:87082041-87082042	-27709	-0.632632	0.000329997	0.00044928	SNV	LUMPY_DUP_85393	7:87009561-87009711	2.44563e-05	101	0.0124672	0.128151	0.140618	0.0886599	2.16829e-06
ENSG00000005471.11|Brain_Cortex	ENSG00000005471.11	Brain_Cortex	7_87122022_G_T_b37	7:87122021-87122022	12271	0.548197	0.00236998	0.00335653	SNV	GS_DEL_CNV_7_87466427_87469080	7:87466427-87469080	0.000333262	101	-0.000674623	0.174244	0.174245	5.73905e-06	1.91261e-09
ENSG00000005471.11|Brain_Putamen_basal_ganglia	ENSG00000005471.11	Brain_Putamen_basal_ganglia	7_87073775_G_T_b37	7:87073774-87073775	-35976	0.564745	0.000189998	0.000279174	SNV	GS_DEL_CNV_7_86237193_86239792	7:86237193-86239792	2.42498e-05	101	0.0408909	0.190886	0.231777	0.176424	4.27825e-06
ENSG00000005471.11|Cells_Transformed_fibroblasts	ENSG00000005471.11	Cells_Transformed_fibroblasts	7_87101407_C_G_b37	7:87101406-87101407	-8344	0.33327	0.00174998	0.00232605	SNV	GS_DEL_CNV_7_86237193_86239792	7:86237193-86239792	0.00269208	36	0.0217512	0.087289	0.10904	0.199479	0.000537013
ENSG00000005471.11|Heart_Atrial_Appendage	ENSG00000005471.11	Heart_Atrial_Appendage	7_87077996_A_G_b37	7:87077995-87077996	-31755	-0.490617	0.00536995	0.00667133	SNV	MELT_ALU_7_87410639	7:87410638-87410639	0.000736541	101	-0.00429184	0.166886	0.166887	5.99208e-06	4.41341e-09
ENSG00000005471.11|Heart_Left_Ventricle	ENSG00000005471.11	Heart_Left_Ventricle	7_87077996_A_G_b37	7:87077995-87077996	-31755	-0.436287	0.0161428	0.0185844	SNV	GS_MIXED_CNV_7_87391612_87394311	7:87391612-87394311	0.000360776	101	0.00195694	0.137064	0.139021	0.0140766	5.0785e-06
ENSG00000005471.11|Muscle_Skeletal	ENSG00000005471.11	Muscle_Skeletal	7_86990495_C_A_b37	7:86990494-86990495	-119256	-0.266668	0.00188998	0.00264607	SNV	LUMPY_MEI_66622	7:86836629-86836923	0.000827646	101	0.00590856	0.069829	0.0757376	0.0780136	6.45676e-05
ENSG00000005471.11|Nerve_Tibial	ENSG00000005471.11	Nerve_Tibial	7_87101407_C_G_b37	7:87101406-87101407	-8344	0.426985	9.9999e-06	7.75725e-14	SNV	GS_DEL_CNV_7_87367414_87369271	7:87367414-87369271	4.31259e-14	101	0.00202275	0.109044	0.111067	0.018212	7.85409e-16
ENSG00000005471.11|Ovary	ENSG00000005471.11	Ovary	7_87114824_G_C_b37	7:87114823-87114824	5073	-0.64164	9.9999e-06	1.38481e-06	SNV	GS_DEL_CNV_7_86237193_86239792	7:86237193-86239792	8.17072e-08	101	0.0217968	0.232471	0.254268	0.0857238	7.00425e-09
ENSG00000005471.11|Skin_Sun_Exposed_Lower_leg	ENSG00000005471.11	Skin_Sun_Exposed_Lower_leg	7_87083260_TA_T_b37	7:87083259-87083261	-26491	-0.201566	0.00635994	0.00716734	INDEL	LUMPY_DUP_85393	7:87009561-87009711	0.000388188	101	0.00984931	0.199319	0.209168	0.047088	1.8279e-05
ENSG00000005471.11|Testis	ENSG00000005471.11	Testis	7_87111106_T_C_b37	7:87111105-87111106	1355	0.945434	9.9999e-06	5.22294e-21	SNV	LUMPY_DUP_85393	7:87009561-87009711	4.90111e-25	101	-0.00362875	0.474823	0.474824	2.10604e-06	1.03219e-30
ENSG00000005483.15|Adipose_Visceral_Omentum	ENSG00000005483.15	Adipose_Visceral_Omentum	7_104031062_T_C_b37	7:104031061-104031062	-623707	0.166428	0.00426996	0.00503126	SNV	MELT_ALU_7_105466071	7:105466070-105466071	6.78213e-05	101	0.00162436	0.145858	0.147482	0.0110139	7.46977e-07
ENSG00000005483.15|Small_Intestine_Terminal_Ileum	ENSG00000005483.15	Small_Intestine_Terminal_Ileum	7_104201094_AT_A_b37	7:104201093-104201095	-453675	-0.298199	0.00246998	0.00298055	INDEL	LUMPY_BND_20196_1	7:105133276-105133277	0.000143871	101	0.0436892	0.427689	0.471378	0.092684	1.33345e-05
ENSG00000005486.12|Adipose_Subcutaneous	ENSG00000005486.12	Adipose_Subcutaneous	7_75508359_C_T_b37	7:75508358-75508359	36439	0.89679	9.9999e-06	2.56558e-08	SNV	LUMPY_BND_95056_1	7:75664291-75664292	1.30602e-06	49	0.0218297	0.049902	0.0717317	0.304324	3.97453e-07
ENSG00000005486.12|Adipose_Visceral_Omentum	ENSG00000005486.12	Adipose_Visceral_Omentum	7_75508359_C_T_b37	7:75508358-75508359	36439	0.711931	0.000119999	0.000237351	SNV	LUMPY_BND_95056_1	7:75664291-75664292	4.28902e-06	101	0.00700301	0.109611	0.116614	0.0600529	2.57568e-07
ENSG00000005486.12|Artery_Aorta	ENSG00000005486.12	Artery_Aorta	7_75495615_T_C_b37	7:75495614-75495615	23695	-0.317383	0.000159998	0.000283758	SNV	GS_DEL_CNV_7_76147339_76149298	7:76147339-76149298	7.32196e-06	101	-0.00464875	0.260097	0.260098	3.8447e-06	2.81507e-11
ENSG00000005486.12|Artery_Tibial	ENSG00000005486.12	Artery_Tibial	7_75554980_G_T_b37	7:75554979-75554980	83060	0.617149	9.9999e-06	1.96237e-06	SNV	MELT_ALU_7_76456343	7:76456342-76456343	3.83955e-07	101	0.00413416	0.072647	0.0767812	0.0538434	2.06734e-08
ENSG00000005486.12|Breast_Mammary_Tissue	ENSG00000005486.12	Breast_Mammary_Tissue	7_75508359_C_T_b37	7:75508358-75508359	36439	0.853147	0.00124999	0.00155659	SNV	MELT_ALU_7_76456343	7:76456342-76456343	0.000139234	101	0.00347654	0.033409	0.0368855	0.0942521	1.31231e-05
ENSG00000005486.12|Cells_Transformed_fibroblasts	ENSG00000005486.12	Cells_Transformed_fibroblasts	7_75502174_A_G_b37	7:75502173-75502174	30254	-0.252544	0.000199998	0.000267515	SNV	LUMPY_DEL_66455	7:75668032-75668637	1.24594e-05	101	0.0100142	0.107303	0.117317	0.08536	1.06353e-06
ENSG00000005486.12|Colon_Sigmoid	ENSG00000005486.12	Colon_Sigmoid	7_75508359_C_T_b37	7:75508358-75508359	36439	0.755511	0.000219998	0.000421992	SNV	LUMPY_DEL_66454	7:75664292-75667806	3.95455e-05	101	0.0155145	0.092914	0.108428	0.143085	5.65837e-06
ENSG00000005486.12|Esophagus_Gastroesophageal_Junction	ENSG00000005486.12	Esophagus_Gastroesophageal_Junction	7_75522687_C_T_b37	7:75522686-75522687	50767	0.999006	9.9999e-06	4.01251e-09	SNV	LUMPY_BND_95056_1	7:75664291-75664292	4.09757e-09	101	0.00072062	0.186932	0.187653	0.00384018	1.57354e-11
ENSG00000005486.12|Esophagus_Mucosa	ENSG00000005486.12	Esophagus_Mucosa	7_75578068_T_G_b37	7:75578067-75578068	106148	0.2186	1.99998e-05	5.09305e-05	SNV	MELT_ALU_7_76291839	7:76291838-76291839	3.60551e-05	101	0.00311539	0.184037	0.187152	0.0166463	6.00184e-07
ENSG00000005486.12|Esophagus_Muscularis	ENSG00000005486.12	Esophagus_Muscularis	7_75554980_G_T_b37	7:75554979-75554980	83060	0.705207	9.9999e-06	3.62535e-06	SNV	GS_MIXED_CNV_7_76430402_76440110	7:76430402-76440110	7.31214e-06	101	0.00904678	0.116454	0.125501	0.0720854	5.27099e-07
ENSG00000005486.12|Heart_Atrial_Appendage	ENSG00000005486.12	Heart_Atrial_Appendage	7_75554980_G_T_b37	7:75554979-75554980	83060	0.852487	0.00132999	0.00199625	SNV	MELT_ALU_7_76291839	7:76291838-76291839	0.000102953	101	0.000632169	0.118637	0.119269	0.00530036	5.45688e-07
ENSG00000005486.12|Heart_Left_Ventricle	ENSG00000005486.12	Heart_Left_Ventricle	7_75508359_C_T_b37	7:75508358-75508359	36439	0.732868	9.9999e-06	6.05225e-07	SNV	LUMPY_DUP_85348	7:75353569-75371757	3.46745e-06	101	0.0153421	0.149586	0.164928	0.093023	3.22553e-07
ENSG00000005486.12|Muscle_Skeletal	ENSG00000005486.12	Muscle_Skeletal	7_75508359_C_T_b37	7:75508358-75508359	36439	0.77164	9.9999e-06	1.64658e-11	SNV	GS_MIXED_CNV_7_76141015_76144577	7:76141015-76144577	9.82635e-11	101	0.0122466	0.141976	0.154223	0.0794086	7.80297e-12
ENSG00000005486.12|Nerve_Tibial	ENSG00000005486.12	Nerve_Tibial	7_75522687_C_T_b37	7:75522686-75522687	50767	0.68768	9.9999e-06	1.51997e-05	SNV	LUMPY_BND_95056_1	7:75664291-75664292	2.68392e-05	101	0.00949222	0.236585	0.246077	0.0385742	1.0353e-06
ENSG00000005486.12|Skin_Not_Sun_Exposed_Suprapubic	ENSG00000005486.12	Skin_Not_Sun_Exposed_Suprapubic	7_75508359_C_T_b37	7:75508358-75508359	36439	0.837661	9.9999e-06	3.8565e-08	SNV	LUMPY_BND_95056_1	7:75664291-75664292	9.81292e-08	101	-0.00303182	0.124462	0.124463	8.03452e-06	7.88421e-13
ENSG00000005486.12|Skin_Sun_Exposed_Lower_leg	ENSG00000005486.12	Skin_Sun_Exposed_Lower_leg	7_75508359_C_T_b37	7:75508358-75508359	36439	0.736502	9.9999e-06	1.66889e-12	SNV	MELT_ALU_7_76456343	7:76456342-76456343	1.37276e-12	101	-0.00365865	0.139151	0.139152	7.18639e-06	9.86519e-18
ENSG00000005486.12|Stomach	ENSG00000005486.12	Stomach	7_76006168_T_G_b37	7:76006167-76006168	534248	0.183946	0.0182738	0.0211791	SNV	GS_DEL_CNV_7_76147339_76149298	7:76147339-76149298	0.000624216	101	0.01404	0.093977	0.108017	0.12998	8.11356e-05
ENSG00000005486.12|Thyroid	ENSG00000005486.12	Thyroid	7_75578068_T_G_b37	7:75578067-75578068	106148	0.190816	0.00436996	0.00504196	SNV	LUMPY_DUP_85348	7:75353569-75371757	0.000533739	101	0.00577533	0.11706	0.122835	0.0470168	2.50947e-05
ENSG00000005513.9|Artery_Aorta	ENSG00000005513.9	Artery_Aorta	16_1062447_C_G_b37	16:1062446-1062447	30639	0.382004	9.9999e-06	1.25214e-07	SNV	LUMPY_DUP_78814	16:1061181-1061519	1.52872e-06	101	0.0096634	0.278394	0.288057	0.0335468	5.12837e-08
ENSG00000005513.9|Artery_Tibial	ENSG00000005513.9	Artery_Tibial	16_1062447_C_G_b37	16:1062446-1062447	30639	0.312803	9.9999e-06	3.16756e-07	SNV	LUMPY_DUP_78778	16:317571-318190	9.16177e-07	101	0.026677	0.294218	0.320895	0.0831331	7.61646e-08
ENSG00000005513.9|Heart_Left_Ventricle	ENSG00000005513.9	Heart_Left_Ventricle	16_137314_T_G_b37	16:137313-137314	-894494	-0.637162	0.0250106	0.0278672	SNV	LUMPY_DEL_38546	16:1000077-1000819	0.00176301	101	0.0117113	0.25541	0.267121	0.0438426	7.72949e-05
ENSG00000005513.9|Lung	ENSG00000005513.9	Lung	16_958506_A_G_b37	16:958505-958506	-73302	0.270248	0.00301997	0.00387319	SNV	LUMPY_DUP_78812	16:1004935-1005595	0.000325058	101	0.0421716	0.237558	0.27973	0.150758	4.90051e-05
ENSG00000005513.9|Nerve_Tibial	ENSG00000005513.9	Nerve_Tibial	16_1034954_T_C_b37	16:1034953-1034954	3146	-0.324289	9.9999e-06	7.84588e-10	SNV	LUMPY_DUP_78812	16:1004935-1005595	8.31457e-08	101	-0.00410532	0.540512	0.540513	1.85009e-06	1.53827e-13
ENSG00000005513.9|Pancreas	ENSG00000005513.9	Pancreas	16_1027688_G_A_b37	16:1027687-1027688	-4120	0.386881	0.00445996	0.00529684	SNV	LUMPY_DUP_78812	16:1004935-1005595	0.00217077	86	0.0495493	0.283082	0.332631	0.148962	0.000323362
ENSG00000005513.9|Spleen	ENSG00000005513.9	Spleen	16_1022326_A_G_b37	16:1022325-1022326	-9482	0.511838	5.99994e-05	8.5861e-05	SNV	LUMPY_DUP_78817	16:1091000-1091445	1.60943e-05	101	0.0375723	0.238078	0.27565	0.136304	2.19372e-06
ENSG00000005700.10|Brain_Cerebellar_Hemisphere	ENSG00000005700.10	Brain_Cerebellar_Hemisphere	6_82927491_C_T_b37	6:82927490-82927491	-29980	-0.32297	0.00273997	0.00378356	SNV	MELT_ALU_6_82297438	6:82297437-82297438	0.000125307	101	0.00177082	0.190787	0.192558	0.0091963	1.15236e-06
ENSG00000005700.10|Esophagus_Mucosa	ENSG00000005700.10	Esophagus_Mucosa	6_82957954_C_T_b37	6:82957953-82957954	483	-0.301159	0.00098999	0.00122716	SNV	MELT_ALU_6_82297438	6:82297437-82297438	0.000322925	101	0.00503131	0.118219	0.12325	0.0408219	1.31824e-05
ENSG00000005700.10|Heart_Atrial_Appendage	ENSG00000005700.10	Heart_Atrial_Appendage	6_83128820_G_A_b37	6:83128819-83128820	171349	0.167596	0.00462995	0.00550518	SNV	GS_MIXED_CNV_6_82173545_82175861	6:82173545-82175861	6.48948e-05	101	0.0100184	0.180263	0.190281	0.0526504	3.41674e-06
ENSG00000005700.10|Lung	ENSG00000005700.10	Lung	6_82962003_A_G_b37	6:82962002-82962003	4532	-0.130838	0.0308019	0.033161	SNV	GS_MIXED_CNV_6_82173545_82175861	6:82173545-82175861	0.000180966	101	0.00344709	0.259562	0.263009	0.0131064	2.37181e-06
ENSG00000005700.10|Pancreas	ENSG00000005700.10	Pancreas	6_82963855_T_C_b37	6:82963854-82963855	6384	0.352247	9.9999e-06	2.89361e-09	SNV	MELT_ALU_6_82168149	6:82168148-82168149	9.53465e-11	101	-0.000388154	0.275687	0.275688	3.62729e-06	3.45849e-16
ENSG00000005700.10|Stomach	ENSG00000005700.10	Stomach	6_82962003_A_G_b37	6:82962002-82962003	4532	-0.186982	0.000509995	0.000767016	SNV	LUMPY_BND_17245_1	6:82349302-82349303	4.32147e-05	101	-9.26343e-05	0.245094	0.245095	4.08005e-06	1.76318e-10
ENSG00000005801.12|Adipose_Subcutaneous	ENSG00000005801.12	Adipose_Subcutaneous	11_3385468_G_A_b37	11:3385467-3385468	-14980	0.363887	9.9999e-06	2.98702e-13	SNV	LUMPY_DUP_76566	11:3118138-3118386	1.02747e-11	101	0.00969737	0.295356	0.305053	0.0317891	3.26623e-13
ENSG00000005801.12|Adipose_Visceral_Omentum	ENSG00000005801.12	Adipose_Visceral_Omentum	11_3399268_A_G_b37	11:3399267-3399268	-1180	0.404855	9.9999e-06	5.93659e-16	SNV	GS_MIXED_CNV_11_4360253_4361978	11:4360253-4361978	1.98895e-16	101	0.023848	0.29487	0.318718	0.0748248	1.48823e-17
ENSG00000005801.12|Adrenal_Gland	ENSG00000005801.12	Adrenal_Gland	11_3390173_A_T_b37	11:3390172-3390173	-10275	0.327509	0.00455995	0.00524281	SNV	GS_MIXED_CNV_11_4306723_4310046	11:4306723-4310046	1.32236e-05	101	-0.00182059	0.322416	0.322417	3.10157e-06	4.10139e-11
ENSG00000005801.12|Artery_Aorta	ENSG00000005801.12	Artery_Aorta	11_3398429_A_G_b37	11:3398428-3398429	-2019	0.299923	9.9999e-06	1.04133e-07	SNV	LUMPY_DEL_29009	11:3418639-3418698	2.28892e-07	101	-0.00329058	0.37428	0.374281	2.67179e-06	6.11551e-13
ENSG00000005801.12|Artery_Coronary	ENSG00000005801.12	Artery_Coronary	11_3378923_G_A_b37	11:3378922-3378923	-21525	-0.467453	0.000179998	0.000203794	SNV	MELT_ALU_11_3267809	11:3267808-3267809	6.95626e-06	101	0.0115979	0.424378	0.435976	0.0266022	1.85052e-07
ENSG00000005801.12|Artery_Tibial	ENSG00000005801.12	Artery_Tibial	11_3399369_G_A_b37	11:3399368-3399369	-1079	0.430349	9.9999e-06	1.03456e-16	SNV	MELT_ALU_11_3267809	11:3267808-3267809	2.79517e-17	101	0.0140861	0.271351	0.285437	0.0493492	1.37939e-18
ENSG00000005801.12|Brain_Caudate_basal_ganglia	ENSG00000005801.12	Brain_Caudate_basal_ganglia	11_3378063_G_A_b37	11:3378062-3378063	-22385	0.376423	0.000189998	0.00036063	SNV	LUMPY_DEL_28985	11:2406823-2406895	7.10397e-05	101	0.0100779	0.324281	0.334359	0.030141	2.14121e-06
ENSG00000005801.12|Brain_Cerebellar_Hemisphere	ENSG00000005801.12	Brain_Cerebellar_Hemisphere	11_3397725_A_G_b37	11:3397724-3397725	-2723	0.512713	9.9999e-06	1.67607e-07	SNV	LUMPY_BND_3322_2	11:3228031-3228032	2.72177e-08	101	0.0550216	0.270565	0.325587	0.168992	4.59957e-09
ENSG00000005801.12|Brain_Cerebellum	ENSG00000005801.12	Brain_Cerebellum	11_3391193_C_T_b37	11:3391192-3391193	-9255	0.476229	9.9999e-06	1.63603e-10	SNV	LUMPY_BND_3322_2	11:3228031-3228032	3.08046e-13	101	-0.00417719	0.405603	0.405604	2.46546e-06	7.59475e-19
ENSG00000005801.12|Brain_Cortex	ENSG00000005801.12	Brain_Cortex	11_3391193_C_T_b37	11:3391192-3391193	-9255	0.567175	9.9999e-06	4.13511e-09	SNV	MELT_ALU_11_3267809	11:3267808-3267809	6.62415e-11	101	0.0143622	0.396195	0.410557	0.0349822	2.31727e-12
ENSG00000005801.12|Brain_Frontal_Cortex_BA9	ENSG00000005801.12	Brain_Frontal_Cortex_BA9	11_3435001_C_T_b37	11:3435000-3435001	34553	-0.510984	0.00160998	0.00189048	SNV	LUMPY_BND_3322_2	11:3228031-3228032	0.000139228	101	0.0186244	0.346545	0.365169	0.0510021	7.10092e-06
ENSG00000005801.12|Brain_Hypothalamus	ENSG00000005801.12	Brain_Hypothalamus	11_3398429_A_G_b37	11:3398428-3398429	-2019	0.480674	0.000279997	0.000392446	SNV	GS_MIXED_CNV_11_3488270_3491114	11:3488270-3491114	8.57045e-07	101	-0.01284	0.502718	0.502719	1.98918e-06	1.70482e-12
ENSG00000005801.12|Brain_Nucleus_accumbens_basal_ganglia	ENSG00000005801.12	Brain_Nucleus_accumbens_basal_ganglia	11_3391193_C_T_b37	11:3391192-3391193	-9255	0.439386	0.000169998	0.00028862	SNV	MELT_ALU_11_3486170	11:3486169-3486170	1.88329e-05	101	0.00906491	0.370612	0.379677	0.0238753	4.49641e-07
ENSG00000005801.12|Brain_Putamen_basal_ganglia	ENSG00000005801.12	Brain_Putamen_basal_ganglia	11_3378063_G_A_b37	11:3378062-3378063	-22385	0.550191	0.00132999	0.00164277	SNV	LUMPY_BND_3322_2	11:3228031-3228032	0.000128612	97	0.0258333	0.513794	0.539627	0.0478725	6.15698e-06
ENSG00000005801.12|Brain_Spinal_cord_cervical_c-1	ENSG00000005801.12	Brain_Spinal_cord_cervical_c-1	11_3391193_C_T_b37	11:3391192-3391193	-9255	0.411677	0.00343997	0.00434969	SNV	GS_MIXED_CNV_11_4324003_4329437	11:4324003-4329437	5.44261e-06	101	0.0118309	0.389349	0.40118	0.0294903	1.60504e-07
ENSG00000005801.12|Breast_Mammary_Tissue	ENSG00000005801.12	Breast_Mammary_Tissue	11_3391193_C_T_b37	11:3391192-3391193	-9255	0.312448	0.00142999	0.00173395	SNV	GS_MIXED_CNV_11_4334407_4361425	11:4334407-4361425	8.96447e-05	101	0.00790429	0.329208	0.337112	0.0234471	2.10191e-06
ENSG00000005801.12|Cells_EBV-transformed_lymphocytes	ENSG00000005801.12	Cells_EBV-transformed_lymphocytes	11_3393111_T_C_b37	11:3393110-3393111	-7337	0.507136	0.000499995	0.000785399	SNV	LUMPY_DUP_76566	11:3118138-3118386	4.76642e-06	101	0.00358959	0.499347	0.502937	0.00713726	3.40192e-08
ENSG00000005801.12|Cells_Transformed_fibroblasts	ENSG00000005801.12	Cells_Transformed_fibroblasts	11_3392357_T_G_b37	11:3392356-3392357	-8091	0.649019	9.9999e-06	8.75479e-34	SNV	GS_MIXED_CNV_11_4349382_4355746	11:4349382-4355746	1.54295e-36	101	-0.000906345	0.442082	0.442083	2.26202e-06	3.49018e-42
ENSG00000005801.12|Colon_Sigmoid	ENSG00000005801.12	Colon_Sigmoid	11_3394365_A_C_b37	11:3394364-3394365	-6083	0.526974	9.9999e-06	3.67403e-05	SNV	GS_DEL_CNV_11_3270133_3271192	11:3270133-3271192	3.22146e-06	101	0.0339937	0.412958	0.446952	0.0760568	2.45014e-07
ENSG00000005801.12|Colon_Transverse	ENSG00000005801.12	Colon_Transverse	11_3397074_A_G_b37	11:3397073-3397074	-3374	0.275449	9.9999e-06	1.20378e-07	SNV	GS_MIXED_CNV_11_3488270_3491114	11:3488270-3491114	2.55613e-08	101	0.00792259	0.33775	0.345673	0.0229193	5.85847e-10
ENSG00000005801.12|Esophagus_Gastroesophageal_Junction	ENSG00000005801.12	Esophagus_Gastroesophageal_Junction	11_3391193_C_T_b37	11:3391192-3391193	-9255	0.347134	9.9999e-06	6.03068e-06	SNV	GS_MIXED_CNV_11_4244079_4247872	11:4244079-4247872	6.37887e-08	101	0.0122636	0.316551	0.328815	0.0372964	2.37909e-09
ENSG00000005801.12|Esophagus_Mucosa	ENSG00000005801.12	Esophagus_Mucosa	11_3390173_A_T_b37	11:3390172-3390173	-10275	0.420562	9.9999e-06	2.21394e-13	SNV	LUMPY_DEL_29004	11:3238740-3244086	4.51638e-10	101	0.000269277	0.303801	0.30407	0.000885575	3.99959e-13
ENSG00000005801.12|Esophagus_Muscularis	ENSG00000005801.12	Esophagus_Muscularis	11_3391193_C_T_b37	11:3391192-3391193	-9255	0.414197	9.9999e-06	1.28616e-14	SNV	MELT_ALU_11_3486170	11:3486169-3486170	6.58316e-16	101	0.00945947	0.274506	0.283965	0.033312	2.19298e-17
ENSG00000005801.12|Heart_Atrial_Appendage	ENSG00000005801.12	Heart_Atrial_Appendage	11_3401380_G_T_b37	11:3401379-3401380	932	-0.720508	5.99994e-05	5.05953e-05	SNV	LUMPY_DUP_76566	11:3118138-3118386	2.47895e-06	101	-0.00353475	0.363402	0.363403	2.75177e-06	6.8215e-12
ENSG00000005801.12|Liver	ENSG00000005801.12	Liver	11_3399518_G_C_b37	11:3399517-3399518	-930	0.383799	4.99995e-05	6.43978e-05	SNV	LUMPY_DEL_29004	11:3238740-3244086	2.20642e-05	101	0.0144507	0.274721	0.289172	0.0499727	1.10261e-06
ENSG00000005801.12|Lung	ENSG00000005801.12	Lung	11_3392357_T_G_b37	11:3392356-3392357	-8091	0.396653	9.9999e-06	3.98318e-25	SNV	GS_MIXED_CNV_11_4284656_4286618	11:4284656-4286618	1.31327e-26	101	-0.00222081	0.309345	0.309346	3.23263e-06	4.24532e-32
ENSG00000005801.12|Muscle_Skeletal	ENSG00000005801.12	Muscle_Skeletal	11_3397326_G_C_b37	11:3397325-3397326	-3122	0.290213	9.9999e-06	6.40913e-12	SNV	GS_DEL_CNV_11_3270133_3271192	11:3270133-3271192	3.09332e-10	101	-9.27764e-05	0.266918	0.266919	3.74645e-06	1.1589e-15
ENSG00000005801.12|Nerve_Tibial	ENSG00000005801.12	Nerve_Tibial	11_3392972_G_A_b37	11:3392971-3392972	-7476	0.529503	9.9999e-06	9.61067e-30	SNV	MELT_ALU_11_3267809	11:3267808-3267809	4.73797e-33	101	0.00627285	0.417064	0.423337	0.0148176	7.02053e-35
ENSG00000005801.12|Pancreas	ENSG00000005801.12	Pancreas	11_3399369_G_A_b37	11:3399368-3399369	-1079	0.540525	9.9999e-06	3.55362e-11	SNV	MELT_ALU_11_3267809	11:3267808-3267809	4.59762e-10	101	0.00822971	0.316358	0.324588	0.0253543	1.16569e-11
ENSG00000005801.12|Pituitary	ENSG00000005801.12	Pituitary	11_3392357_T_G_b37	11:3392356-3392357	-8091	0.473114	9.9999e-06	1.36212e-06	SNV	GS_MIXED_CNV_11_4306723_4310046	11:4306723-4310046	1.76984e-07	100	0.043623	0.298294	0.341917	0.127584	2.25803e-08
ENSG00000005801.12|Prostate	ENSG00000005801.12	Prostate	11_3397834_G_C_b37	11:3397833-3397834	-2614	0.330861	0.00211998	0.00308431	SNV	GS_DEL_CNV_11_3270133_3271192	11:3270133-3271192	8.55197e-05	101	0.00854505	0.24124	0.249785	0.0342096	2.92559e-06
ENSG00000005801.12|Skin_Not_Sun_Exposed_Suprapubic	ENSG00000005801.12	Skin_Not_Sun_Exposed_Suprapubic	11_3397834_G_C_b37	11:3397833-3397834	-2614	0.330207	9.9999e-06	1.76996e-08	SNV	LUMPY_DUP_76566	11:3118138-3118386	2.85566e-09	101	0.00986304	0.227786	0.237649	0.0415025	1.18517e-10
ENSG00000005801.12|Skin_Sun_Exposed_Lower_leg	ENSG00000005801.12	Skin_Sun_Exposed_Lower_leg	11_3390173_A_T_b37	11:3390172-3390173	-10275	0.292966	9.9999e-06	1.1121e-06	SNV	LUMPY_DEL_29009	11:3418639-3418698	4.48569e-08	101	0.000441633	0.285219	0.285661	0.00154601	6.93492e-11
ENSG00000005801.12|Small_Intestine_Terminal_Ileum	ENSG00000005801.12	Small_Intestine_Terminal_Ileum	11_3397834_G_C_b37	11:3397833-3397834	-2614	0.485512	1.99998e-05	1.17981e-05	SNV	LUMPY_BND_3322_2	11:3228031-3228032	2.94778e-07	101	0.0198299	0.3156	0.33543	0.0591179	1.74267e-08
ENSG00000005801.12|Spleen	ENSG00000005801.12	Spleen	11_3390173_A_T_b37	11:3390172-3390173	-10275	0.608615	9.9999e-06	5.75058e-06	SNV	MELT_ALU_11_3486170	11:3486169-3486170	1.97688e-06	101	0.00133867	0.229913	0.231252	0.0057888	1.14438e-08
ENSG00000005801.12|Stomach	ENSG00000005801.12	Stomach	11_3392972_G_A_b37	11:3392971-3392972	-7476	0.304871	9.9999e-06	2.118e-06	SNV	LUMPY_DEL_28990	11:2814640-2814707	7.72642e-08	101	-0.00339177	0.411152	0.411153	2.43218e-06	1.8792e-13
ENSG00000005801.12|Testis	ENSG00000005801.12	Testis	11_3400133_C_T_b37	11:3400132-3400133	-315	-0.751819	9.9999e-06	1.30769e-09	SNV	LUMPY_DEL_29009	11:3418639-3418698	1.26346e-06	36	0.0554325	0.277243	0.332676	0.166626	2.10525e-07
ENSG00000005801.12|Thyroid	ENSG00000005801.12	Thyroid	11_3392357_T_G_b37	11:3392356-3392357	-8091	0.443806	9.9999e-06	2.11774e-21	SNV	MELT_ALU_11_3267809	11:3267808-3267809	1.90474e-22	101	0.0112761	0.286247	0.297523	0.0378999	7.21895e-24
ENSG00000005801.12|Whole_Blood	ENSG00000005801.12	Whole_Blood	11_3396593_G_A_b37	11:3396592-3396593	-3855	0.293765	9.9999e-06	1.73482e-06	SNV	LUMPY_DEL_28990	11:2814640-2814707	9.56954e-08	101	0.00639977	0.147312	0.153712	0.0416349	3.98427e-09
ENSG00000005812.6|Adipose_Subcutaneous	ENSG00000005812.6	Adipose_Subcutaneous	13_77594330_G_C_b37	13:77594329-77594330	-7000	0.208348	9.9999e-06	6.30873e-07	SNV	MELT_ALU_13_77642549	13:77642548-77642549	6.00314e-07	101	0.00388891	0.127222	0.131111	0.0296612	1.7806e-08
ENSG00000005812.6|Artery_Tibial	ENSG00000005812.6	Artery_Tibial	13_77598653_G_A_b37	13:77598652-77598653	-2677	0.291756	9.9999e-06	6.7955e-17	SNV	MELT_ALU_13_77642549	13:77642548-77642549	5.87434e-14	101	-0.000208287	0.288249	0.28825	3.46921e-06	2.03793e-19
ENSG00000005812.6|Cells_Transformed_fibroblasts	ENSG00000005812.6	Cells_Transformed_fibroblasts	13_77773837_G_A_b37	13:77773836-77773837	172507	0.45205	0.0098599	0.0113721	SNV	LUMPY_MEI_34597	13:76639282-76639600	0.000372344	101	0.00572109	0.192836	0.198557	0.0288133	1.07285e-05
ENSG00000005812.6|Nerve_Tibial	ENSG00000005812.6	Nerve_Tibial	13_77594330_G_C_b37	13:77594329-77594330	-7000	0.157845	7.99992e-05	0.000119564	SNV	GS_DEL_CNV_13_77827577_77828676	13:77827577-77828676	3.35051e-05	101	0.0146111	0.198509	0.21312	0.0685581	2.29705e-06
ENSG00000005812.6|Testis	ENSG00000005812.6	Testis	13_77648943_C_T_b37	13:77648942-77648943	47613	0.403022	2.99997e-05	8.29407e-05	SNV	LUMPY_BND_77752_1	13:78593664-78593665	9.47229e-06	101	0.0175693	0.180526	0.198095	0.0886912	8.40109e-07
ENSG00000005844.13|Heart_Atrial_Appendage	ENSG00000005844.13	Heart_Atrial_Appendage	16_31340997_C_T_b37	16:31340996-31340997	857018	0.260253	0.0121939	0.0141888	SNV	LUMPY_BND_16206_2	16:31114885-31114886	0.00171945	99	0.0342616	0.113884	0.148146	0.23127	0.000397657
ENSG00000005844.13|Testis	ENSG00000005844.13	Testis	16_30478891_C_T_b37	16:30478890-30478891	-5088	-0.477012	0.000259997	0.000530619	SNV	LUMPY_BND_16206_2	16:31114885-31114886	3.87265e-05	101	0.00337974	0.079988	0.0833677	0.0405401	1.56998e-06
ENSG00000005844.13|Thyroid	ENSG00000005844.13	Thyroid	16_31185703_T_C_b37	16:31185702-31185703	701724	0.33734	0.0316903	0.0332048	SNV	LUMPY_DEL_39139	16:30181091-30181583	8.47808e-05	101	-0.00243652	0.046592	0.046593	2.14625e-05	1.81961e-09
ENSG00000005882.7|Adipose_Visceral_Omentum	ENSG00000005882.7	Adipose_Visceral_Omentum	17_48179321_T_C_b37	17:48179320-48179321	7220	-0.217984	9.9999e-06	1.02754e-06	SNV	MELT_ALU_17_48381718	17:48381717-48381718	6.33869e-07	101	-0.000659892	0.197341	0.197342	5.06735e-06	3.21204e-12
ENSG00000005882.7|Adrenal_Gland	ENSG00000005882.7	Adrenal_Gland	17_48188979_C_T_b37	17:48188978-48188979	16878	-0.252424	0.0165487	0.0178041	SNV	LUMPY_DEL_41258	17:48427538-48427887	0.000298543	101	0.00175377	0.446951	0.448705	0.00390852	1.16686e-06
ENSG00000005882.7|Artery_Aorta	ENSG00000005882.7	Artery_Aorta	17_48186131_T_TCTC_b37	17:48186130-48186131	14030	-0.401722	9.9999e-06	8.52247e-16	INDEL	LUMPY_DEL_41272	17:49154385-49154461	7.48933e-18	101	0.00184935	0.34367	0.345519	0.00535238	4.00857e-20
ENSG00000005882.7|Artery_Coronary	ENSG00000005882.7	Artery_Coronary	17_48170081_G_C_b37	17:48170080-48170081	-2020	0.242723	0.00133999	0.00188653	SNV	MELT_ALU_17_48998434	17:48998433-48998434	1.81936e-05	101	-0.00423673	0.317731	0.317732	3.14731e-06	5.72609e-11
ENSG00000005882.7|Artery_Tibial	ENSG00000005882.7	Artery_Tibial	17_48188979_C_T_b37	17:48188978-48188979	16878	-0.391762	9.9999e-06	2.4189e-19	SNV	LUMPY_BND_9012_2	17:48381717-48381718	3.84982e-18	101	0.000169272	0.308555	0.308724	0.000548295	2.11084e-21
ENSG00000005882.7|Brain_Cerebellum	ENSG00000005882.7	Brain_Cerebellum	17_48187669_A_G_b37	17:48187668-48187669	15568	-0.406098	0.00393996	0.00473442	SNV	MELT_ALU_17_48381718	17:48381717-48381718	7.03833e-05	101	0.0113641	0.201081	0.212445	0.0534919	3.76494e-06
ENSG00000005882.7|Breast_Mammary_Tissue	ENSG00000005882.7	Breast_Mammary_Tissue	17_48183777_A_AT_b37	17:48183776-48183777	11676	-0.232179	3.99996e-05	5.50704e-05	INDEL	LUMPY_DEL_41258	17:48427538-48427887	6.41938e-06	101	-0.00277226	0.388956	0.388957	2.57098e-06	1.65041e-11
ENSG00000005882.7|Cells_Transformed_fibroblasts	ENSG00000005882.7	Cells_Transformed_fibroblasts	17_48172576_C_CG_b37	17:48172575-48172576	475	-0.281782	9.9999e-06	3.65737e-11	INDEL	LUMPY_DEL_41272	17:49154385-49154461	7.41272e-11	101	0.00608	0.352389	0.358469	0.016961	1.25727e-12
ENSG00000005882.7|Colon_Sigmoid	ENSG00000005882.7	Colon_Sigmoid	17_48188979_C_T_b37	17:48188978-48188979	16878	-0.187911	0.000109999	0.000140562	SNV	LUMPY_DEL_41239	17:47351796-47353024	4.98718e-06	101	0.021635	0.343442	0.365077	0.0592615	2.95548e-07
ENSG00000005882.7|Colon_Transverse	ENSG00000005882.7	Colon_Transverse	17_48184377_A_G_b37	17:48184376-48184377	12276	-0.307276	9.9999e-06	9.61795e-11	SNV	LUMPY_DEL_41243	17:47826826-47827855	3.38544e-11	101	0.0125944	0.389775	0.402369	0.0313006	1.05966e-12
ENSG00000005882.7|Esophagus_Gastroesophageal_Junction	ENSG00000005882.7	Esophagus_Gastroesophageal_Junction	17_48183777_A_AT_b37	17:48183776-48183777	11676	-0.243835	9.9999e-06	3.79091e-06	INDEL	MELT_ALU_17_48381718	17:48381717-48381718	9.41652e-05	24	0.0187556	0.323677	0.342433	0.0547717	5.15759e-06
ENSG00000005882.7|Esophagus_Mucosa	ENSG00000005882.7	Esophagus_Mucosa	17_48183777_A_AT_b37	17:48183776-48183777	11676	-0.276411	9.9999e-06	4.43805e-14	INDEL	LUMPY_DEL_41258	17:48427538-48427887	9.82821e-13	101	0.00947278	0.274908	0.284381	0.0333102	3.2738e-14
ENSG00000005882.7|Esophagus_Muscularis	ENSG00000005882.7	Esophagus_Muscularis	17_48189953_C_G_b37	17:48189952-48189953	17852	-0.253783	9.9999e-06	2.56915e-16	SNV	LUMPY_DEL_41243	17:47826826-47827855	1.35753e-17	101	-2.20598e-05	0.373559	0.37356	2.67695e-06	3.63404e-23
ENSG00000005882.7|Heart_Atrial_Appendage	ENSG00000005882.7	Heart_Atrial_Appendage	17_48184288_G_A_b37	17:48184287-48184288	12187	-0.238589	9.9999e-06	2.46101e-07	SNV	LUMPY_DEL_41239	17:47351796-47353024	7.99762e-09	101	0.00570616	0.29654	0.302246	0.0188792	1.50989e-10
ENSG00000005882.7|Heart_Left_Ventricle	ENSG00000005882.7	Heart_Left_Ventricle	17_48179321_T_C_b37	17:48179320-48179321	7220	-0.150548	0.0113881	0.0129361	SNV	LUMPY_DEL_41239	17:47351796-47353024	0.000295644	101	0.00320274	0.219952	0.223155	0.0143521	4.24311e-06
ENSG00000005882.7|Liver	ENSG00000005882.7	Liver	17_48183777_A_AT_b37	17:48183776-48183777	11676	-0.241659	2.99997e-05	3.86527e-05	INDEL	MELT_ALU_17_48381718	17:48381717-48381718	4.40744e-07	101	-0.00239447	0.513641	0.513642	1.94688e-06	8.58076e-13
ENSG00000005882.7|Lung	ENSG00000005882.7	Lung	17_48172779_A_C_b37	17:48172778-48172779	678	-0.271142	9.9999e-06	8.2898e-15	SNV	MELT_ALU_17_48998434	17:48998433-48998434	2.14911e-15	101	0.00139842	0.284392	0.28579	0.00489317	1.0516e-17
ENSG00000005882.7|Nerve_Tibial	ENSG00000005882.7	Nerve_Tibial	17_48181760_G_A_b37	17:48181759-48181760	9659	-0.338749	9.9999e-06	4.89505e-17	SNV	LUMPY_DEL_41243	17:47826826-47827855	8.01739e-16	101	-0.00337333	0.315078	0.315079	3.17381e-06	2.54457e-21
ENSG00000005882.7|Pancreas	ENSG00000005882.7	Pancreas	17_48183777_A_AT_b37	17:48183776-48183777	11676	-0.307487	0.000799992	0.000907421	INDEL	LUMPY_DEL_41239	17:47351796-47353024	2.35729e-05	101	-0.00732786	0.261382	0.261383	3.8258e-06	9.01852e-11
ENSG00000005882.7|Pituitary	ENSG00000005882.7	Pituitary	17_48172779_A_C_b37	17:48172778-48172779	678	-0.470101	9.9999e-06	3.01377e-09	SNV	LUMPY_DEL_41243	17:47826826-47827855	2.1163e-10	101	-0.00245099	0.280021	0.280022	3.57115e-06	7.55762e-16
ENSG00000005882.7|Prostate	ENSG00000005882.7	Prostate	17_48183471_G_A_b37	17:48183470-48183471	11370	0.428533	3.99996e-05	7.98334e-05	SNV	LUMPY_DEL_41272	17:49154385-49154461	1.07094e-05	101	0.0399125	0.423941	0.463854	0.0860455	9.21496e-07
ENSG00000005882.7|Skin_Not_Sun_Exposed_Suprapubic	ENSG00000005882.7	Skin_Not_Sun_Exposed_Suprapubic	17_48188979_C_T_b37	17:48188978-48188979	16878	-0.20977	9.9999e-06	1.32964e-06	SNV	LUMPY_BND_9012_2	17:48381717-48381718	9.24242e-08	101	0.00869821	0.32393	0.332628	0.0261499	2.41688e-09
ENSG00000005882.7|Skin_Sun_Exposed_Lower_leg	ENSG00000005882.7	Skin_Sun_Exposed_Lower_leg	17_48184377_A_G_b37	17:48184376-48184377	12276	-0.23298	9.9999e-06	1.24415e-11	SNV	LUMPY_DEL_41272	17:49154385-49154461	1.88583e-12	101	-0.00210274	0.251687	0.251688	3.97317e-06	7.49272e-18
ENSG00000005882.7|Small_Intestine_Terminal_Ileum	ENSG00000005882.7	Small_Intestine_Terminal_Ileum	17_48181760_G_A_b37	17:48181759-48181760	9659	-0.270743	0.00371996	0.00469607	SNV	LUMPY_BND_9012_2	17:48381717-48381718	0.000201158	101	-0.00830234	0.40247	0.402471	2.48465e-06	4.99807e-10
ENSG00000005882.7|Spleen	ENSG00000005882.7	Spleen	17_48188979_C_T_b37	17:48188978-48188979	16878	-0.632761	9.9999e-06	5.18254e-12	SNV	LUMPY_DEL_41258	17:48427538-48427887	7.55364e-10	101	-0.0110037	0.463197	0.463198	2.1589e-06	1.63076e-15
ENSG00000005882.7|Stomach	ENSG00000005882.7	Stomach	17_48181760_G_A_b37	17:48181759-48181760	9659	-0.326846	9.9999e-06	8.20942e-09	SNV	LUMPY_DEL_41243	17:47826826-47827855	1.6064e-08	101	-0.00323341	0.400516	0.400517	2.49677e-06	4.01081e-14
ENSG00000005882.7|Testis	ENSG00000005882.7	Testis	17_48183016_G_C_b37	17:48183015-48183016	10915	0.320383	1.99998e-05	3.8063e-06	SNV	LUMPY_DEL_41272	17:49154385-49154461	2.70773e-06	101	-0.00185824	0.332784	0.332785	3.00494e-06	8.13657e-12
ENSG00000005882.7|Thyroid	ENSG00000005882.7	Thyroid	17_48188979_C_T_b37	17:48188978-48188979	16878	-0.446174	9.9999e-06	1.06567e-30	SNV	MELT_ALU_17_48381718	17:48381717-48381718	2.30143e-29	101	-0.00213807	0.349147	0.349148	2.86411e-06	6.59155e-35
ENSG00000005884.13|Brain_Cerebellar_Hemisphere	ENSG00000005884.13	Brain_Cerebellar_Hemisphere	17_48137168_C_T_b37	17:48137167-48137168	3836	-0.486561	0.000189998	0.000223214	SNV	MELT_ALU_17_48998434	17:48998433-48998434	5.6978e-06	101	0.00531769	0.35851	0.363828	0.014616	8.3279e-08
ENSG00000005884.13|Brain_Cerebellum	ENSG00000005884.13	Brain_Cerebellum	17_48133286_GA_G_b37	17:48133285-48133287	-46	-0.501249	0.00130999	0.00170748	INDEL	LUMPY_DEL_41243	17:47826826-47827855	8.26993e-06	101	-0.00780013	0.322451	0.322452	3.10124e-06	2.5647e-11
ENSG00000005884.13|Brain_Frontal_Cortex_BA9	ENSG00000005884.13	Brain_Frontal_Cortex_BA9	17_48136824_C_T_b37	17:48136823-48136824	3492	-0.530032	0.00140999	0.00179752	SNV	LUMPY_BND_9012_2	17:48381717-48381718	2.43269e-05	101	-0.00639796	0.359823	0.359824	2.77914e-06	6.76079e-11
ENSG00000005884.13|Esophagus_Mucosa	ENSG00000005884.13	Esophagus_Mucosa	17_47349151_C_T_b37	17:47349150-47349151	-784181	-0.463401	0.0253726	0.0270883	SNV	LUMPY_DEL_41243	17:47826826-47827855	0.000287456	101	0.00840542	0.193597	0.202002	0.0416105	1.19612e-05
ENSG00000005884.13|Esophagus_Muscularis	ENSG00000005884.13	Esophagus_Muscularis	17_47998681_CCATT_C_b37	17:47998680-47998685	-134651	0.301191	0.01074	0.0119822	INDEL	MELT_ALU_17_48998434	17:48998433-48998434	0.000211231	101	0.000986653	0.099246	0.100233	0.00984363	2.07928e-06
ENSG00000005889.11|Artery_Tibial	ENSG00000005889.11	Artery_Tibial	X_23301527_C_A_b37	X:23301526-23301527	-865763	-0.19161	0.0214747	0.022878	SNV	LUMPY_BND_96106_1	X:23990144-23990145	0.000839947	101	0.00148035	0.020703	0.0221833	0.0667325	5.60518e-05
ENSG00000005889.11|Brain_Hippocampus	ENSG00000005889.11	Brain_Hippocampus	X_24075862_A_G_b37	X:24075861-24075862	-91428	-0.249394	0.00460995	0.00526432	SNV	LUMPY_MEI_73614	X:24292715-24293032	0.000319725	101	0.00851826	0.277131	0.285649	0.0298207	9.53442e-06
ENSG00000005889.11|Cells_Transformed_fibroblasts	ENSG00000005889.11	Cells_Transformed_fibroblasts	X_24233104_T_G_b37	X:24233103-24233104	65814	-0.13449	0.00661993	0.00745008	SNV	GS_MIXED_CNV_X_23854125_23856763	X:23854125-23856763	0.00146058	101	0.00304338	0.066538	0.0695814	0.0437384	6.38834e-05
ENSG00000005889.11|Colon_Sigmoid	ENSG00000005889.11	Colon_Sigmoid	X_24272386_C_G_b37	X:24272385-24272386	105096	-0.350719	0.00388996	0.00443745	SNV	LUMPY_MEI_73614	X:24292715-24293032	0.000335803	101	0.0121141	0.028575	0.0406891	0.297723	9.99763e-05
ENSG00000005889.11|Lung	ENSG00000005889.11	Lung	X_24269480_G_T_b37	X:24269479-24269480	102190	-0.3412	0.00387996	0.00509837	SNV	LUMPY_BND_96106_1	X:23990144-23990145	0.000493443	101	0.00872937	0.020871	0.0296004	0.294907	0.00014552
ENSG00000005889.11|Spleen	ENSG00000005889.11	Spleen	X_23232567_G_A_b37	X:23232566-23232567	-934723	-0.175242	0.0193464	0.0218966	SNV	LUMPY_BND_73608_1	X:23990144-23990145	0.00105672	101	0.034764	0.050084	0.084848	0.409721	0.00043296
ENSG00000005889.11|Whole_Blood	ENSG00000005889.11	Whole_Blood	X_23233813_A_G_b37	X:23233812-23233813	-933477	0.0777658	0.0191946	0.0211695	SNV	LUMPY_BND_73608_1	X:23990144-23990145	0.0127861	14	NA	NA	NA	NA	NA
ENSG00000005893.11|Breast_Mammary_Tissue	ENSG00000005893.11	Breast_Mammary_Tissue	X_119551712_T_G_b37	X:119551711-119551712	-51508	0.167038	0.0106637	0.0121035	SNV	LUMPY_MEI_74620	X:119643325-119643624	0.00231938	92	0.0175541	0.012362	0.0299161	0.586778	0.00136096
ENSG00000005893.11|Colon_Sigmoid	ENSG00000005893.11	Colon_Sigmoid	X_119588151_G_T_b37	X:119588150-119588151	-15069	0.220563	0.00215998	0.00305603	SNV	MELT_ALU_X_119527856	X:119527855-119527856	0.000461856	101	0.0138558	0.064235	0.0780908	0.177432	8.1948e-05
ENSG00000005893.11|Esophagus_Mucosa	ENSG00000005893.11	Esophagus_Mucosa	X_119595403_A_AT_b37	X:119595402-119595403	-7817	0.147836	1.99998e-05	1.17482e-05	INDEL	MELT_ALU_X_119527856	X:119527855-119527856	0.00278151	18	0.0630152	0.049785	0.1128	0.558644	0.00155387
ENSG00000005893.11|Esophagus_Muscularis	ENSG00000005893.11	Esophagus_Muscularis	X_119592694_T_C_b37	X:119592693-119592694	-10526	0.151358	0.000259997	0.00033321	SNV	LUMPY_MEI_74620	X:119643325-119643624	0.000810169	36	0.0251574	0.065717	0.0908744	0.276837	0.000224285
ENSG00000005893.11|Heart_Left_Ventricle	ENSG00000005893.11	Heart_Left_Ventricle	X_119128195_A_G_b37	X:119128194-119128195	-475025	0.113834	0.0143416	0.0165402	SNV	LUMPY_BND_18755_2	X:119277822-119277823	0.000145041	101	0.00145736	0.005323	0.00678036	0.214938	3.11748e-05
ENSG00000005893.11|Muscle_Skeletal	ENSG00000005893.11	Muscle_Skeletal	X_119544147_C_G_b37	X:119544146-119544147	-59073	-0.206601	9.9999e-06	1.77484e-09	SNV	MELT_ALU_X_119527856	X:119527855-119527856	0.000230645	32	0.0230544	0.067997	0.0910514	0.253202	5.83998e-05
ENSG00000005893.11|Nerve_Tibial	ENSG00000005893.11	Nerve_Tibial	X_119551294_G_A_b37	X:119551293-119551294	-51926	-0.175675	9.9999e-06	8.33514e-10	SNV	MELT_ALU_X_119527856	X:119527855-119527856	6.72937e-06	33	0.0266011	0.095317	0.121918	0.218188	1.46827e-06
ENSG00000005893.11|Skin_Not_Sun_Exposed_Suprapubic	ENSG00000005893.11	Skin_Not_Sun_Exposed_Suprapubic	X_119568477_G_C_b37	X:119568476-119568477	-34743	0.125925	0.00219998	0.00287083	SNV	MELT_ALU_X_119527856	X:119527855-119527856	0.00027211	85	0.00763881	0.038595	0.0462338	0.165221	4.49583e-05
ENSG00000005893.11|Skin_Sun_Exposed_Lower_leg	ENSG00000005893.11	Skin_Sun_Exposed_Lower_leg	X_119569241_G_C_b37	X:119569240-119569241	-33979	0.122693	9.9999e-06	4.81059e-07	SNV	MELT_ALU_X_119527856	X:119527855-119527856	3.41613e-07	101	-0.00488255	0.126511	0.126512	7.90439e-06	2.70024e-12
ENSG00000005893.11|Vagina	ENSG00000005893.11	Vagina	X_119570139_G_A_b37	X:119570138-119570139	-33081	0.331883	0.00628994	0.00769942	SNV	MELT_LINE1_X_119892844	X:119892843-119892844	0.000501807	101	0.0251277	0.079563	0.104691	0.240018	0.000120443
ENSG00000005955.8|Adipose_Subcutaneous	ENSG00000005955.8	Adipose_Subcutaneous	17_34900836_G_C_b37	17:34900835-34900836	99	-0.28267	9.9999e-06	6.96087e-13	SNV	LUMPY_DEL_41014	17:35755629-35758768	7.69206e-13	101	-0.00113211	0.241851	0.241852	4.13476e-06	3.18048e-18
ENSG00000005955.8|Adipose_Visceral_Omentum	ENSG00000005955.8	Adipose_Visceral_Omentum	17_34916453_TA_T_b37	17:34916452-34916454	15716	0.270201	0.000169998	0.000229573	INDEL	LUMPY_BND_5290_2	17:34784639-34784640	6.45011e-06	101	0.0182827	0.159607	0.17789	0.102775	6.6291e-07
ENSG00000005955.8|Adrenal_Gland	ENSG00000005955.8	Adrenal_Gland	17_34843839_G_A_b37	17:34843838-34843839	-56898	-0.415558	0.000659993	0.000950294	SNV	LUMPY_DEL_41014	17:35755629-35758768	5.37226e-05	101	0.0932373	0.243409	0.336646	0.276959	1.4879e-05
ENSG00000005955.8|Artery_Aorta	ENSG00000005955.8	Artery_Aorta	17_34898722_G_T_b37	17:34898721-34898722	-2015	0.306922	9.9999e-06	3.6873e-08	SNV	MELT_ALU_17_35434506	17:35434505-35434506	2.09586e-09	101	0.00438398	0.263128	0.267512	0.016388	3.4347e-11
ENSG00000005955.8|Artery_Tibial	ENSG00000005955.8	Artery_Tibial	17_34840664_G_A_b37	17:34840663-34840664	-60073	0.219095	9.9999e-06	1.90135e-13	SNV	LUMPY_DEL_41014	17:35755629-35758768	2.48925e-11	101	0.005963	0.233959	0.239922	0.0248539	6.18676e-13
ENSG00000005955.8|Brain_Caudate_basal_ganglia	ENSG00000005955.8	Brain_Caudate_basal_ganglia	17_34938599_G_A_b37	17:34938598-34938599	37862	0.374874	7.99992e-05	0.000167307	SNV	LUMPY_MEI_41006	17:35378944-35379124	1.31548e-05	101	0.00258902	0.330619	0.333208	0.00776998	1.02213e-07
ENSG00000005955.8|Brain_Cerebellar_Hemisphere	ENSG00000005955.8	Brain_Cerebellar_Hemisphere	17_35157927_C_CA_b37	17:35157926-35157927	257190	-0.404289	0.0194922	0.0211772	INDEL	MELT_ALU_17_34030853	17:34030852-34030853	0.0114152	18	0.0514007	0.178288	0.229689	0.223784	0.00255454
ENSG00000005955.8|Breast_Mammary_Tissue	ENSG00000005955.8	Breast_Mammary_Tissue	17_34844505_CTCCTA_C_b37	17:34844504-34844510	-56232	0.303817	9.9999e-06	9.44302e-07	INDEL	LUMPY_MEI_41006	17:35378944-35379124	3.2757e-08	101	-0.0026987	0.173725	0.173726	5.75619e-06	1.88556e-13
ENSG00000005955.8|Cells_EBV-transformed_lymphocytes	ENSG00000005955.8	Cells_EBV-transformed_lymphocytes	17_34938437_G_A_b37	17:34938436-34938437	37700	0.534567	1.99998e-05	1.78149e-05	SNV	LUMPY_BND_5290_2	17:34784639-34784640	7.14176e-07	101	0.0104328	0.274443	0.284876	0.0366223	2.61548e-08
ENSG00000005955.8|Cells_Transformed_fibroblasts	ENSG00000005955.8	Cells_Transformed_fibroblasts	17_34952789_T_C_b37	17:34952788-34952789	52052	0.270358	9.9999e-06	6.53422e-11	SNV	LUMPY_DEL_41016	17:35778967-35782400	1.43338e-11	101	-0.00234845	0.225004	0.225005	4.44435e-06	6.37044e-17
ENSG00000005955.8|Colon_Sigmoid	ENSG00000005955.8	Colon_Sigmoid	17_34896877_G_A_b37	17:34896876-34896877	-3860	-0.26124	0.000109999	0.000159264	SNV	LUMPY_MEI_41006	17:35378944-35379124	3.36673e-06	101	0.0130857	0.273198	0.286284	0.0457089	1.5389e-07
ENSG00000005955.8|Colon_Transverse	ENSG00000005955.8	Colon_Transverse	17_34960336_G_T_b37	17:34960335-34960336	59599	0.396101	9.9999e-06	3.47247e-12	SNV	GS_DUP_CNV_17_34437220_34447113	17:34437220-34447113	1.73956e-12	101	0.0160423	0.333313	0.349355	0.0459197	7.98801e-14
ENSG00000005955.8|Esophagus_Gastroesophageal_Junction	ENSG00000005955.8	Esophagus_Gastroesophageal_Junction	17_34949598_T_C_b37	17:34949597-34949598	48861	0.216409	0.000519995	0.000763643	SNV	LUMPY_DEL_41004	17:35250486-35250928	1.29111e-05	101	3.5875e-05	0.138494	0.13853	0.000258969	3.34357e-09
ENSG00000005955.8|Esophagus_Mucosa	ENSG00000005955.8	Esophagus_Mucosa	17_34866546_C_T_b37	17:34866545-34866546	-34191	0.350495	9.9999e-06	3.60364e-15	SNV	LUMPY_MEI_41006	17:35378944-35379124	3.60252e-16	101	-0.00270228	0.217164	0.217165	4.60479e-06	1.65888e-21
ENSG00000005955.8|Esophagus_Muscularis	ENSG00000005955.8	Esophagus_Muscularis	17_34876195_T_A_b37	17:34876194-34876195	-24542	-0.221059	9.9999e-06	2.02411e-09	SNV	LUMPY_MEI_41002	17:35143437-35143742	2.21487e-09	101	-0.00428734	0.238264	0.238265	4.19701e-06	9.29583e-15
ENSG00000005955.8|Heart_Left_Ventricle	ENSG00000005955.8	Heart_Left_Ventricle	17_34944593_G_A_b37	17:34944592-34944593	43856	0.21234	0.00583994	0.00625863	SNV	MELT_ALU_17_35434506	17:35434505-35434506	0.000208516	101	0.0258543	0.233146	0.259	0.0998234	2.08148e-05
ENSG00000005955.8|Lung	ENSG00000005955.8	Lung	17_34891062_GGCGGAGTGTTGTGCGAGT_G_b37	17:34891061-34891080	-9675	-0.447867	0.000699993	0.000851141	INDEL	GS_DUP_CNV_17_34463835_34488923	17:34463835-34488923	5.47926e-05	101	0.0137099	0.110039	0.123749	0.110788	6.07036e-06
ENSG00000005955.8|Minor_Salivary_Gland	ENSG00000005955.8	Minor_Salivary_Gland	17_34937221_T_C_b37	17:34937220-34937221	36484	0.484459	2.99997e-05	1.15279e-05	SNV	LUMPY_DEL_41004	17:35250486-35250928	3.48582e-08	101	-0.00471414	0.436883	0.436884	2.28894e-06	7.97883e-14
ENSG00000005955.8|Muscle_Skeletal	ENSG00000005955.8	Muscle_Skeletal	17_34835526_T_A_b37	17:34835525-34835526	-65211	-0.211798	9.9999e-06	4.15629e-12	SNV	LUMPY_BND_5290_2	17:34784639-34784640	3.39085e-13	101	-0.000837142	0.204622	0.204623	4.88704e-06	1.65712e-18
ENSG00000005955.8|Nerve_Tibial	ENSG00000005955.8	Nerve_Tibial	17_34912744_G_C_b37	17:34912743-34912744	12007	0.170757	9.9999e-06	1.29044e-05	SNV	GS_DUP_CNV_17_34463835_34488923	17:34463835-34488923	1.84063e-05	101	0.010004	0.248608	0.258612	0.0386834	7.12018e-07
ENSG00000005955.8|Pancreas	ENSG00000005955.8	Pancreas	17_34876195_T_A_b37	17:34876194-34876195	-24542	-0.347359	9.9999e-06	5.77988e-08	SNV	LUMPY_BND_5290_2	17:34784639-34784640	8.71038e-08	101	0.00619454	0.228427	0.234622	0.0264023	2.29974e-09
ENSG00000005955.8|Skin_Not_Sun_Exposed_Suprapubic	ENSG00000005955.8	Skin_Not_Sun_Exposed_Suprapubic	17_34867415_A_AGT_b37	17:34867414-34867415	-33322	0.226354	9.9999e-06	8.97715e-06	INDEL	LUMPY_BND_5290_2	17:34784639-34784640	2.27144e-07	101	0.0146818	0.183985	0.198667	0.0739016	1.67863e-08
ENSG00000005955.8|Skin_Sun_Exposed_Lower_leg	ENSG00000005955.8	Skin_Sun_Exposed_Lower_leg	17_34869155_G_A_b37	17:34869154-34869155	-31582	-0.245453	9.9999e-06	4.50686e-10	SNV	MELT_ALU_17_34030853	17:34030852-34030853	1.44119e-10	101	0.0126467	0.263594	0.276241	0.0457815	6.59798e-12
ENSG00000005955.8|Stomach	ENSG00000005955.8	Stomach	17_34905455_C_CACAT_b37	17:34905454-34905455	4718	0.378288	9.9999e-06	5.6901e-08	INDEL	LUMPY_MEI_41002	17:35143437-35143742	1.70374e-09	101	-0.00551875	0.279525	0.279526	3.57748e-06	6.0951e-15
ENSG00000005955.8|Testis	ENSG00000005955.8	Testis	17_34904985_A_C_b37	17:34904984-34904985	4248	0.249856	9.9999e-06	1.00055e-07	SNV	MELT_ALU_17_34030853	17:34030852-34030853	6.25436e-09	101	0.00520212	0.290398	0.2956	0.0175985	1.10067e-10
ENSG00000005955.8|Thyroid	ENSG00000005955.8	Thyroid	17_34960103_T_G_b37	17:34960102-34960103	59366	0.209141	0.000109999	0.000110195	SNV	LUMPY_BND_5290_2	17:34784639-34784640	4.84257e-06	101	0.00964963	0.125228	0.134878	0.0715436	3.46455e-07
ENSG00000005955.8|Vagina	ENSG00000005955.8	Vagina	17_34838302_T_TCACTTTAA_b37	17:34838301-34838302	-62435	-0.351111	0.00499995	0.00628125	INDEL	LUMPY_DEL_41016	17:35778967-35782400	0.000119576	101	0.016047	0.164263	0.18031	0.0889967	1.06419e-05
ENSG00000005955.8|Whole_Blood	ENSG00000005955.8	Whole_Blood	17_34949598_T_C_b37	17:34949597-34949598	48861	0.16018	9.9999e-06	3.32935e-08	SNV	LUMPY_MEI_41006	17:35378944-35379124	9.53493e-08	101	-0.00803964	0.28094	0.280941	3.55947e-06	3.39393e-13
ENSG00000005961.13|Skin_Not_Sun_Exposed_Suprapubic	ENSG00000005961.13	Skin_Not_Sun_Exposed_Suprapubic	17_43436791_A_G_b37	17:43436790-43436791	969918	-0.436836	0.0230704	0.0252431	SNV	LUMPY_BND_4578_2	17:41486976-41486977	0.000390236	101	0.00694532	0.216585	0.22353	0.031071	1.2125e-05
ENSG00000005961.13|Small_Intestine_Terminal_Ileum	ENSG00000005961.13	Small_Intestine_Terminal_Ileum	17_42975596_A_G_b37	17:42975595-42975596	508723	-0.51699	0.00466995	0.00576477	SNV	LUMPY_BND_4578_2	17:41486976-41486977	3.35987e-05	101	-0.000380664	0.284954	0.284955	3.50933e-06	1.17909e-10
ENSG00000005961.13|Thyroid	ENSG00000005961.13	Thyroid	17_42454243_C_T_b37	17:42454242-42454243	-12630	-0.161882	0.000149999	0.00023858	SNV	MELT_ALU_17_43383714	17:43383713-43383714	1.262e-05	101	0.00200703	0.080939	0.082946	0.0241968	3.05364e-07
ENSG00000005981.8|Adipose_Subcutaneous	ENSG00000005981.8	Adipose_Subcutaneous	7_95026408_G_A_b37	7:95026407-95026408	-81348	0.639909	9.9999e-06	5.80853e-13	SNV	LUMPY_BND_20500_1	7:95370803-95370804	2.93047e-13	101	-0.00170391	0.210492	0.210493	4.75075e-06	1.39219e-18
ENSG00000005981.8|Adipose_Visceral_Omentum	ENSG00000005981.8	Adipose_Visceral_Omentum	7_95026408_G_A_b37	7:95026407-95026408	-81348	0.735814	9.9999e-06	3.92533e-17	SNV	GS_DEL_CNV_7_94588915_94590665	7:94588915-94590665	1.09851e-16	101	0.0064197	0.352927	0.359347	0.0178649	1.96248e-18
ENSG00000005981.8|Brain_Caudate_basal_ganglia	ENSG00000005981.8	Brain_Caudate_basal_ganglia	7_95014191_T_C_b37	7:95014190-95014191	-93565	0.37943	0.00768992	0.00949641	SNV	LUMPY_MEI_66733	7:96067521-96067827	0.000391774	101	-0.00110868	0.156958	0.156959	6.37109e-06	2.49603e-09
ENSG00000005981.8|Brain_Cerebellar_Hemisphere	ENSG00000005981.8	Brain_Cerebellar_Hemisphere	7_95731362_G_A_b37	7:95731361-95731362	623606	0.61923	0.0186219	0.0216785	SNV	LUMPY_MEI_66733	7:96067521-96067827	0.000597641	101	-0.0106925	0.300236	0.300237	3.3307e-06	1.99056e-09
ENSG00000005981.8|Breast_Mammary_Tissue	ENSG00000005981.8	Breast_Mammary_Tissue	7_95013498_C_T_b37	7:95013497-95013498	-94258	0.647491	9.9999e-06	6.21873e-09	SNV	LUMPY_BND_20500_1	7:95370803-95370804	2.5328e-09	101	0.0080847	0.250264	0.258349	0.0312938	7.92609e-11
ENSG00000005981.8|Colon_Sigmoid	ENSG00000005981.8	Colon_Sigmoid	7_95034252_G_GTTA_b37	7:95034251-95034252	-73504	0.497671	0.00357996	0.00436187	INDEL	LUMPY_MEI_66728	7:95386268-95386584	3.66525e-05	101	0.00242456	0.08276	0.0851846	0.0284624	1.04322e-06
ENSG00000005981.8|Lung	ENSG00000005981.8	Lung	7_95026753_T_C_b37	7:95026752-95026753	-81003	0.420062	9.9999e-06	3.59417e-09	SNV	LUMPY_MEI_66733	7:96067521-96067827	5.72348e-08	101	0.00542374	0.145176	0.1506	0.0360143	2.06127e-09
ENSG00000005981.8|Nerve_Tibial	ENSG00000005981.8	Nerve_Tibial	7_95014191_T_C_b37	7:95014190-95014191	-93565	0.783488	9.9999e-06	5.69083e-28	SNV	LUMPY_MEI_66733	7:96067521-96067827	6.14209e-31	101	-0.00324839	0.370044	0.370045	2.70237e-06	1.65982e-36
ENSG00000005981.8|Ovary	ENSG00000005981.8	Ovary	7_95026229_C_T_b37	7:95026228-95026229	-81527	0.949213	9.9999e-06	5.1245e-13	SNV	MELT_ALU_7_95101192	7:95101191-95101192	1.75349e-14	101	-0.00875226	0.241825	0.241826	4.1352e-06	7.25103e-20
ENSG00000005981.8|Pancreas	ENSG00000005981.8	Pancreas	7_95039445_C_T_b37	7:95039444-95039445	-68311	0.717386	9.9999e-06	3.98902e-12	SNV	LUMPY_BND_20500_1	7:95370803-95370804	3.14965e-13	101	0.00527109	0.30454	0.309811	0.0170139	5.35878e-15
ENSG00000005981.8|Pituitary	ENSG00000005981.8	Pituitary	7_95114112_G_A_b37	7:95114111-95114112	6356	0.243446	0.000229998	0.000408441	SNV	MELT_ALU_7_95101192	7:95101191-95101192	6.00115e-05	101	0.0318929	0.237208	0.269101	0.118517	7.11238e-06
ENSG00000005981.8|Prostate	ENSG00000005981.8	Prostate	7_95041542_G_T_b37	7:95041541-95041542	-66214	0.676269	9.9999e-06	7.36396e-06	SNV	LUMPY_MEI_66728	7:95386268-95386584	9.00914e-07	101	0.0114747	0.118869	0.130344	0.0880342	7.93112e-08
ENSG00000005981.8|Skin_Not_Sun_Exposed_Suprapubic	ENSG00000005981.8	Skin_Not_Sun_Exposed_Suprapubic	7_95026327_A_G_b37	7:95026326-95026327	-81429	0.800904	9.9999e-06	2.22578e-21	SNV	LUMPY_MEI_66733	7:96067521-96067827	9.53196e-23	101	-0.00211532	0.398589	0.39859	2.50884e-06	2.39142e-28
ENSG00000005981.8|Skin_Sun_Exposed_Lower_leg	ENSG00000005981.8	Skin_Sun_Exposed_Lower_leg	7_95026753_T_C_b37	7:95026752-95026753	-81003	0.788565	9.9999e-06	1.01381e-27	SNV	LUMPY_BND_20500_1	7:95370803-95370804	9.38111e-27	101	-0.00257274	0.483124	0.483125	2.06986e-06	1.94176e-32
ENSG00000005981.8|Stomach	ENSG00000005981.8	Stomach	7_95026327_A_G_b37	7:95026326-95026327	-81429	0.748602	9.9999e-06	5.1996e-10	SNV	GS_DEL_CNV_7_94588915_94590665	7:94588915-94590665	1.91183e-09	101	0.0115677	0.321252	0.33282	0.0347567	6.64489e-11
ENSG00000005981.8|Testis	ENSG00000005981.8	Testis	7_95030321_A_G_b37	7:95030320-95030321	-77435	0.518413	9.9999e-06	9.94918e-08	SNV	MELT_ALU_7_95101192	7:95101191-95101192	8.07865e-07	101	0.0135496	0.157903	0.171453	0.0790283	6.38442e-08
ENSG00000005981.8|Thyroid	ENSG00000005981.8	Thyroid	7_95041016_G_C_b37	7:95041015-95041016	-66740	0.748106	9.9999e-06	1.4198e-23	SNV	LUMPY_MEI_66733	7:96067521-96067827	3.35735e-24	101	-7.0461e-05	0.25763	0.257631	3.88152e-06	1.30316e-29
ENSG00000005981.8|Vagina	ENSG00000005981.8	Vagina	7_95044183_C_T_b37	7:95044182-95044183	-63573	0.67753	0.000419996	0.00069088	SNV	MELT_ALU_7_95101192	7:95101191-95101192	5.57752e-06	101	-0.00984252	0.278694	0.278695	3.58815e-06	2.0013e-11
ENSG00000006007.7|Brain_Cerebellar_Hemisphere	ENSG00000006007.7	Brain_Cerebellar_Hemisphere	16_19489849_T_C_b37	16:19489848-19489849	-43618	0.373456	0.000859991	0.00118366	SNV	LUMPY_MEI_38943	16:19506335-19506635	0.000166669	101	0.0493215	0.219203	0.268524	0.183676	3.06131e-05
ENSG00000006007.7|Brain_Cerebellum	ENSG00000006007.7	Brain_Cerebellum	16_19506235_C_T_b37	16:19506234-19506235	-27232	0.463765	0.000229998	0.000222503	SNV	LUMPY_MEI_38943	16:19506335-19506635	0.00027115	91	0.103553	0.463777	0.56733	0.182527	4.94922e-05
ENSG00000006007.7|Colon_Sigmoid	ENSG00000006007.7	Colon_Sigmoid	16_19514483_C_T_b37	16:19514482-19514483	-18984	0.236884	9.9999e-05	0.000178404	SNV	LUMPY_MEI_38943	16:19506335-19506635	0.00619857	47	0.0757523	0.10594	0.181692	0.416926	0.00258434
ENSG00000006007.7|Esophagus_Gastroesophageal_Junction	ENSG00000006007.7	Esophagus_Gastroesophageal_Junction	16_19584078_T_C_b37	16:19584077-19584078	50611	-0.172338	0.00398996	0.00477475	SNV	LUMPY_MEI_38943	16:19506335-19506635	0.0133388	12	0.0303239	0.164348	0.194672	0.155769	0.00207777
ENSG00000006007.7|Esophagus_Mucosa	ENSG00000006007.7	Esophagus_Mucosa	16_19523614_T_G_b37	16:19523613-19523614	-9853	-0.198161	1.99998e-05	1.59272e-05	SNV	LUMPY_MEI_38943	16:19506335-19506635	0.0114245	28	0.0930553	0.41198	0.505035	0.184255	0.00210502
ENSG00000006007.7|Esophagus_Muscularis	ENSG00000006007.7	Esophagus_Muscularis	16_19503598_C_T_b37	16:19503597-19503598	-29869	0.177758	1.99998e-05	3.47035e-05	SNV	LUMPY_MEI_38943	16:19506335-19506635	0.0127989	27	0.0704706	0.096251	0.166722	0.422684	0.00540989
ENSG00000006007.7|Nerve_Tibial	ENSG00000006007.7	Nerve_Tibial	16_19531351_T_TAAAC_b37	16:19531350-19531351	-2116	-0.137072	0.00770992	0.00906744	INDEL	LUMPY_MEI_38943	16:19506335-19506635	0.00105942	101	-0.00915337	0.221232	0.221233	4.52012e-06	4.78871e-09
ENSG00000006007.7|Skin_Not_Sun_Exposed_Suprapubic	ENSG00000006007.7	Skin_Not_Sun_Exposed_Suprapubic	16_19594726_G_C_b37	16:19594725-19594726	61259	-0.337491	9.9999e-06	5.69449e-10	SNV	LUMPY_MEI_38943	16:19506335-19506635	0.0296491	13	0.0628988	0.175947	0.238846	0.263345	0.00780794
ENSG00000006007.7|Skin_Sun_Exposed_Lower_leg	ENSG00000006007.7	Skin_Sun_Exposed_Lower_leg	16_19592587_T_C_b37	16:19592586-19592587	59120	-0.246584	9.9999e-06	1.00633e-09	SNV	LUMPY_MEI_38943	16:19506335-19506635	0.00732171	24	0.0370586	0.13061	0.167669	0.221023	0.00161827
ENSG00000006007.7|Testis	ENSG00000006007.7	Testis	16_19504638_A_C_b37	16:19504637-19504638	-28829	-0.288038	0.00493995	0.00581812	SNV	LUMPY_MEI_38943	16:19506335-19506635	0.00709372	57	0.0497055	0.139643	0.189348	0.262508	0.00186216
ENSG00000006007.7|Thyroid	ENSG00000006007.7	Thyroid	16_19396359_C_A_b37	16:19396358-19396359	-137108	0.17087	9.9999e-05	0.00020003	SNV	MELT_ALU_16_19517515	16:19517514-19517515	9.21371e-06	101	0.0014732	0.223706	0.225179	0.00654234	6.02792e-08
ENSG00000006007.7|Whole_Blood	ENSG00000006007.7	Whole_Blood	16_19501531_A_C_b37	16:19501530-19501531	-31936	-0.216099	0.00116999	0.00156654	SNV	LUMPY_BND_7181_1	16:20118046-20118047	0.000116668	101	0.0136172	0.349388	0.363005	0.0375124	4.3765e-06
ENSG00000006015.13|Esophagus_Gastroesophageal_Junction	ENSG00000006015.13	Esophagus_Gastroesophageal_Junction	19_18015623_G_A_b37	19:18015622-18015623	-683912	-0.53385	0.0157365	0.0175367	SNV	LUMPY_DEL_44208	19:19258022-19258292	0.000291411	101	0.00581632	0.362972	0.368788	0.0157714	4.59596e-06
ENSG00000006015.13|Heart_Atrial_Appendage	ENSG00000006015.13	Heart_Atrial_Appendage	19_18171353_G_A_b37	19:18171352-18171353	-528182	0.547622	0.0200895	0.0230303	SNV	LUMPY_DEL_44199	19:18926137-18926292	0.000652275	101	-0.00100301	0.170837	0.170838	5.8535e-06	3.81809e-09
ENSG00000006015.13|Thyroid	ENSG00000006015.13	Thyroid	19_18699445_G_A_b37	19:18699444-18699445	-90	0.118445	0.0377551	0.0404882	SNV	LUMPY_BND_80137_1	19:18553068-18553069	0.00140277	101	0.0077896	0.121609	0.129399	0.0601985	8.44446e-05
ENSG00000006015.13|Whole_Blood	ENSG00000006015.13	Whole_Blood	19_18699489_T_C_b37	19:18699488-18699489	-46	-0.199636	9.9999e-06	6.7018e-11	SNV	LUMPY_MEI_44189	19:18661299-18661602	7.05917e-08	50	0.000240785	0.180153	0.180394	0.00133477	9.42237e-11
ENSG00000006016.6|Brain_Caudate_basal_ganglia	ENSG00000006016.6	Brain_Caudate_basal_ganglia	19_17776230_A_G_b37	19:17776229-17776230	-942321	-0.444946	0.0151812	0.0174941	SNV	LUMPY_MEI_44189	19:18661299-18661602	0.000186897	101	-0.00278121	0.557335	0.557336	1.79425e-06	3.3534e-10
ENSG00000006016.6|Brain_Cerebellar_Hemisphere	ENSG00000006016.6	Brain_Cerebellar_Hemisphere	19_18826975_C_T_b37	19:18826974-18826975	108424	-0.52567	0.00481995	0.00568382	SNV	LUMPY_BND_7796_1	19:19632428-19632429	9.22444e-05	101	0.00470739	0.230922	0.235629	0.0199779	1.84285e-06
ENSG00000006016.6|Brain_Cerebellum	ENSG00000006016.6	Brain_Cerebellum	19_18826975_C_T_b37	19:18826974-18826975	108424	-0.652093	3.99996e-05	2.1152e-05	SNV	LUMPY_DEL_44199	19:18926137-18926292	8.10723e-06	101	0.0187186	0.36382	0.382539	0.0489326	3.96708e-07
ENSG00000006016.6|Brain_Hypothalamus	ENSG00000006016.6	Brain_Hypothalamus	19_18785931_T_A_b37	19:18785930-18785931	67380	0.488098	0.00521995	0.00632705	SNV	LUMPY_DEL_44199	19:18926137-18926292	0.000194434	101	0.0219384	0.281025	0.302963	0.0724127	1.40795e-05
ENSG00000006016.6|Brain_Putamen_basal_ganglia	ENSG00000006016.6	Brain_Putamen_basal_ganglia	19_18739497_C_T_b37	19:18739496-18739497	20946	0.611175	0.00491995	0.00584853	SNV	LUMPY_DEL_44163	19:17856148-17856754	7.40359e-05	101	0.0064176	0.234005	0.240423	0.026693	1.97624e-06
ENSG00000006016.6|Lung	ENSG00000006016.6	Lung	19_18583186_C_T_b37	19:18583185-18583186	-135365	0.798841	0.0289331	0.0303217	SNV	LUMPY_MEI_44189	19:18661299-18661602	0.00051317	101	0.00502817	0.097784	0.102812	0.0489064	2.50973e-05
ENSG00000006016.6|Muscle_Skeletal	ENSG00000006016.6	Muscle_Skeletal	19_18721492_G_A_b37	19:18721491-18721492	2941	0.39416	9.9999e-06	1.75644e-11	SNV	LUMPY_MEI_44189	19:18661299-18661602	1.55403e-10	101	0.0428086	0.224436	0.267245	0.160185	2.48932e-11
ENSG00000006016.6|Nerve_Tibial	ENSG00000006016.6	Nerve_Tibial	19_18853553_T_C_b37	19:18853552-18853553	135002	-0.271264	0.00656993	0.00750272	SNV	LUMPY_BND_80137_1	19:18553068-18553069	0.000544721	101	0.030229	0.167439	0.197668	0.152928	8.33031e-05
ENSG00000006016.6|Testis	ENSG00000006016.6	Testis	19_18724554_C_T_b37	19:18724553-18724554	6003	-0.356528	0.00636994	0.00715664	SNV	LUMPY_DEL_44199	19:18926137-18926292	0.000148874	101	-0.00364699	0.27316	0.273161	3.66084e-06	5.45004e-10
ENSG00000006025.7|Artery_Aorta	ENSG00000006025.7	Artery_Aorta	17_45937787_G_A_b37	17:45937786-45937787	38587	-0.255551	4.99995e-05	6.88075e-05	SNV	MELT_ALU_17_46505002	17:46505001-46505002	6.5049e-06	101	-0.0196266	0.299663	0.299664	3.33707e-06	2.17073e-11
ENSG00000006025.7|Artery_Tibial	ENSG00000006025.7	Artery_Tibial	17_45901123_T_C_b37	17:45901122-45901123	1923	0.241482	3.99996e-05	2.46709e-05	SNV	MELT_ALU_17_46505002	17:46505001-46505002	1.12389e-05	101	-0.00597635	0.141924	0.141925	7.04597e-06	7.9189e-11
ENSG00000006025.7|Brain_Cerebellum	ENSG00000006025.7	Brain_Cerebellum	17_45933341_T_C_b37	17:45933340-45933341	34141	0.253468	0.00358996	0.00471987	SNV	LUMPY_DEL_41202	17:45634782-45635284	0.000337433	101	0.00283911	0.251964	0.254803	0.0111424	3.75981e-06
ENSG00000006025.7|Esophagus_Mucosa	ENSG00000006025.7	Esophagus_Mucosa	17_45930106_C_T_b37	17:45930105-45930106	30906	0.160006	0.000249998	0.000376136	SNV	MELT_ALU_17_46617220	17:46617219-46617220	5.3085e-05	101	0.0159293	0.138195	0.154124	0.103354	5.48655e-06
ENSG00000006025.7|Esophagus_Muscularis	ENSG00000006025.7	Esophagus_Muscularis	17_46028844_T_C_b37	17:46028843-46028844	129644	-0.154925	0.0262944	0.0289871	SNV	MELT_ALU_17_46617220	17:46617219-46617220	0.00866105	34	0.0361765	0.128223	0.1644	0.220052	0.00190588
ENSG00000006025.7|Pituitary	ENSG00000006025.7	Pituitary	17_45890898_A_G_b37	17:45890897-45890898	-8302	0.418497	9.9999e-06	2.33397e-06	SNV	MELT_ALU_17_46505002	17:46505001-46505002	1.55658e-06	101	-0.00111486	0.236797	0.236798	4.22301e-06	6.57345e-12
ENSG00000006025.7|Thyroid	ENSG00000006025.7	Thyroid	17_45889085_G_A_b37	17:45889084-45889085	-10115	0.335982	9.9999e-06	1.93283e-28	SNV	LUMPY_BND_41214_1	17:46615802-46615803	1.53896e-27	101	-0.00396206	0.443845	0.443846	2.25303e-06	3.46732e-33
ENSG00000006042.7|Adipose_Subcutaneous	ENSG00000006042.7	Adipose_Subcutaneous	17_31268378_C_T_b37	17:31268377-31268378	13450	-0.176096	1.99998e-05	3.56513e-05	SNV	MELT_ALU_17_30893862	17:30893861-30893862	2.27161e-06	101	-0.00835448	0.27836	0.278361	3.59246e-06	8.16067e-12
ENSG00000006042.7|Adipose_Visceral_Omentum	ENSG00000006042.7	Adipose_Visceral_Omentum	17_31281867_C_T_b37	17:31281866-31281867	26939	0.132003	0.00195998	0.00213175	SNV	MELT_ALU_17_30899201	17:30899200-30899201	6.85642e-05	101	0.00535436	0.112563	0.117917	0.0454077	3.11334e-06
ENSG00000006042.7|Adrenal_Gland	ENSG00000006042.7	Adrenal_Gland	17_31318492_A_C_b37	17:31318491-31318492	63564	0.363567	0.00730993	0.00854561	SNV	LUMPY_MEI_40948	17:30436751-30437055	5.45378e-05	101	-0.00946293	0.357828	0.357829	2.79463e-06	1.52413e-10
ENSG00000006042.7|Artery_Aorta	ENSG00000006042.7	Artery_Aorta	17_31255616_G_A_b37	17:31255615-31255616	688	-0.359974	9.9999e-06	9.34511e-11	SNV	LUMPY_MEI_40948	17:30436751-30437055	6.33704e-11	101	-0.00295806	0.256319	0.25632	3.90137e-06	2.47231e-16
ENSG00000006042.7|Artery_Coronary	ENSG00000006042.7	Artery_Coronary	17_31255616_G_A_b37	17:31255615-31255616	688	-0.362814	0.00122999	0.00169359	SNV	MELT_ALU_17_30893862	17:30893861-30893862	0.000112905	101	-0.00435387	0.365664	0.365665	2.73474e-06	3.08766e-10
ENSG00000006042.7|Artery_Tibial	ENSG00000006042.7	Artery_Tibial	17_31255616_G_A_b37	17:31255615-31255616	688	-0.463786	9.9999e-06	1.34338e-19	SNV	MELT_ALU_17_30893862	17:30893861-30893862	2.81683e-20	101	0.00313358	0.406324	0.409458	0.007653	2.15572e-22
ENSG00000006042.7|Brain_Anterior_cingulate_cortex_BA24	ENSG00000006042.7	Brain_Anterior_cingulate_cortex_BA24	17_31259099_CTT_C_b37	17:31259098-31259101	4171	-0.574226	0.000599994	0.000875816	INDEL	LUMPY_BND_954_2	17:32064662-32064663	2.43057e-05	101	0.00732442	0.397476	0.4048	0.0180939	4.39785e-07
ENSG00000006042.7|Brain_Caudate_basal_ganglia	ENSG00000006042.7	Brain_Caudate_basal_ganglia	17_31279334_A_G_b37	17:31279333-31279334	24406	-0.41868	0.00698993	0.00808149	SNV	LUMPY_BND_954_2	17:32064662-32064663	0.0003207	101	-0.00273198	0.415704	0.415705	2.40555e-06	7.7146e-10
ENSG00000006042.7|Brain_Cerebellum	ENSG00000006042.7	Brain_Cerebellum	17_31259099_CTT_C_b37	17:31259098-31259101	4171	-0.775366	9.9999e-06	9.40371e-06	INDEL	GS_DEL_CNV_17_30703601_30705800	17:30703601-30705800	1.21544e-06	101	0.0189819	0.454446	0.473428	0.0400946	4.87326e-08
ENSG00000006042.7|Brain_Cortex	ENSG00000006042.7	Brain_Cortex	17_31278908_C_G_b37	17:31278907-31278908	23980	-0.525781	9.9999e-06	3.52936e-06	SNV	MELT_ALU_17_30893862	17:30893861-30893862	1.93354e-08	101	0.0254002	0.421858	0.447258	0.0567909	1.09807e-09
ENSG00000006042.7|Brain_Hippocampus	ENSG00000006042.7	Brain_Hippocampus	17_31265855_A_G_b37	17:31265854-31265855	10927	-0.241264	0.00810992	0.00917302	SNV	GS_DEL_CNV_17_30703601_30705800	17:30703601-30705800	0.000137743	101	0.000827297	0.39106	0.391887	0.00211106	2.90784e-07
ENSG00000006042.7|Brain_Nucleus_accumbens_basal_ganglia	ENSG00000006042.7	Brain_Nucleus_accumbens_basal_ganglia	17_31276850_A_C_b37	17:31276849-31276850	21922	-0.590186	1.99998e-05	1.08762e-05	SNV	LUMPY_MEI_40948	17:30436751-30437055	6.20021e-07	101	0.000623258	0.348993	0.349616	0.00178269	1.10531e-09
ENSG00000006042.7|Brain_Putamen_basal_ganglia	ENSG00000006042.7	Brain_Putamen_basal_ganglia	17_31255285_C_A_b37	17:31255284-31255285	357	-0.83541	0.000169998	0.00013985	SNV	LUMPY_DEL_40960	17:31477717-31477885	1.26441e-06	101	-0.00838554	0.408152	0.408153	2.45006e-06	3.09788e-12
ENSG00000006042.7|Breast_Mammary_Tissue	ENSG00000006042.7	Breast_Mammary_Tissue	17_31281356_A_C_b37	17:31281355-31281356	26428	-0.229742	9.9999e-06	3.20445e-08	SNV	MELT_ALU_17_30899201	17:30899200-30899201	2.60772e-09	101	0.00402929	0.229354	0.233383	0.0172647	4.50215e-11
ENSG00000006042.7|Cells_Transformed_fibroblasts	ENSG00000006042.7	Cells_Transformed_fibroblasts	17_31265855_A_G_b37	17:31265854-31265855	10927	-0.223162	9.9999e-06	3.11071e-13	SNV	LUMPY_DEL_40960	17:31477717-31477885	2.85352e-13	101	-0.000398743	0.360611	0.360612	2.77306e-06	7.91298e-19
ENSG00000006042.7|Colon_Sigmoid	ENSG00000006042.7	Colon_Sigmoid	17_31291534_G_A_b37	17:31291533-31291534	36606	0.858645	9.9999e-06	2.39123e-15	SNV	LUMPY_MEI_40948	17:30436751-30437055	3.43226e-19	101	0.00155088	0.661513	0.663064	0.00233896	8.02792e-22
ENSG00000006042.7|Colon_Transverse	ENSG00000006042.7	Colon_Transverse	17_31276850_A_C_b37	17:31276849-31276850	21922	-0.246099	7.99992e-05	5.55279e-05	SNV	LUMPY_MEI_40948	17:30436751-30437055	5.9423e-07	101	-0.00921337	0.361214	0.361215	2.76843e-06	1.64508e-12
ENSG00000006042.7|Esophagus_Gastroesophageal_Junction	ENSG00000006042.7	Esophagus_Gastroesophageal_Junction	17_31250916_G_A_b37	17:31250915-31250916	-4012	-0.394782	9.9999e-06	4.79303e-05	SNV	GS_MIXED_CNV_17_30288973_30290584	17:30288973-30290584	8.51421e-07	101	-0.000405866	0.403497	0.403498	2.47833e-06	2.1101e-12
ENSG00000006042.7|Esophagus_Mucosa	ENSG00000006042.7	Esophagus_Mucosa	17_31255616_G_A_b37	17:31255615-31255616	688	-0.417956	9.9999e-06	5.79188e-15	SNV	LUMPY_MEI_40948	17:30436751-30437055	1.31001e-15	101	-0.00737502	0.332775	0.332776	3.00502e-06	3.93661e-21
ENSG00000006042.7|Esophagus_Muscularis	ENSG00000006042.7	Esophagus_Muscularis	17_31275320_A_G_b37	17:31275319-31275320	20392	-0.364251	9.9999e-06	1.09494e-07	SNV	GS_DEL_CNV_17_30703501_30704800	17:30703501-30704800	1.41207e-08	101	0.000748372	0.537398	0.538146	0.00139065	1.9637e-11
ENSG00000006042.7|Heart_Atrial_Appendage	ENSG00000006042.7	Heart_Atrial_Appendage	17_31277179_G_A_b37	17:31277178-31277179	22251	-0.313611	0.000669993	0.000814213	SNV	MELT_ALU_17_30893862	17:30893861-30893862	0.000266196	101	0.00045902	0.33248	0.332939	0.00137869	3.67002e-07
ENSG00000006042.7|Heart_Left_Ventricle	ENSG00000006042.7	Heart_Left_Ventricle	17_31275428_G_A_b37	17:31275427-31275428	20500	-0.478752	9.9999e-06	5.33716e-08	SNV	LUMPY_MEI_40948	17:30436751-30437055	5.65155e-07	101	0.023513	0.267529	0.291042	0.080789	4.56583e-08
ENSG00000006042.7|Lung	ENSG00000006042.7	Lung	17_31255616_G_A_b37	17:31255615-31255616	688	-0.300223	9.9999e-06	1.42484e-07	SNV	LUMPY_DEL_40960	17:31477717-31477885	8.55288e-08	101	-0.00680017	0.37173	0.371731	2.69012e-06	2.30083e-13
ENSG00000006042.7|Muscle_Skeletal	ENSG00000006042.7	Muscle_Skeletal	17_31261649_G_A_b37	17:31261648-31261649	6721	-0.245589	9.9999e-06	8.04166e-07	SNV	LUMPY_DEL_40960	17:31477717-31477885	6.8376e-08	101	-0.00420377	0.200108	0.200109	4.99728e-06	3.41694e-13
ENSG00000006042.7|Nerve_Tibial	ENSG00000006042.7	Nerve_Tibial	17_31279334_A_G_b37	17:31279333-31279334	24406	-0.373355	9.9999e-06	2.81012e-08	SNV	MELT_ALU_17_30893862	17:30893861-30893862	3.34514e-08	101	0.0486005	0.419832	0.468432	0.103751	3.47062e-09
ENSG00000006042.7|Ovary	ENSG00000006042.7	Ovary	17_31256078_ACT_A_b37	17:31256077-31256080	1150	0.450365	0.00757992	0.00859928	INDEL	MELT_ALU_17_30893862	17:30893861-30893862	0.00052892	101	0.0327129	0.261399	0.294112	0.111226	5.88297e-05
ENSG00000006042.7|Pancreas	ENSG00000006042.7	Pancreas	17_31102744_C_T_b37	17:31102743-31102744	-152184	0.28345	0.00367996	0.00414543	SNV	MELT_ALU_17_30899201	17:30899200-30899201	1.12555e-05	101	-0.00107166	0.410456	0.410457	2.43631e-06	2.74219e-11
ENSG00000006042.7|Pituitary	ENSG00000006042.7	Pituitary	17_31257409_G_GCACA_b37	17:31257408-31257409	2481	-0.224117	0.00193998	0.00265861	INDEL	GS_MIXED_CNV_17_30288973_30290584	17:30288973-30290584	0.000439668	101	0.030323	0.312773	0.343096	0.0883805	3.88581e-05
ENSG00000006042.7|Skin_Not_Sun_Exposed_Suprapubic	ENSG00000006042.7	Skin_Not_Sun_Exposed_Suprapubic	17_31252854_C_T_b37	17:31252853-31252854	-2074	-0.372467	9.9999e-06	1.51299e-18	SNV	GS_MIXED_CNV_17_30288973_30290584	17:30288973-30290584	6.34627e-16	101	0.006834	0.456059	0.462893	0.0147637	9.36944e-18
ENSG00000006042.7|Skin_Sun_Exposed_Lower_leg	ENSG00000006042.7	Skin_Sun_Exposed_Lower_leg	17_31268378_C_T_b37	17:31268377-31268378	13450	-0.267492	9.9999e-06	5.3639e-15	SNV	LUMPY_MEI_40948	17:30436751-30437055	6.8968e-15	101	0.021289	0.341805	0.363094	0.0586322	4.04375e-16
ENSG00000006042.7|Spleen	ENSG00000006042.7	Spleen	17_31053378_C_T_b37	17:31053377-31053378	-201550	0.391838	0.000229998	0.000364162	SNV	LUMPY_MEI_40948	17:30436751-30437055	4.17186e-05	101	0.00665438	0.239703	0.246357	0.0270111	1.12687e-06
ENSG00000006042.7|Testis	ENSG00000006042.7	Testis	17_31272370_T_G_b37	17:31272369-31272370	17442	-0.405759	9.9999e-06	4.86436e-20	SNV	LUMPY_BND_954_2	17:32064662-32064663	1.23199e-22	101	-0.00329989	0.328207	0.328208	3.04685e-06	3.75369e-28
ENSG00000006042.7|Thyroid	ENSG00000006042.7	Thyroid	17_31252854_C_T_b37	17:31252853-31252854	-2074	-0.34135	9.9999e-06	9.39111e-11	SNV	MELT_ALU_17_30893862	17:30893861-30893862	6.76773e-10	101	-0.0125973	0.291456	0.291457	3.43104e-06	2.32204e-15
ENSG00000006042.7|Whole_Blood	ENSG00000006042.7	Whole_Blood	17_31002738_A_G_b37	17:31002737-31002738	-252190	0.411248	9.9999e-06	6.49841e-07	SNV	GS_DEL_CNV_17_30703601_30705800	17:30703601-30705800	1.70028e-07	101	-0.000547708	0.342037	0.342038	2.92365e-06	4.97102e-13
ENSG00000006047.8|Adrenal_Gland	ENSG00000006047.8	Adrenal_Gland	17_7235715_G_A_b37	17:7235714-7235715	37781	-0.576758	0.00885991	0.0102779	SNV	LUMPY_MEI_40523	17:6874736-6875034	0.000705049	63	0.0118987	0.27516	0.287059	0.0414504	2.92246e-05
ENSG00000006047.8|Cells_Transformed_fibroblasts	ENSG00000006047.8	Cells_Transformed_fibroblasts	17_7184046_G_A_b37	17:7184045-7184046	-13888	0.716743	9.9999e-06	5.54095e-07	SNV	LUMPY_BND_21133_2	17:7167889-7167890	1.12205e-06	14	0.0157648	0.333888	0.349653	0.045087	5.05899e-08
ENSG00000006047.8|Colon_Transverse	ENSG00000006047.8	Colon_Transverse	17_7184046_G_A_b37	17:7184045-7184046	-13888	0.517227	9.9999e-06	4.5543e-12	SNV	LUMPY_BND_79249_1	17:6464429-6464430	2.61939e-12	101	0.00809346	0.383974	0.392067	0.020643	5.40721e-14
ENSG00000006047.8|Esophagus_Mucosa	ENSG00000006047.8	Esophagus_Mucosa	17_7184046_G_A_b37	17:7184045-7184046	-13888	0.989211	9.9999e-06	6.62312e-38	SNV	LUMPY_BND_21173_2	17:7167958-7167959	1.05421e-33	34	0.0379787	0.478468	0.516447	0.0735385	7.7525e-35
ENSG00000006047.8|Liver	ENSG00000006047.8	Liver	17_7166254_C_CT_b37	17:7166253-7166254	-31680	0.637963	2.99997e-05	3.422e-05	INDEL	LUMPY_BND_79249_1	17:6464429-6464430	1.2803e-06	101	0.00440033	0.358145	0.362545	0.0121373	1.55394e-08
ENSG00000006047.8|Muscle_Skeletal	ENSG00000006047.8	Muscle_Skeletal	17_6295959_C_T_b37	17:6295958-6295959	-901975	-0.17719	0.0367407	0.0376397	SNV	LUMPY_DEL_40540	17:7564646-7566196	0.000608015	101	0.00532627	0.193813	0.199139	0.0267465	1.62623e-05
ENSG00000006047.8|Skin_Sun_Exposed_Lower_leg	ENSG00000006047.8	Skin_Sun_Exposed_Lower_leg	17_7197794_C_A_b37	17:7197793-7197794	-140	0.220261	0.030457	0.0326839	SNV	LUMPY_BND_21173_2	17:7167958-7167959	0.00387546	63	0.00422567	0.207777	0.212003	0.0199322	7.72464e-05
ENSG00000006047.8|Spleen	ENSG00000006047.8	Spleen	17_7184046_G_A_b37	17:7184045-7184046	-13888	0.984142	0.00117999	0.00153833	SNV	MELT_ALU_17_6271430	17:6271429-6271430	7.14298e-05	101	0.0140688	0.254528	0.268597	0.0523789	3.74141e-06
ENSG00000006047.8|Thyroid	ENSG00000006047.8	Thyroid	17_7193255_G_A_b37	17:7193254-7193255	-4679	-0.300917	9.9999e-06	3.76556e-09	SNV	LUMPY_DEL_40539	17:7524438-7524919	1.41815e-09	101	0.00670122	0.268907	0.275608	0.0243143	3.44813e-11
ENSG00000006059.3|Testis	ENSG00000006059.3	Testis	17_39278261_G_A_b37	17:39278260-39278261	-228803	-0.642165	0.0293127	0.031215	SNV	LUMPY_DUP_79386	17:39531962-39539372	0.00574336	38	0.0295946	0.115367	0.144962	0.204155	0.00117254
ENSG00000006062.9|Esophagus_Mucosa	ENSG00000006062.9	Esophagus_Mucosa	17_43326807_G_A_b37	17:43326806-43326807	-67607	-0.310555	0.0227	0.0249684	SNV	MELT_ALU_17_44212775	17:44212774-44212775	0.000862855	101	0.00857621	0.041743	0.0503192	0.170436	0.000147062
ENSG00000006062.9|Muscle_Skeletal	ENSG00000006062.9	Muscle_Skeletal	17_43335650_A_G_b37	17:43335649-43335650	-58764	0.157797	0.0146903	0.0168963	SNV	GS_MIXED_CNV_17_44305798_44311801	17:44305798-44311801	0.00109964	101	0.00498741	0.05294	0.0579274	0.0860976	9.46764e-05
ENSG00000006062.9|Testis	ENSG00000006062.9	Testis	17_43341913_G_T_b37	17:43341912-43341913	-52501	0.508191	0.00546995	0.0067035	SNV	GS_DUP_CNV_17_44164652_44176643	17:44164652-44176643	0.000704785	87	0.0257298	0.080122	0.105852	0.243074	0.000171315
ENSG00000006071.7|Adipose_Subcutaneous	ENSG00000006071.7	Adipose_Subcutaneous	11_17498057_G_A_b37	11:17498056-17498057	-392	0.707865	9.9999e-06	3.72797e-14	SNV	LUMPY_DEL_29247	11:18473839-18475221	2.39093e-14	101	0.00303044	0.07802	0.0810504	0.0373896	8.93959e-16
ENSG00000006071.7|Adipose_Visceral_Omentum	ENSG00000006071.7	Adipose_Visceral_Omentum	11_17498057_G_A_b37	11:17498056-17498057	-392	0.479512	9.9999e-06	7.63348e-06	SNV	MELT_ALU_11_18280214	11:18280213-18280214	7.74262e-07	101	0.00222106	0.158496	0.160717	0.0138197	1.07001e-08
ENSG00000006071.7|Artery_Aorta	ENSG00000006071.7	Artery_Aorta	11_17498057_G_A_b37	11:17498056-17498057	-392	1.11873	9.9999e-06	8.17803e-23	SNV	LUMPY_MEI_29222	11:17195852-17196152	1.38464e-26	101	0.0005036	0.23642	0.236924	0.00212558	2.94316e-29
ENSG00000006071.7|Artery_Coronary	ENSG00000006071.7	Artery_Coronary	11_17498057_G_A_b37	11:17498056-17498057	-392	1.05621	9.9999e-06	2.64658e-11	SNV	LUMPY_DEL_29219	11:16996178-16996593	4.55366e-13	101	-0.00136836	0.11599	0.115991	8.62136e-06	3.92587e-18
ENSG00000006071.7|Artery_Tibial	ENSG00000006071.7	Artery_Tibial	11_17498057_G_A_b37	11:17498056-17498057	-392	0.776651	9.9999e-06	3.40757e-19	SNV	LUMPY_MEI_29222	11:17195852-17196152	1.77172e-19	101	-0.0222776	0.288826	0.288827	3.46228e-06	6.13419e-25
ENSG00000006071.7|Brain_Anterior_cingulate_cortex_BA24	ENSG00000006071.7	Brain_Anterior_cingulate_cortex_BA24	11_17414757_C_T_b37	11:17414756-17414757	-83692	0.365292	0.000109999	0.000245197	SNV	LUMPY_MEI_29222	11:17195852-17196152	1.4475e-05	101	-0.0512739	0.485815	0.485816	2.05839e-06	2.97952e-11
ENSG00000006071.7|Brain_Caudate_basal_ganglia	ENSG00000006071.7	Brain_Caudate_basal_ganglia	11_17497794_C_G_b37	11:17497793-17497794	-655	0.462876	9.9999e-06	7.77062e-08	SNV	MELT_ALU_11_18280214	11:18280213-18280214	1.90302e-07	72	0.0334734	0.338168	0.371641	0.0900691	1.71403e-08
ENSG00000006071.7|Brain_Cerebellar_Hemisphere	ENSG00000006071.7	Brain_Cerebellar_Hemisphere	11_17405842_ACT_A_b37	11:17405841-17405844	-92607	0.389203	2.99997e-05	2.73222e-05	INDEL	LUMPY_DEL_29238	11:18165222-18165285	7.90584e-07	101	0.00329614	0.588923	0.592219	0.00556574	4.40018e-09
ENSG00000006071.7|Brain_Cerebellum	ENSG00000006071.7	Brain_Cerebellum	11_17412769_C_A_b37	11:17412768-17412769	-85680	0.540258	9.9999e-06	1.95492e-09	SNV	LUMPY_MEI_29222	11:17195852-17196152	2.32021e-08	101	0.0759607	0.453755	0.529716	0.143399	3.32716e-09
ENSG00000006071.7|Brain_Cortex	ENSG00000006071.7	Brain_Cortex	11_17404652_G_A_b37	11:17404651-17404652	-93797	0.421244	1.99998e-05	4.1328e-05	SNV	LUMPY_MEI_29222	11:17195852-17196152	1.12287e-05	101	0.0796592	0.59485	0.674509	0.1181	1.32611e-06
ENSG00000006071.7|Brain_Frontal_Cortex_BA9	ENSG00000006071.7	Brain_Frontal_Cortex_BA9	11_17412765_C_A_b37	11:17412764-17412765	-85684	0.37605	0.000249998	0.000402944	SNV	LUMPY_MEI_29222	11:17195852-17196152	1.09759e-05	101	0.0285738	0.61511	0.643684	0.0443911	4.87232e-07
ENSG00000006071.7|Brain_Hippocampus	ENSG00000006071.7	Brain_Hippocampus	11_17497794_C_G_b37	11:17497793-17497794	-655	0.353841	0.000119999	0.000208217	SNV	MELT_ALU_11_18280214	11:18280213-18280214	2.41281e-05	101	0.0228153	0.204196	0.227011	0.100503	2.42495e-06
ENSG00000006071.7|Brain_Hypothalamus	ENSG00000006071.7	Brain_Hypothalamus	11_17497794_C_G_b37	11:17497793-17497794	-655	0.490551	3.99996e-05	8.66584e-05	SNV	LUMPY_DEL_29219	11:16996178-16996593	4.68011e-06	101	-0.00791544	0.382398	0.382399	2.61507e-06	1.22388e-11
ENSG00000006071.7|Brain_Nucleus_accumbens_basal_ganglia	ENSG00000006071.7	Brain_Nucleus_accumbens_basal_ganglia	11_17497794_C_G_b37	11:17497793-17497794	-655	0.526751	2.99997e-05	2.61231e-05	SNV	MELT_ALU_11_18280214	11:18280213-18280214	2.08178e-06	101	0.0140927	0.22201	0.236103	0.0596889	1.24259e-07
ENSG00000006071.7|Brain_Putamen_basal_ganglia	ENSG00000006071.7	Brain_Putamen_basal_ganglia	11_17497794_C_G_b37	11:17497793-17497794	-655	0.53082	9.9999e-06	6.83081e-08	SNV	LUMPY_DEL_29219	11:16996178-16996593	8.08991e-10	101	0.0127744	0.259781	0.272555	0.046869	3.79166e-11
ENSG00000006071.7|Brain_Spinal_cord_cervical_c-1	ENSG00000006071.7	Brain_Spinal_cord_cervical_c-1	11_17423407_GT_G_b37	11:17423406-17423408	-75042	0.566301	0.00437996	0.00524807	INDEL	LUMPY_MEI_29222	11:17195852-17196152	7.37093e-05	101	-0.0672482	0.474404	0.474405	2.1079e-06	1.55372e-10
ENSG00000006071.7|Brain_Substantia_nigra	ENSG00000006071.7	Brain_Substantia_nigra	11_17497794_C_G_b37	11:17497793-17497794	-655	0.450782	0.000489995	0.000619246	SNV	MELT_ALU_11_18280214	11:18280213-18280214	9.41986e-05	101	0.0141245	0.345189	0.359314	0.0393097	3.70292e-06
ENSG00000006071.7|Breast_Mammary_Tissue	ENSG00000006071.7	Breast_Mammary_Tissue	11_17498057_G_A_b37	11:17498056-17498057	-392	0.458582	9.9999e-06	1.36103e-08	SNV	GS_DEL_CNV_11_16638500_16640599	11:16638500-16640599	6.30471e-09	101	0.00547276	0.310924	0.316397	0.0172971	1.09053e-10
ENSG00000006071.7|Colon_Sigmoid	ENSG00000006071.7	Colon_Sigmoid	11_17498057_G_A_b37	11:17498056-17498057	-392	0.562119	9.9999e-06	6.23201e-06	SNV	LUMPY_DEL_29219	11:16996178-16996593	4.32524e-07	101	-0.00236602	0.213153	0.213154	4.69144e-06	2.02916e-12
ENSG00000006071.7|Esophagus_Gastroesophageal_Junction	ENSG00000006071.7	Esophagus_Gastroesophageal_Junction	11_17498057_G_A_b37	11:17498056-17498057	-392	0.554239	9.9999e-06	7.09181e-08	SNV	LUMPY_DEL_29238	11:18165222-18165285	3.86138e-08	101	0.0164869	0.300038	0.316525	0.0520872	2.01128e-09
ENSG00000006071.7|Esophagus_Mucosa	ENSG00000006071.7	Esophagus_Mucosa	11_17498057_G_A_b37	11:17498056-17498057	-392	0.429867	0.00489995	0.00551847	SNV	LUMPY_DEL_29238	11:18165222-18165285	0.000865751	101	-0.00376988	0.183171	0.183172	5.45935e-06	4.72644e-09
ENSG00000006071.7|Heart_Atrial_Appendage	ENSG00000006071.7	Heart_Atrial_Appendage	11_17497794_C_G_b37	11:17497793-17497794	-655	0.611177	9.9999e-06	5.81863e-18	SNV	GS_DEL_CNV_11_16638500_16640599	11:16638500-16640599	8.45789e-19	101	0.00266422	0.516468	0.519132	0.00513206	4.34064e-21
ENSG00000006071.7|Heart_Left_Ventricle	ENSG00000006071.7	Heart_Left_Ventricle	11_17497794_C_G_b37	11:17497793-17497794	-655	0.605312	9.9999e-06	3.43073e-21	SNV	MELT_ALU_11_18280214	11:18280213-18280214	2.21214e-24	101	-0.00451664	0.278607	0.278608	3.58927e-06	7.93997e-30
ENSG00000006071.7|Liver	ENSG00000006071.7	Liver	11_17498057_G_A_b37	11:17498056-17498057	-392	0.585939	0.00219998	0.00284669	SNV	MELT_ALU_11_18280214	11:18280213-18280214	5.88402e-05	101	-0.0042453	0.246695	0.246696	4.05357e-06	2.38513e-10
ENSG00000006071.7|Lung	ENSG00000006071.7	Lung	11_17538453_G_A_b37	11:17538452-17538453	40004	-0.250627	0.000499995	0.000678764	SNV	LUMPY_DEL_29247	11:18473839-18475221	1.86363e-05	101	0.00144746	0.159659	0.161106	0.00898449	1.67438e-07
ENSG00000006071.7|Muscle_Skeletal	ENSG00000006071.7	Muscle_Skeletal	11_17498057_G_A_b37	11:17498056-17498057	-392	0.968461	9.9999e-06	6.49665e-43	SNV	LUMPY_MEI_29222	11:17195852-17196152	5.57635e-47	101	-0.0215568	0.533436	0.533437	1.87464e-06	1.04536e-52
ENSG00000006071.7|Nerve_Tibial	ENSG00000006071.7	Nerve_Tibial	11_17497794_C_G_b37	11:17497793-17497794	-655	0.325793	9.9999e-06	5.81481e-15	SNV	LUMPY_DEL_29238	11:18165222-18165285	4.55605e-15	101	-0.000677721	0.243436	0.243437	4.10784e-06	1.87155e-20
ENSG00000006071.7|Pancreas	ENSG00000006071.7	Pancreas	11_18134531_C_G_b37	11:18134530-18134531	636082	0.455196	0.0122331	0.0134715	SNV	LUMPY_MEI_29222	11:17195852-17196152	0.00124056	101	-0.00684996	0.185752	0.185753	5.38349e-06	6.67854e-09
ENSG00000006071.7|Skin_Not_Sun_Exposed_Suprapubic	ENSG00000006071.7	Skin_Not_Sun_Exposed_Suprapubic	11_17498057_G_A_b37	11:17498056-17498057	-392	0.804514	9.9999e-06	1.0478e-16	SNV	MELT_ALU_11_18280214	11:18280213-18280214	2.25567e-16	101	-0.000123006	0.145899	0.1459	6.85401e-06	1.54604e-21
ENSG00000006071.7|Skin_Sun_Exposed_Lower_leg	ENSG00000006071.7	Skin_Sun_Exposed_Lower_leg	11_17498057_G_A_b37	11:17498056-17498057	-392	0.861169	9.9999e-06	6.28276e-23	SNV	LUMPY_DEL_29219	11:16996178-16996593	1.84225e-23	101	-0.00369882	0.25835	0.258351	3.8707e-06	7.1308e-29
ENSG00000006071.7|Stomach	ENSG00000006071.7	Stomach	11_17498057_G_A_b37	11:17498056-17498057	-392	0.278191	0.0122807	0.014066	SNV	LUMPY_DEL_29238	11:18165222-18165285	0.00228157	101	-0.000857128	0.200413	0.200414	4.98967e-06	1.13843e-08
ENSG00000006071.7|Testis	ENSG00000006071.7	Testis	11_17498057_G_A_b37	11:17498056-17498057	-392	0.677628	9.9999e-06	3.36289e-06	SNV	LUMPY_DEL_29219	11:16996178-16996593	8.58887e-07	101	-0.00253587	0.161687	0.161688	6.18475e-06	5.312e-12
ENSG00000006071.7|Thyroid	ENSG00000006071.7	Thyroid	11_17498057_G_A_b37	11:17498056-17498057	-392	1.24287	9.9999e-06	1.71653e-48	SNV	LUMPY_DEL_29219	11:16996178-16996593	9.63586e-55	101	0.0132512	0.261685	0.274936	0.0481974	4.64423e-56
ENSG00000006075.11|Brain_Cerebellum	ENSG00000006075.11	Brain_Cerebellum	17_33748837_A_G_b37	17:33748836-33748837	-668650	0.427088	0.0129316	0.0144411	SNV	GS_DUP_CNV_17_34452414_34471788	17:34452414-34471788	0.00190567	101	0.015876	0.115692	0.131568	0.120668	0.000229953
ENSG00000006075.11|Lung	ENSG00000006075.11	Lung	17_34434892_G_T_b37	17:34434891-34434892	17405	-0.291291	9.9999e-06	2.77809e-06	SNV	LUMPY_MEI_41006	17:35378944-35379124	2.71046e-06	101	0.0108028	0.295657	0.30646	0.0352503	9.55445e-08
ENSG00000006075.11|Small_Intestine_Terminal_Ileum	ENSG00000006075.11	Small_Intestine_Terminal_Ileum	17_33763678_A_G_b37	17:33763677-33763678	-653809	-0.610371	0.0104205	0.0123376	SNV	GS_DUP_CNV_17_34437220_34447113	17:34437220-34447113	0.000372799	101	0.00239941	0.13675	0.139149	0.0172434	6.42832e-06
ENSG00000006114.11|Adipose_Subcutaneous	ENSG00000006114.11	Adipose_Subcutaneous	17_35899141_T_A_b37	17:35899140-35899141	-70403	-0.497362	9.9999e-06	2.65429e-22	SNV	LUMPY_DEL_41014	17:35755629-35758768	8.6157e-15	76	-0.00113013	0.234565	0.234566	4.26319e-06	3.67304e-20
ENSG00000006114.11|Adipose_Visceral_Omentum	ENSG00000006114.11	Adipose_Visceral_Omentum	17_35891384_C_G_b37	17:35891383-35891384	-78160	-0.51389	9.9999e-06	9.03466e-16	SNV	LUMPY_DEL_41014	17:35755629-35758768	1.31715e-14	101	0.00416258	0.341712	0.345875	0.0120349	1.58518e-16
ENSG00000006114.11|Adrenal_Gland	ENSG00000006114.11	Adrenal_Gland	17_35892028_C_G_b37	17:35892027-35892028	-77516	-0.454551	0.00198998	0.00257043	SNV	LUMPY_DEL_41014	17:35755629-35758768	0.000111306	101	-0.0109611	0.302919	0.30292	3.3012e-06	3.67443e-10
ENSG00000006114.11|Artery_Aorta	ENSG00000006114.11	Artery_Aorta	17_35898782_T_C_b37	17:35898781-35898782	-70762	-0.706233	9.9999e-06	9.05785e-25	SNV	LUMPY_DEL_41014	17:35755629-35758768	6.69324e-21	84	-0.00254598	0.304183	0.304184	3.28748e-06	2.20039e-26
ENSG00000006114.11|Artery_Coronary	ENSG00000006114.11	Artery_Coronary	17_35891384_C_G_b37	17:35891383-35891384	-78160	-0.60003	9.9999e-06	2.83428e-09	SNV	LUMPY_DEL_41014	17:35755629-35758768	6.37924e-08	84	0.0144296	0.197723	0.212153	0.0680152	4.33885e-09
ENSG00000006114.11|Artery_Tibial	ENSG00000006114.11	Artery_Tibial	17_35891384_C_G_b37	17:35891383-35891384	-78160	-0.460317	9.9999e-06	2.19215e-25	SNV	LUMPY_DEL_41014	17:35755629-35758768	8.4271e-21	101	-0.00327539	0.430274	0.430275	2.3241e-06	1.95854e-26
ENSG00000006114.11|Brain_Caudate_basal_ganglia	ENSG00000006114.11	Brain_Caudate_basal_ganglia	17_35412116_T_C_b37	17:35412115-35412116	-557428	-0.47106	0.00403996	0.00527863	SNV	GS_DUP_CNV_17_36296703_36303555	17:36296703-36303555	0.0020029	59	0.0512174	0.300804	0.352021	0.145495	0.000291412
ENSG00000006114.11|Brain_Cerebellum	ENSG00000006114.11	Brain_Cerebellum	17_35891384_C_G_b37	17:35891383-35891384	-78160	-0.5643	9.9999e-06	6.77449e-13	SNV	LUMPY_DEL_41014	17:35755629-35758768	2.03308e-13	87	-0.0142982	0.310013	0.310014	3.22566e-06	6.55802e-19
ENSG00000006114.11|Breast_Mammary_Tissue	ENSG00000006114.11	Breast_Mammary_Tissue	17_35899141_T_A_b37	17:35899140-35899141	-70403	-0.577043	9.9999e-06	2.1598e-23	SNV	LUMPY_DEL_41014	17:35755629-35758768	3.52797e-12	68	0.0174135	0.211258	0.228671	0.0761507	2.68657e-13
ENSG00000006114.11|Cells_Transformed_fibroblasts	ENSG00000006114.11	Cells_Transformed_fibroblasts	17_35896123_T_C_b37	17:35896122-35896123	-73421	-0.259096	2.99997e-05	1.34269e-05	SNV	LUMPY_DEL_41014	17:35755629-35758768	5.25212e-06	101	-0.00702324	0.158908	0.158909	6.29291e-06	3.30511e-11
ENSG00000006114.11|Colon_Sigmoid	ENSG00000006114.11	Colon_Sigmoid	17_35884583_G_A_b37	17:35884582-35884583	-84961	-0.691611	9.9999e-06	1.59668e-19	SNV	LUMPY_DEL_41014	17:35755629-35758768	1.22699e-13	75	0.00259857	0.269911	0.27251	0.0095357	1.17002e-15
ENSG00000006114.11|Colon_Transverse	ENSG00000006114.11	Colon_Transverse	17_35899141_T_A_b37	17:35899140-35899141	-70403	-0.468281	9.9999e-06	3.96166e-14	SNV	LUMPY_DEL_41014	17:35755629-35758768	4.67429e-11	38	0.0303434	0.284709	0.315052	0.0963122	4.50191e-12
ENSG00000006114.11|Esophagus_Gastroesophageal_Junction	ENSG00000006114.11	Esophagus_Gastroesophageal_Junction	17_35891384_C_G_b37	17:35891383-35891384	-78160	-0.664691	9.9999e-06	2.44806e-16	SNV	LUMPY_DEL_41014	17:35755629-35758768	9.40693e-12	74	0.000270888	0.326088	0.326359	0.000830031	7.80804e-15
ENSG00000006114.11|Esophagus_Mucosa	ENSG00000006114.11	Esophagus_Mucosa	17_35884717_T_C_b37	17:35884716-35884717	-84827	-0.312597	9.9999e-06	3.94469e-11	SNV	LUMPY_DEL_41014	17:35755629-35758768	5.97404e-07	86	-0.00211161	0.235694	0.235695	4.24277e-06	2.53465e-12
ENSG00000006114.11|Esophagus_Muscularis	ENSG00000006114.11	Esophagus_Muscularis	17_35899141_T_A_b37	17:35899140-35899141	-70403	-0.575803	9.9999e-06	1.05641e-17	SNV	LUMPY_DEL_41014	17:35755629-35758768	2.103e-11	90	0.00174059	0.177255	0.178996	0.00972421	2.045e-13
ENSG00000006114.11|Heart_Atrial_Appendage	ENSG00000006114.11	Heart_Atrial_Appendage	17_35899141_T_A_b37	17:35899140-35899141	-70403	-0.499815	9.9999e-06	1.71746e-15	SNV	LUMPY_DEL_41014	17:35755629-35758768	4.84131e-11	82	-0.00641301	0.319998	0.319999	3.12501e-06	1.51291e-16
ENSG00000006114.11|Heart_Left_Ventricle	ENSG00000006114.11	Heart_Left_Ventricle	17_35891384_C_G_b37	17:35891383-35891384	-78160	-0.37186	9.9999e-06	9.50549e-14	SNV	LUMPY_DEL_41014	17:35755629-35758768	2.35033e-09	90	-0.00671406	0.377431	0.377432	2.64948e-06	6.22715e-15
ENSG00000006114.11|Lung	ENSG00000006114.11	Lung	17_35899141_T_A_b37	17:35899140-35899141	-70403	-0.572253	9.9999e-06	1.78428e-32	SNV	LUMPY_DEL_41014	17:35755629-35758768	4.67223e-26	84	0.0029286	0.363786	0.366715	0.00798605	3.73127e-28
ENSG00000006114.11|Muscle_Skeletal	ENSG00000006114.11	Muscle_Skeletal	17_35884583_G_A_b37	17:35884582-35884583	-84961	-0.272209	9.9999e-06	2.36708e-14	SNV	LUMPY_DEL_41014	17:35755629-35758768	1.13451e-10	101	0.00136812	0.280386	0.281754	0.00485572	5.50886e-13
ENSG00000006114.11|Nerve_Tibial	ENSG00000006114.11	Nerve_Tibial	17_35891384_C_G_b37	17:35891383-35891384	-78160	-0.759626	9.9999e-06	4.01691e-41	SNV	LUMPY_DEL_41014	17:35755629-35758768	4.95276e-33	82	-0.00240318	0.376283	0.376284	2.65757e-06	1.31623e-38
ENSG00000006114.11|Ovary	ENSG00000006114.11	Ovary	17_35899934_G_A_b37	17:35899933-35899934	-69610	-0.766275	9.9999e-06	5.29072e-10	SNV	LUMPY_DEL_41014	17:35755629-35758768	8.66965e-10	74	-0.0140202	0.388651	0.388652	2.573e-06	2.2307e-15
ENSG00000006114.11|Pancreas	ENSG00000006114.11	Pancreas	17_35899141_T_A_b37	17:35899140-35899141	-70403	-0.68934	9.9999e-06	3.50924e-13	SNV	LUMPY_DEL_41014	17:35755629-35758768	2.11844e-11	94	0.00495708	0.456036	0.460993	0.010753	2.27796e-13
ENSG00000006114.11|Pituitary	ENSG00000006114.11	Pituitary	17_35891384_C_G_b37	17:35891383-35891384	-78160	-0.476251	9.9999e-06	5.48713e-16	SNV	LUMPY_DEL_41014	17:35755629-35758768	6.69881e-12	69	0.00983808	0.348878	0.358716	0.0274258	1.8372e-13
ENSG00000006114.11|Prostate	ENSG00000006114.11	Prostate	17_35899141_T_A_b37	17:35899140-35899141	-70403	-0.671074	9.9999e-06	8.18176e-10	SNV	LUMPY_DEL_41014	17:35755629-35758768	8.53601e-10	77	-0.00388408	0.319209	0.31921	3.13273e-06	2.6741e-15
ENSG00000006114.11|Skin_Not_Sun_Exposed_Suprapubic	ENSG00000006114.11	Skin_Not_Sun_Exposed_Suprapubic	17_35899141_T_A_b37	17:35899140-35899141	-70403	-0.615419	9.9999e-06	8.99618e-31	SNV	LUMPY_DEL_41014	17:35755629-35758768	1.02561e-20	74	0.0105669	0.275298	0.285865	0.0369647	3.79114e-22
ENSG00000006114.11|Skin_Sun_Exposed_Lower_leg	ENSG00000006114.11	Skin_Sun_Exposed_Lower_leg	17_35891384_C_G_b37	17:35891383-35891384	-78160	-0.56832	9.9999e-06	1.30029e-35	SNV	LUMPY_DEL_41014	17:35755629-35758768	3.95574e-26	81	-0.00464656	0.320229	0.32023	3.12276e-06	1.23528e-31
ENSG00000006114.11|Small_Intestine_Terminal_Ileum	ENSG00000006114.11	Small_Intestine_Terminal_Ileum	17_35884583_G_A_b37	17:35884582-35884583	-84961	-0.236024	0.000139999	0.000286906	SNV	LUMPY_DEL_41014	17:35755629-35758768	0.00162901	51	0.0264959	0.361512	0.388008	0.068287	0.00011124
ENSG00000006114.11|Spleen	ENSG00000006114.11	Spleen	17_35791505_A_C_b37	17:35791504-35791505	-178039	-0.374717	9.9999e-06	1.04402e-08	SNV	LUMPY_DEL_41014	17:35755629-35758768	0.000193369	70	0.0236753	0.496832	0.520507	0.045485	8.79539e-06
ENSG00000006114.11|Stomach	ENSG00000006114.11	Stomach	17_35898782_T_C_b37	17:35898781-35898782	-70762	-0.412832	9.9999e-06	4.91576e-11	SNV	LUMPY_DEL_41014	17:35755629-35758768	3.9662e-09	96	0.0141204	0.42374	0.43786	0.0322486	1.27904e-10
ENSG00000006114.11|Thyroid	ENSG00000006114.11	Thyroid	17_35899141_T_A_b37	17:35899140-35899141	-70403	-0.638897	9.9999e-06	2.1184e-44	SNV	LUMPY_DEL_41014	17:35755629-35758768	1.09855e-38	89	-0.00372923	0.435259	0.43526	2.29748e-06	2.5239e-44
ENSG00000006114.11|Uterus	ENSG00000006114.11	Uterus	17_35899141_T_A_b37	17:35899140-35899141	-70403	-0.655354	4.99995e-05	6.59695e-05	SNV	LUMPY_DEL_41014	17:35755629-35758768	3.55793e-05	71	0.00530916	0.315257	0.320566	0.0165618	5.89257e-07
ENSG00000006114.11|Vagina	ENSG00000006114.11	Vagina	17_35899141_T_A_b37	17:35899140-35899141	-70403	-0.730082	9.9999e-06	1.2288e-05	SNV	LUMPY_DEL_41014	17:35755629-35758768	2.37507e-05	85	0.00867104	0.331071	0.339742	0.0255224	6.06175e-07
ENSG00000006114.11|Whole_Blood	ENSG00000006114.11	Whole_Blood	17_35891384_C_G_b37	17:35891383-35891384	-78160	-0.145318	0.00268997	0.00313566	SNV	LUMPY_DEL_41014	17:35755629-35758768	0.000336272	101	-0.00674392	0.196326	0.196327	5.09354e-06	1.71281e-09
ENSG00000006116.3|Testis	ENSG00000006116.3	Testis	16_24357000_G_A_b37	16:24356999-24357000	90126	0.37155	0.00341997	0.00406096	SNV	LUMPY_DEL_39009	16:23910887-23911186	0.000316047	101	0.00077937	0.315197	0.315976	0.00246655	7.79546e-07
ENSG00000006118.10|Adipose_Subcutaneous	ENSG00000006118.10	Adipose_Subcutaneous	11_60566750_A_G_b37	11:60566749-60566750	-125185	-0.263707	0.00124999	0.00167077	SNV	LUMPY_MEI_30000	11:60571410-60571721	0.00251175	47	0.00633733	0.10436	0.110697	0.0572492	0.000143796
ENSG00000006118.10|Adipose_Visceral_Omentum	ENSG00000006118.10	Adipose_Visceral_Omentum	11_60627114_T_C_b37	11:60627113-60627114	-64821	0.605753	0.00288997	0.00353762	SNV	LUMPY_MEI_30000	11:60571410-60571721	0.000229361	101	0.00135409	0.179214	0.180568	0.00749905	1.71999e-06
ENSG00000006118.10|Breast_Mammary_Tissue	ENSG00000006118.10	Breast_Mammary_Tissue	11_60695375_A_G_b37	11:60695374-60695375	3440	0.25388	0.000619994	0.000932436	SNV	LUMPY_MEI_30000	11:60571410-60571721	4.19611e-05	101	-0.00656167	0.200194	0.200195	4.99513e-06	2.09601e-10
ENSG00000006118.10|Colon_Transverse	ENSG00000006118.10	Colon_Transverse	11_60674577_C_T_b37	11:60674576-60674577	-17358	0.269608	0.00337997	0.00449016	SNV	LUMPY_MEI_30000	11:60571410-60571721	0.000277917	101	0.0182422	0.162573	0.180815	0.100889	2.80388e-05
ENSG00000006118.10|Esophagus_Mucosa	ENSG00000006118.10	Esophagus_Mucosa	11_60829178_A_G_b37	11:60829177-60829178	137243	0.24688	0.0104985	0.0119973	SNV	LUMPY_BND_76562_2	11:60884176-60884177	0.00138925	101	0.00831872	0.197413	0.205732	0.0404348	5.6174e-05
ENSG00000006118.10|Lung	ENSG00000006118.10	Lung	11_60678977_TAAAC_T_b37	11:60678976-60678981	-12958	-0.172593	0.0234855	0.0264355	INDEL	LUMPY_MEI_30000	11:60571410-60571721	0.000329427	101	-0.00335985	0.078451	0.078452	1.27466e-05	4.19907e-09
ENSG00000006118.10|Muscle_Skeletal	ENSG00000006118.10	Muscle_Skeletal	11_60678830_C_G_b37	11:60678829-60678830	-13105	-0.261488	0.0095999	0.0108185	SNV	LUMPY_MEI_30000	11:60571410-60571721	0.00118071	101	0.00216385	0.077866	0.0800298	0.027038	3.1924e-05
ENSG00000006118.10|Nerve_Tibial	ENSG00000006118.10	Nerve_Tibial	11_60707243_G_A_b37	11:60707242-60707243	15308	0.232002	9.9999e-06	7.49951e-06	SNV	LUMPY_MEI_30000	11:60571410-60571721	9.86069e-07	101	-0.00258921	0.19177	0.191771	5.21455e-06	5.14191e-12
ENSG00000006118.10|Skin_Sun_Exposed_Lower_leg	ENSG00000006118.10	Skin_Sun_Exposed_Lower_leg	11_60700864_C_T_b37	11:60700863-60700864	8929	0.176252	0.000669993	0.000992763	SNV	LUMPY_MEI_30000	11:60571410-60571721	0.00024294	101	0.00707249	0.109927	0.116999	0.0604489	1.46855e-05
ENSG00000006118.10|Thyroid	ENSG00000006118.10	Thyroid	11_60698375_G_T_b37	11:60698374-60698375	6440	0.222941	0.000319997	0.000324747	SNV	LUMPY_MEI_30000	11:60571410-60571721	0.000385283	101	0.00160168	0.232783	0.234385	0.00683355	2.63285e-06
ENSG00000006125.12|Adipose_Subcutaneous	ENSG00000006125.12	Adipose_Subcutaneous	17_33958422_T_C_b37	17:33958421-33958422	44504	-0.216167	0.00109999	0.00144391	SNV	MELT_ALU_17_34030853	17:34030852-34030853	7.66607e-05	101	-0.00101322	0.080112	0.080113	1.24824e-05	9.5691e-10
ENSG00000006125.12|Breast_Mammary_Tissue	ENSG00000006125.12	Breast_Mammary_Tissue	17_33930021_A_G_b37	17:33930020-33930021	16103	-0.326772	0.00286997	0.00330357	SNV	MELT_LINE1_17_33135426	17:33135425-33135426	9.55585e-05	101	0.00430975	0.298427	0.302737	0.014236	1.36037e-06
ENSG00000006125.12|Cells_EBV-transformed_lymphocytes	ENSG00000006125.12	Cells_EBV-transformed_lymphocytes	17_33885672_C_T_b37	17:33885671-33885672	-28246	-0.458939	0.00102999	0.0014918	SNV	MELT_ALU_17_34030853	17:34030852-34030853	4.71845e-05	101	-0.00987179	0.208133	0.208134	4.8046e-06	2.26703e-10
ENSG00000006125.12|Cells_Transformed_fibroblasts	ENSG00000006125.12	Cells_Transformed_fibroblasts	17_33885904_A_G_b37	17:33885903-33885904	-28014	-0.210117	0.00159998	0.00220866	SNV	MELT_ALU_17_34030853	17:34030852-34030853	0.000170868	101	-0.00311145	0.192766	0.192767	5.18761e-06	8.86397e-10
ENSG00000006125.12|Heart_Left_Ventricle	ENSG00000006125.12	Heart_Left_Ventricle	17_34051176_A_G_b37	17:34051175-34051176	137258	-0.221126	9.9999e-06	1.54582e-06	SNV	GS_DUP_CNV_17_34437220_34447113	17:34437220-34447113	1.53884e-06	101	0.0203922	0.231605	0.251997	0.0809223	1.24526e-07
ENSG00000006125.12|Muscle_Skeletal	ENSG00000006125.12	Muscle_Skeletal	17_34006606_C_CT_b37	17:34006605-34006606	92688	-0.473001	9.9999e-06	8.39222e-19	INDEL	MELT_ALU_17_34030853	17:34030852-34030853	5.91863e-17	101	-0.00170603	0.198894	0.198895	5.02778e-06	2.97576e-22
ENSG00000006125.12|Skin_Not_Sun_Exposed_Suprapubic	ENSG00000006125.12	Skin_Not_Sun_Exposed_Suprapubic	17_34043384_A_C_b37	17:34043383-34043384	129466	0.45024	3.99996e-05	4.26549e-05	SNV	MELT_ALU_17_34030853	17:34030852-34030853	1.88902e-06	101	-0.00393797	0.102027	0.102028	9.80123e-06	1.85147e-11
ENSG00000006125.12|Skin_Sun_Exposed_Lower_leg	ENSG00000006125.12	Skin_Sun_Exposed_Lower_leg	17_33973662_T_C_b37	17:33973661-33973662	59744	0.332374	0.000339997	0.000566213	SNV	MELT_LINE1_17_33135426	17:33135425-33135426	3.48588e-05	101	0.00140134	0.096934	0.0983353	0.0142506	4.96759e-07
ENSG00000006125.12|Testis	ENSG00000006125.12	Testis	17_33913436_T_C_b37	17:33913435-33913436	-482	0.448989	9.9999e-06	1.74721e-09	SNV	MELT_ALU_17_34030853	17:34030852-34030853	5.87517e-10	101	-0.0052278	0.233267	0.233268	4.28691e-06	2.51863e-15
ENSG00000006128.7|Adipose_Subcutaneous	ENSG00000006128.7	Adipose_Subcutaneous	7_96896639_G_A_b37	7:96896638-96896639	-464581	0.495122	9.9999e-06	6.60329e-07	SNV	LUMPY_MEI_66749	7:96894747-96894973	2.62359e-06	101	0.00374104	0.128761	0.132502	0.0282338	7.40739e-08
ENSG00000006128.7|Adipose_Visceral_Omentum	ENSG00000006128.7	Adipose_Visceral_Omentum	7_96959202_A_G_b37	7:96959201-96959202	-402018	0.234647	0.0252842	0.0279904	SNV	GS_DEL_CNV_7_97394935_97402628	7:97394935-97402628	0.00196355	101	0.00813291	0.174826	0.182959	0.0444521	8.72839e-05
ENSG00000006128.7|Artery_Tibial	ENSG00000006128.7	Artery_Tibial	7_96896639_G_A_b37	7:96896638-96896639	-464581	0.373115	9.9999e-05	0.000110204	SNV	LUMPY_MEI_66749	7:96894747-96894973	0.000173044	30	0.0220043	0.1218	0.143804	0.153016	2.64785e-05
ENSG00000006128.7|Brain_Cerebellum	ENSG00000006128.7	Brain_Cerebellum	7_97361784_C_T_b37	7:97361783-97361784	564	-0.514952	5.99994e-05	0.000150684	SNV	GS_DEL_CNV_7_97394935_97402628	7:97394935-97402628	6.77582e-05	101	0.00679398	0.287162	0.293956	0.0231122	1.56604e-06
ENSG00000006128.7|Brain_Frontal_Cortex_BA9	ENSG00000006128.7	Brain_Frontal_Cortex_BA9	7_96946283_G_A_b37	7:96946282-96946283	-414937	-0.429192	0.000319997	0.000444319	SNV	LUMPY_BND_85421_1	7:97871851-97871852	1.05842e-05	101	0.0217684	0.219409	0.241177	0.0902589	9.55318e-07
ENSG00000006128.7|Breast_Mammary_Tissue	ENSG00000006128.7	Breast_Mammary_Tissue	7_96899777_A_C_b37	7:96899776-96899777	-461443	0.459955	9.9999e-06	6.64993e-06	SNV	LUMPY_MEI_66749	7:96894747-96894973	0.00125103	39	0.0439241	0.206248	0.250172	0.175576	0.000219651
ENSG00000006128.7|Colon_Transverse	ENSG00000006128.7	Colon_Transverse	7_97442987_T_C_b37	7:97442986-97442987	81767	-0.290119	0.000389996	0.000538182	SNV	GS_DEL_CNV_7_97394935_97402628	7:97394935-97402628	0.000206794	101	0.0116228	0.241703	0.253326	0.0458808	9.48787e-06
ENSG00000006128.7|Heart_Atrial_Appendage	ENSG00000006128.7	Heart_Atrial_Appendage	7_96974682_G_T_b37	7:96974681-96974682	-386538	-1.18824	0.00664993	0.00794194	SNV	LUMPY_MEI_66742	7:96522756-96523071	0.00158886	101	0.0200898	0.144678	0.164768	0.121928	0.000193727
ENSG00000006128.7|Nerve_Tibial	ENSG00000006128.7	Nerve_Tibial	7_96899777_A_C_b37	7:96899776-96899777	-461443	0.51581	9.9999e-06	5.14987e-12	SNV	LUMPY_MEI_66749	7:96894747-96894973	2.33971e-08	45	0.0404094	0.366636	0.407045	0.0992749	2.32274e-09
ENSG00000006128.7|Testis	ENSG00000006128.7	Testis	7_97020058_T_A_b37	7:97020057-97020058	-341162	0.390495	0.00220998	0.00273971	SNV	MELT_ALU_7_98082527	7:98082526-98082527	0.000897313	44	0.0291377	0.129382	0.15852	0.183811	0.000164936
ENSG00000006194.6|Adipose_Subcutaneous	ENSG00000006194.6	Adipose_Subcutaneous	16_3346229_G_T_b37	16:3346228-3346229	32486	0.22832	0.00393996	0.00473722	SNV	GS_MIXED_CNV_16_2697066_2700319	16:2697066-2700319	7.28954e-05	101	0.00288876	0.158199	0.161088	0.0179328	1.30722e-06
ENSG00000006194.6|Artery_Tibial	ENSG00000006194.6	Artery_Tibial	16_3357015_A_G_b37	16:3357014-3357015	43272	0.187251	0.0102822	0.0118823	SNV	MELT_ALU_16_2412382	16:2412381-2412382	0.000230689	101	0.00124788	0.178305	0.179553	0.00694993	1.60327e-06
ENSG00000006194.6|Brain_Cerebellar_Hemisphere	ENSG00000006194.6	Brain_Cerebellar_Hemisphere	16_3311509_G_GA_b37	16:3311508-3311509	-2234	-0.356281	0.0115398	0.013098	INDEL	LUMPY_DEL_38656	16:4067077-4067528	0.000417996	101	0.0117549	0.120471	0.132226	0.0889001	3.71599e-05
ENSG00000006194.6|Brain_Cerebellum	ENSG00000006194.6	Brain_Cerebellum	16_3310321_G_A_b37	16:3310320-3310321	-3422	-0.389789	0.00217998	0.00263806	SNV	GS_MIXED_CNV_16_2697066_2700319	16:2697066-2700319	6.56137e-05	101	0.00766371	0.208035	0.215699	0.0355297	2.33124e-06
ENSG00000006194.6|Cells_Transformed_fibroblasts	ENSG00000006194.6	Cells_Transformed_fibroblasts	16_3328159_T_TAA_b37	16:3328158-3328159	14416	0.194358	9.9999e-06	1.80598e-06	INDEL	GS_MIXED_CNV_16_3681540_3683439	16:3681540-3683439	7.65011e-08	101	0.00633743	0.210241	0.216578	0.0292616	2.23854e-09
ENSG00000006194.6|Colon_Transverse	ENSG00000006194.6	Colon_Transverse	16_2480080_G_A_b37	16:2480079-2480080	-833663	0.297638	0.0102662	0.0118548	SNV	LUMPY_DEL_38656	16:4067077-4067528	0.000308552	101	-0.00298861	0.089192	0.089193	1.12116e-05	3.45936e-09
ENSG00000006194.6|Esophagus_Gastroesophageal_Junction	ENSG00000006194.6	Esophagus_Gastroesophageal_Junction	16_3347033_A_G_b37	16:3347032-3347033	33290	0.253972	0.0186907	0.0204412	SNV	LUMPY_DEL_38629	16:3061567-3061657	0.000102727	101	-0.00272682	0.217173	0.217174	4.6046e-06	4.73017e-10
ENSG00000006194.6|Esophagus_Mucosa	ENSG00000006194.6	Esophagus_Mucosa	16_3367229_T_C_b37	16:3367228-3367229	53486	0.289501	9.9999e-06	1.66393e-07	SNV	LUMPY_DUP_78840	16:3682626-3684287	2.13694e-08	101	0.000590469	0.291726	0.292316	0.00201996	4.31653e-11
ENSG00000006194.6|Esophagus_Muscularis	ENSG00000006194.6	Esophagus_Muscularis	16_3339435_G_C_b37	16:3339434-3339435	25692	0.225592	0.00229998	0.0029049	SNV	GS_MIXED_CNV_16_2697066_2700319	16:2697066-2700319	2.93681e-05	101	-0.000438782	0.100205	0.100206	9.97944e-06	2.93077e-10
ENSG00000006194.6|Heart_Atrial_Appendage	ENSG00000006194.6	Heart_Atrial_Appendage	16_3346798_A_AT_b37	16:3346797-3346798	33055	0.227967	0.00858991	0.00957662	INDEL	GS_MIXED_CNV_16_2705263_2707688	16:2705263-2707688	0.000138698	101	0.00847524	0.133416	0.141891	0.0597305	8.2845e-06
ENSG00000006194.6|Nerve_Tibial	ENSG00000006194.6	Nerve_Tibial	16_3360140_G_A_b37	16:3360139-3360140	46397	0.281128	0.000159998	0.000242487	SNV	LUMPY_DEL_38649	16:3918274-3918501	4.43497e-06	101	0.00121132	0.352977	0.354188	0.00341999	1.51676e-08
ENSG00000006194.6|Stomach	ENSG00000006194.6	Stomach	16_4140298_C_A_b37	16:4140297-4140298	826555	0.422062	0.00346997	0.00440202	SNV	LUMPY_DEL_38629	16:3061567-3061657	0.000105639	101	-0.00315782	0.170794	0.170795	5.85497e-06	6.18513e-10
ENSG00000006194.6|Thyroid	ENSG00000006194.6	Thyroid	16_3330179_C_T_b37	16:3330178-3330179	16436	0.219671	0.000779992	0.000861838	SNV	GS_MIXED_CNV_16_2697066_2700319	16:2697066-2700319	2.57343e-05	101	0.00167656	0.218549	0.220226	0.00761292	1.95913e-07
ENSG00000006210.6|Cells_Transformed_fibroblasts	ENSG00000006210.6	Cells_Transformed_fibroblasts	16_57521472_G_A_b37	16:57521471-57521472	115102	-0.99303	0.000949991	0.00129207	SNV	LUMPY_DEL_39379	16:56617028-56617359	5.17108e-05	101	0.00516561	0.275623	0.280789	0.0183968	9.51313e-07
ENSG00000006282.15|Adipose_Subcutaneous	ENSG00000006282.15	Adipose_Subcutaneous	17_48624523_A_C_b37	17:48624522-48624523	856	-0.907061	9.9999e-06	6.63817e-98	SNV	LUMPY_DEL_41258	17:48427538-48427887	2.94017e-160	101	0.0160724	0.502213	0.518285	0.0310107	9.11767e-162
ENSG00000006282.15|Adipose_Visceral_Omentum	ENSG00000006282.15	Adipose_Visceral_Omentum	17_48624523_A_C_b37	17:48624522-48624523	856	-0.780694	9.9999e-06	4.25241e-75	SNV	LUMPY_DEL_41272	17:49154385-49154461	8.12022e-143	101	0.00245994	0.495472	0.497932	0.00494031	4.01164e-145
ENSG00000006282.15|Adrenal_Gland	ENSG00000006282.15	Adrenal_Gland	17_48624523_A_C_b37	17:48624522-48624523	856	-0.799689	9.9999e-06	9.55976e-27	SNV	LUMPY_DEL_41258	17:48427538-48427887	2.78567e-33	101	-0.00698771	0.6427	0.642701	1.55593e-06	4.33431e-39
ENSG00000006282.15|Artery_Aorta	ENSG00000006282.15	Artery_Aorta	17_48624523_A_C_b37	17:48624522-48624523	856	-0.70981	9.9999e-06	1.53816e-43	SNV	LUMPY_DEL_41272	17:49154385-49154461	1.75179e-51	101	0.0100446	0.527799	0.537844	0.0186757	3.27159e-53
ENSG00000006282.15|Artery_Coronary	ENSG00000006282.15	Artery_Coronary	17_48624523_A_C_b37	17:48624522-48624523	856	-0.717584	9.9999e-06	1.44725e-27	SNV	LUMPY_BND_9012_2	17:48381717-48381718	2.5827e-50	101	0.0133216	0.405176	0.418498	0.031832	8.22125e-52
ENSG00000006282.15|Artery_Tibial	ENSG00000006282.15	Artery_Tibial	17_48624523_A_C_b37	17:48624522-48624523	856	-0.649458	9.9999e-06	9.62387e-71	SNV	LUMPY_DEL_41258	17:48427538-48427887	6.1723e-91	101	-0.00444374	0.522751	0.522752	1.91295e-06	1.18073e-96
ENSG00000006282.15|Brain_Amygdala	ENSG00000006282.15	Brain_Amygdala	17_48633993_C_CTG_b37	17:48633992-48633993	10326	-0.751987	9.9999e-06	1.49622e-09	INDEL	MELT_ALU_17_49529400	17:49529399-49529400	3.8832e-11	101	0.0118334	0.656999	0.668832	0.0176926	6.87039e-13
ENSG00000006282.15|Brain_Anterior_cingulate_cortex_BA24	ENSG00000006282.15	Brain_Anterior_cingulate_cortex_BA24	17_48637385_G_A_b37	17:48637384-48637385	13718	-0.697204	9.9999e-06	1.08528e-13	SNV	LUMPY_DEL_41243	17:47826826-47827855	1.22616e-19	101	0.0203251	0.562981	0.583306	0.0348447	4.27252e-21
ENSG00000006282.15|Brain_Caudate_basal_ganglia	ENSG00000006282.15	Brain_Caudate_basal_ganglia	17_48624523_A_C_b37	17:48624522-48624523	856	-0.860257	9.9999e-06	1.55649e-27	SNV	LUMPY_DEL_41243	17:47826826-47827855	1.14353e-45	101	0.0450766	0.496603	0.54168	0.0832164	9.51604e-47
ENSG00000006282.15|Brain_Cerebellar_Hemisphere	ENSG00000006282.15	Brain_Cerebellar_Hemisphere	17_48633993_C_CTG_b37	17:48633992-48633993	10326	-0.313801	0.00361996	0.0044567	INDEL	LUMPY_DEL_41243	17:47826826-47827855	0.000562556	101	0.0118197	0.438796	0.450616	0.0262301	1.47559e-05
ENSG00000006282.15|Brain_Cerebellum	ENSG00000006282.15	Brain_Cerebellum	17_48621453_CA_C_b37	17:48621452-48621454	-2214	-0.312016	0.000229998	0.000347575	INDEL	MELT_ALU_17_48998434	17:48998433-48998434	2.12826e-05	101	0.00490951	0.438009	0.442919	0.0110845	2.35907e-07
ENSG00000006282.15|Brain_Cortex	ENSG00000006282.15	Brain_Cortex	17_48624523_A_C_b37	17:48624522-48624523	856	-0.813837	9.9999e-06	5.60278e-18	SNV	LUMPY_DEL_41243	17:47826826-47827855	1.62805e-20	101	-8.51196e-05	0.61034	0.610341	1.63843e-06	2.66745e-26
ENSG00000006282.15|Brain_Frontal_Cortex_BA9	ENSG00000006282.15	Brain_Frontal_Cortex_BA9	17_48624523_A_C_b37	17:48624522-48624523	856	-0.688201	9.9999e-06	1.8893e-16	SNV	LUMPY_DEL_41243	17:47826826-47827855	9.08184e-20	101	0.00342209	0.639346	0.642768	0.00532399	4.83516e-22
ENSG00000006282.15|Brain_Hippocampus	ENSG00000006282.15	Brain_Hippocampus	17_48625928_C_G_b37	17:48625927-48625928	2261	-0.720773	9.9999e-06	5.02202e-17	SNV	MELT_ALU_17_49408800	17:49408799-49408800	1.16594e-26	101	-0.0121211	0.669055	0.669056	1.49464e-06	1.74266e-32
ENSG00000006282.15|Brain_Hypothalamus	ENSG00000006282.15	Brain_Hypothalamus	17_48624523_A_C_b37	17:48624522-48624523	856	-0.740353	9.9999e-06	2.74465e-14	SNV	LUMPY_DEL_41258	17:48427538-48427887	2.13156e-21	101	0.05372	0.592536	0.646256	0.083125	1.77186e-22
ENSG00000006282.15|Brain_Nucleus_accumbens_basal_ganglia	ENSG00000006282.15	Brain_Nucleus_accumbens_basal_ganglia	17_48624523_A_C_b37	17:48624522-48624523	856	-0.784682	9.9999e-06	4.70491e-24	SNV	LUMPY_DEL_41243	17:47826826-47827855	1.59516e-34	101	0.0273719	0.604581	0.631953	0.0433132	6.90915e-36
ENSG00000006282.15|Brain_Putamen_basal_ganglia	ENSG00000006282.15	Brain_Putamen_basal_ganglia	17_48624523_A_C_b37	17:48624522-48624523	856	-0.865639	9.9999e-06	5.08718e-18	SNV	LUMPY_DEL_41243	17:47826826-47827855	1.02864e-27	81	0.04419	0.529855	0.574045	0.07698	7.91847e-29
ENSG00000006282.15|Brain_Spinal_cord_cervical_c-1	ENSG00000006282.15	Brain_Spinal_cord_cervical_c-1	17_48624523_A_C_b37	17:48624522-48624523	856	-1.10511	9.9999e-06	2.84298e-16	SNV	MELT_ALU_17_49408800	17:49408799-49408800	1.70359e-33	101	0.0477376	0.60422	0.651958	0.0732219	1.2474e-34
ENSG00000006282.15|Brain_Substantia_nigra	ENSG00000006282.15	Brain_Substantia_nigra	17_48624523_A_C_b37	17:48624522-48624523	856	-0.798664	9.9999e-06	1.01398e-14	SNV	LUMPY_DEL_41258	17:48427538-48427887	9.17671e-30	101	-0.0121536	0.687418	0.687419	1.45472e-06	1.33495e-35
ENSG00000006282.15|Breast_Mammary_Tissue	ENSG00000006282.15	Breast_Mammary_Tissue	17_48624523_A_C_b37	17:48624522-48624523	856	-0.725459	9.9999e-06	1.03546e-49	SNV	MELT_ALU_17_49529400	17:49529399-49529400	2.812e-72	101	-0.0022474	0.479867	0.479868	2.08391e-06	5.85995e-78
ENSG00000006282.15|Cells_EBV-transformed_lymphocytes	ENSG00000006282.15	Cells_EBV-transformed_lymphocytes	17_48624523_A_C_b37	17:48624522-48624523	856	-1.17738	9.9999e-06	1.00068e-29	SNV	MELT_ALU_17_48998434	17:48998433-48998434	5.31925e-58	101	-0.0066618	0.684975	0.684976	1.45991e-06	7.76563e-64
ENSG00000006282.15|Cells_Transformed_fibroblasts	ENSG00000006282.15	Cells_Transformed_fibroblasts	17_48624523_A_C_b37	17:48624522-48624523	856	-0.589305	9.9999e-06	2.8202e-42	SNV	MELT_ALU_17_48998434	17:48998433-48998434	1.68577e-57	101	-0.00419911	0.436559	0.43656	2.29064e-06	3.86149e-63
[truncated: 297,677+ more rows]

## Sheet: header descriptions
column	header	header_description
1	eQTL_id	eQTL id
2	gene	eQTL eGene
[truncated: 17 more rows]
