# Supplementary material for: Structural variants are a major source of gene expression differences in humans and often affect multiple nearby genes
Source: Genome Res. 2021 Dec;31(12):2249–57. doi: 10.1101/gr.275488.121 (PMC8647827; doi:10.1101/gr.275488.121)
Supplement: Supplemental Material [file supp_gr.275488.121_Supplemental_Table_S3.xlsx]

## Sheet: causality score
Supplemental Table S3: SV composite causality scores
sv_id	composite_causality_score
GS_MIXED_CNV_1_86668_89853	0.99902
GS_MIXED_CNV_1_565376_567476	0.993826
GS_MIXED_CNV_1_569538_570912	0.998889
GS_DUP_CNV_1_712626_755722	0.997517
LUMPY_BND_1500	0.763401
GS_DUP_CNV_1_746778_748786	0.984778
LUMPY_DUP_75118	0.725868
LUMPY_DUP_75124	0.690752
GS_DUP_CNV_1_758023_760781	0.974423
LUMPY_DUP_75126	0.580995
GS_DUP_CNV_1_758923_763763	0.993597
GS_DUP_CNV_1_759023_761319	0.943063
MELT_LINE1_1_812282	0.737072
GS_DUP_CNV_1_1032439_1035238	0.966485
LUMPY_DUP_75135	0.515435
LUMPY_DUP_75134	0.834972
LUMPY_DEL_22901	0.92954
LUMPY_DEL_22905	0.982818
LUMPY_DEL_22908	0.984647
LUMPY_DEL_22909	0.930944
LUMPY_DEL_22918	0.931924
LUMPY_BND_75138	0.833371
GS_MIXED_CNV_1_1384030_1390421	0.989155
GS_MIXED_CNV_1_1394195_1407299	0.802012
GS_MIXED_CNV_1_1402099_1415723	0.9886
GS_MIXED_CNV_1_1426194_1430847	0.768268
LUMPY_DEL_22941	0.8287
LUMPY_MEI_22945	0.955901
LUMPY_DUP_75150	0.970176
LUMPY_DUP_75154	0.93199
LUMPY_MEI_22967	0.959364
LUMPY_BND_22970	0.980988
MELT_ALU_1_1654012	0.875184
GS_MIXED_CNV_1_1679921_1681670	0.962794
LUMPY_MEI_22980	0.880345
LUMPY_DEL_22983	0.943096
LUMPY_DUP_75167	0.880704
LUMPY_DUP_75170	0.765851
LUMPY_DUP_75174	0.861399
LUMPY_DEL_23014	0.887139
LUMPY_DEL_23016	0.876686
LUMPY_MEI_23030	0.655473
LUMPY_DEL_23031	0.89903
LUMPY_DEL_23038	0.71976
LUMPY_BND_75191	0.305099
LUMPY_BND_23076	0.757162
LUMPY_BND_75199	0.764185
LUMPY_DEL_23083	0.094633
LUMPY_DEL_23084	0.692026
LUMPY_DEL_23089	0.879234
LUMPY_DEL_23088	0.417372
LUMPY_MEI_23101	0.168752
MELT_ALU_1_4288465	0.67308
MELT_ALU_1_4532056	0.598863
LUMPY_BND_1733	0.437559
LUMPY_BND_2638	0.78777
LUMPY_DUP_75226	0.778003
LUMPY_BND_87623	0.973051
LUMPY_BND_87626	0.104302
LUMPY_DEL_23164	0.4323
LUMPY_DEL_23187	0.767648
LUMPY_BND_23189	0.579133
MELT_ALU_1_7242044	0.562865
GS_DEL_CNV_1_7365114_7366313	0.388822
GS_DEL_CNV_1_7365914_7368013	0.0937837
LUMPY_DEL_23199	0.736321
LUMPY_DEL_23202	0.140169
LUMPY_DEL_23205	0.538039
LUMPY_DEL_23210	0.856303
LUMPY_DUP_75235	0.693823
MELT_ALU_1_8446635	0.550093
MELT_ALU_1_8502007	0.793878
LUMPY_BND_685	0.727828
LUMPY_MEI_23239	0.601476
MELT_ALU_1_9572383	0.451148
LUMPY_DEL_23255	0.661549
LUMPY_DEL_23276	0.947767
LUMPY_BND_1902	0.972593
LUMPY_DEL_23287	0.527194
LUMPY_DEL_23290	0.624996
LUMPY_DEL_23300	0.661484
MELT_ALU_1_12737575	0.859569
GS_DEL_CNV_1_12843581_12846503	0.0429229
GS_DEL_CNV_1_12847273_12848412	0.709437
GS_MIXED_CNV_1_12851949_12853577	0.988567
GS_MIXED_CNV_1_12851949_12855294	0.973965
GS_MIXED_CNV_1_12854508_12859060	0.264691
GS_MIXED_CNV_1_12862327_12865213	0.987358
LUMPY_MEI_23325	0.928592
GS_MIXED_CNV_1_12899930_12901271	0.98824
GS_MIXED_CNV_1_12917426_12921501	0.473622
GS_MIXED_CNV_1_12919570_12921230	0.537386
MELT_ALU_1_12941720	0.787672
GS_DEL_CNV_1_13124157_13130178	0.426779
GS_MIXED_CNV_1_13171889_13173110	0.849737
GS_MIXED_CNV_1_13179354_13180553	0.697841
GS_DEL_CNV_1_13773553_13777433	0.608826
LUMPY_DEL_23336	0.484598
LUMPY_DEL_23352	0.477412
MELT_ALU_1_15490134	0.639794
LUMPY_DEL_23371	0.97194
GS_DUP_CNV_1_16356420_16360073	0.0897985
GS_MIXED_CNV_1_16363738_16370049	0.862346
GS_MIXED_CNV_1_16364288_16371431	0.355633
LUMPY_BND_23382	0.69624
LUMPY_BND_75279	0.880672
LUMPY_BND_87661	0.331558
LUMPY_BND_87662	0.377781
LUMPY_BND_87663	0.947996
LUMPY_DEL_23392	0.664816
MELT_ALU_1_16830441	0.435991
MELT_ALU_1_16835056	0.246497
GS_DUP_CNV_1_16926885_16938025	0.989482
GS_DUP_CNV_1_16950476_16955516	0.984026
GS_DUP_CNV_1_16952066_16960006	0.979094
GS_DUP_CNV_1_16955936_16960006	0.986672
GS_DUP_CNV_1_17016025_17018724	0.797798
GS_DUP_CNV_1_17022308_17035628	0.996995
GS_DUP_CNV_1_17026977_17032066	0.973345
GS_DUP_CNV_1_17036129_17047422	0.954431
GS_MIXED_CNV_1_17089881_17107274	0.983308
GS_MIXED_CNV_1_17183467_17185441	0.673505
GS_MIXED_CNV_1_17186924_17189527	0.784961
GS_DUP_CNV_1_17222387_17226903	0.417012
GS_DUP_CNV_1_17231649_17233748	0.952667
MELT_ALU_1_17233800	0.472022
GS_DUP_CNV_1_17238118_17246229	0.990396
GS_DUP_CNV_1_17242725_17246229	0.673962
GS_DUP_CNV_1_17242725_17250022	0.975043
GS_DUP_CNV_1_17262838_17267424	0.984712
GS_DUP_CNV_1_17270054_17275634	0.877503
LUMPY_BND_1527	0.787149
LUMPY_BND_1344	0.438801
LUMPY_DEL_23406	0.974357
LUMPY_DUP_75288	0.277986
LUMPY_MEI_23407	0.0551726
LUMPY_BND_23414	0.765818
LUMPY_BND_190	0.477314
LUMPY_DUP_75293	0.744194
LUMPY_BND_2008	0.172868
LUMPY_BND_2988	0.342763
MELT_ALU_1_19542736	0.36246
LUMPY_DEL_23428	0.958514
LUMPY_BND_2061	0.483095
MELT_ALU_1_20257098	0.408095
LUMPY_BND_913	0.730605
LUMPY_DEL_23442	0.971679
LUMPY_DEL_23449	0.990494
LUMPY_DEL_23451	0.849704
MELT_ALU_1_20944751	0.664489
LUMPY_INV_87703	0.849345
LUMPY_BND_2182	0.808643
LUMPY_DEL_23478	0.984974
GS_MIXED_CNV_1_22318943_22333690	0.98334
GS_MIXED_CNV_1_22329478_22336760	0.621174
MELT_ALU_1_22772742	0.72185
LUMPY_BND_75308	0.794499
LUMPY_BND_582	0.864469
LUMPY_DUP_75310	0.640186
LUMPY_BND_75313	0.318884
LUMPY_BND_75316	0.619312
MELT_ALU_1_23981142	0.893542
LUMPY_BND_621	0.779734
LUMPY_BND_1051	0.593898
MELT_ALU_1_24328785	0.970143
LUMPY_MEI_23523	0.907425
LUMPY_BND_1206	0.534903
LUMPY_DEL_23525	0.984843
LUMPY_DEL_23534	0.664456
MELT_ALU_1_24857611	0.819717
LUMPY_MEI_23538	0.93101
LUMPY_DUP_75322	0.905759
GS_MIXED_CNV_1_25592004_25602416	0.979486
GS_MIXED_CNV_1_25610144_25614530	0.75873
GS_MIXED_CNV_1_25615179_25620375	0.999216
GS_MIXED_CNV_1_25622420_25631713	0.998726
GS_MIXED_CNV_1_25644471_25650021	0.996015
GS_DEL_CNV_1_25732084_25736177	0.963284
LUMPY_BND_23561	0.900794
LUMPY_DEL_23564	0.788815
MELT_ALU_1_26228598	0.795675
LUMPY_DEL_23571	0.959952
LUMPY_MEI_23573	0.946134
LUMPY_DUP_75335	0.517199
LUMPY_MEI_23592	0.901904
LUMPY_DEL_23594	0.852383
LUMPY_MEI_23598	0.876752
LUMPY_DEL_23606	0.953092
MELT_ALU_1_28745559	0.891974
GS_DEL_CNV_1_28834182_28835181	0.956064
LUMPY_BND_3099	0.953843
MELT_SVA_1_29426841	0.54748
LUMPY_BND_75345	0.610656
LUMPY_BND_75348	0.422729
LUMPY_DEL_23641	0.592755
LUMPY_BND_87754	0.173456
LUMPY_MEI_23646	0.724659
LUMPY_DEL_23674	0.970013
GS_MIXED_CNV_1_32569386_32571085	0.129455
GS_MIXED_CNV_1_32570886_32571885	0.794466
LUMPY_BND_1297	0.736517
LUMPY_DUP_75362	0.919381
LUMPY_MEI_23699	0.958547
LUMPY_BND_2546	0.92219
GS_DEL_CNV_1_34765793_34769092	0.629994
GS_DEL_CNV_1_34765893_34768092	0.738771
LUMPY_BND_2896	0.522131
LUMPY_DEL_23719	0.812171
LUMPY_DUP_75367	0.537484
LUMPY_DEL_23731	0.830693
MELT_ALU_1_36474694	0.961585
LUMPY_DEL_23752	0.947571
MELT_ALU_1_37211683	0.520171
LUMPY_DEL_23764	0.700356
LUMPY_DEL_23767	0.796688
LUMPY_DEL_23774	0.161239
LUMPY_BND_1316	0.691536
LUMPY_DEL_23782	0.749551
LUMPY_BND_1123	0.911737
MELT_SVA_1_38241396	0.503871
MELT_ALU_1_38447717	0.725737
LUMPY_DEL_23787	0.33084
LUMPY_BND_12	0.787247
LUMPY_DEL_23790	0.895763
LUMPY_DEL_23792	0.370464
MELT_SVA_1_39295609	0.878058
MELT_ALU_1_39677675	0.845817
MELT_ALU_1_39747168	0.75726
LUMPY_DUP_75388	0.621435
LUMPY_DEL_23800	0.763793
LUMPY_BND_87799	0.746023
GS_MIXED_CNV_1_40234071_40235390	0.979682
LUMPY_BND_87801	0.441283
LUMPY_BND_87800	0.821546
MELT_ALU_1_40354445	0.703819
MELT_ALU_1_40524704	0.838173
LUMPY_DEL_23820	0.705713
LUMPY_DEL_23823	0.949956
LUMPY_DEL_23826	0.885767
LUMPY_DEL_23832	0.542155
LUMPY_DUP_75394	0.589847
MELT_ALU_1_42310876	0.84794
MELT_ALU_1_42390318	0.8956
MELT_ALU_1_42414419	0.164244
LUMPY_MEI_23860	0.944664
LUMPY_MEI_23864	0.951491
LUMPY_DEL_23869	0.676412
LUMPY_MEI_23870	0.974063
LUMPY_INV_87810	0.917486
MELT_ALU_1_44113022	0.624179
MELT_ALU_1_44208924	0.853592
MELT_SVA_1_44246346	0.665012
LUMPY_DEL_23878	0.71156
MELT_LINE1_1_44736473	0.368046
LUMPY_BND_87812	0.628426
LUMPY_BND_87814	0.936628
LUMPY_DEL_23880	0.940385
MELT_ALU_1_44933823	0.459445
LUMPY_DEL_23884	0.321269
LUMPY_BND_23888	0.893477
LUMPY_MEI_23895	0.863555
LUMPY_BND_75430	0.630451
LUMPY_DEL_23907	0.655996
LUMPY_MEI_23910	0.934407
LUMPY_MEI_23914	0.8597
LUMPY_BND_1136	0.834417
LUMPY_BND_23918	0.678829
GS_MIXED_CNV_1_47341630_47343075	0.882534
LUMPY_BND_1771	0.754712
LUMPY_BND_75436	0.555254
LUMPY_BND_2374	0.876327
LUMPY_DUP_75439	0.734819
LUMPY_DEL_23941	0.480221
LUMPY_BND_2653	0.758991
GS_DEL_CNV_1_48771378_48772777	0.435763
LUMPY_INV_87830	0.571097
MELT_LINE1_1_49428756	0.484043
LUMPY_DEL_23970	0.71793
MELT_ALU_1_51003893	0.746872
MELT_ALU_1_51029967	0.837553
LUMPY_BND_24004	0.788685
LUMPY_BND_75447	0.813151
LUMPY_DEL_24021	0.918335
LUMPY_DEL_24022	0.216183
LUMPY_DEL_24023	0.525692
LUMPY_BND_1560	0.42433
LUMPY_BND_1551	0.764642
MELT_SVA_1_54650976	0.279914
MELT_ALU_1_54682603	0.906543
LUMPY_BND_75454	0.681247
LUMPY_DEL_24049	0.892954
MELT_SVA_1_55124298	0.795544
LUMPY_DUP_75458	0.9266
LUMPY_MEI_24054	0.709176
LUMPY_DEL_24064	0.419789
MELT_LINE1_1_56405398	0.0622285
LUMPY_MEI_24074	0.127364
MELT_ALU_1_56879062	0.890504
LUMPY_MEI_24076	0.31908
LUMPY_DUP_75462	0.474962
MELT_SVA_1_57100960	0.246203
LUMPY_MEI_24079	0.856466
MELT_ALU_1_58071869	0.471401
LUMPY_MEI_24089	0.028452
LUMPY_DEL_24097	0.814785
LUMPY_MEI_24099	0.665926
MELT_ALU_1_59205317	0.77539
MELT_ALU_1_59871876	0.574723
LUMPY_BND_1115	0.610002
GS_DEL_CNV_1_60046609_60047708	0.726031
LUMPY_DEL_24113	0.888087
LUMPY_DEL_24114	0.478457
GS_DEL_CNV_1_60314257_60315856	0.487799
GS_DEL_CNV_1_60315357_60317356	0.834155
LUMPY_BND_24122	0.813282
LUMPY_DUP_75467	0.285532
LUMPY_MEI_24123	0.0621631
MELT_ALU_1_61144594	0.580505
LUMPY_DUP_75468	0.645477
MELT_ALU_1_62016925	0.4845
LUMPY_DEL_24129	0.920393
LUMPY_DEL_24140	0.360925
LUMPY_DEL_24143	0.739522
LUMPY_DEL_24148	0.747885
GS_MIXED_CNV_1_63066031_63068030	0.616078
GS_DEL_CNV_1_63079401_63083164	0.404763
GS_DEL_CNV_1_63329599_63331598	0.492765
MELT_ALU_1_63461965	0.471074
LUMPY_MEI_24160	0.852873
MELT_ALU_1_64850179	0.409924
MELT_SVA_1_64850179	0.627675
MELT_ALU_1_64958078	0.872734
LUMPY_DEL_24171	0.527619
LUMPY_DEL_24176	0.156241
LUMPY_MEI_24180	0.190605
LUMPY_MEI_24182	0.142096
MELT_ALU_1_66055941	0.770065
LUMPY_MEI_24185	0.17865
LUMPY_MEI_24186	0.719074
GS_DEL_CNV_1_66247643_66250992	0.468102
LUMPY_MEI_24194	0.963806
GS_MIXED_CNV_1_67452117_67453316	0.281286
LUMPY_BND_87869	0.435044
LUMPY_BND_898	0.744945
LUMPY_DEL_24202	0.500245
LUMPY_BND_638	0.732401
GS_DEL_CNV_1_68940957_68942924	0.705354
GS_DEL_CNV_1_68952883_68954783	0.340999
GS_DEL_CNV_1_69619220_69620619	0.542645
LUMPY_MEI_24224	0.120243
MELT_ALU_1_70091072	0.899422
GS_DEL_CNV_1_70104797_70106508	0.822788
LUMPY_BND_904	0.325875
MELT_ALU_1_70412360	0.830791
GS_DEL_CNV_1_70484022_70485321	0.502042
LUMPY_MEI_24233	0.859896
LUMPY_DEL_24237	0.650541
LUMPY_DEL_24240	0.397674
GS_DEL_CNV_1_71993414_71996263	0.340966
LUMPY_DEL_24259	0.114886
LUMPY_DEL_24265	0.955476
GS_DEL_CNV_1_73709339_73712438	0.274001
LUMPY_MEI_24279	0.167021
LUMPY_MEI_24280	0.00597785
LUMPY_MEI_24294	0.354523
MELT_ALU_1_75148055	0.507203
MELT_ALU_1_75192907	0.254892
MELT_LINE1_1_75192907	0.985856
GS_DEL_CNV_1_75369932_75371631	0.589553
GS_DEL_CNV_1_75370532_75372831	0.0252834
MELT_ALU_1_75557174	0.917845
LUMPY_MEI_24304	0.36932
MELT_ALU_1_76392967	0.662594
LUMPY_DEL_24314	0.428086
LUMPY_MEI_24320	0.768334
LUMPY_DUP_75497	0.950577
MELT_ALU_1_77577928	0.855127
MELT_ALU_1_77634327	0.344004
MELT_ALU_1_77764994	0.832457
MELT_ALU_1_78467782	0.776108
LUMPY_DEL_24356	0.710123
MELT_ALU_1_78607067	0.911541
MELT_LINE1_1_78630315	0.808219
LUMPY_DEL_24358	0.726587
MELT_ALU_1_78887604	0.653611
MELT_ALU_1_79108845	0.546206
GS_DEL_CNV_1_79550873_79552553	0.568517
LUMPY_MEI_24374	0.124588
MELT_ALU_1_80221782	0.491654
MELT_ALU_1_81524136	0.13981
LUMPY_BND_87904	0.151014
LUMPY_MEI_24406	0.445758
LUMPY_DEL_24409	0.299742
LUMPY_DUP_75507	0.419168
LUMPY_BND_24433	0.640251
LUMPY_DEL_24441	0.852906
MELT_ALU_1_84437641	0.713128
LUMPY_MEI_24442	0.932545
LUMPY_DEL_24445	0.464672
MELT_LINE1_1_84833989	0.456146
LUMPY_BND_351	0.44321
MELT_ALU_1_84913274	0.845425
LUMPY_MEI_24457	0.983406
GS_MIXED_CNV_1_86373610_86375630	0.849672
LUMPY_DEL_24465	0.950381
LUMPY_MEI_24466	0.46722
LUMPY_MEI_24468	0.592591
LUMPY_MEI_24471	0.797112
LUMPY_MEI_24474	0.463235
LUMPY_DUP_75521	0.130892
LUMPY_DEL_24496	0.585993
MELT_ALU_1_88291564	0.362134
GS_MIXED_CNV_1_88506484_88507883	0.874694
MELT_ALU_1_88780104	0.738379
GS_DEL_CNV_1_88901543_88903342	0.416294
LUMPY_BND_954	0.923627
MELT_ALU_1_89219392	0.175154
LUMPY_DEL_24512	0.998269
LUMPY_DEL_24516	0.846862
MELT_ALU_1_90228303	0.983896
MELT_ALU_1_90370569	0.606866
LUMPY_BND_1961	0.0626858
MELT_LINE1_1_90914512	0.492405
LUMPY_DEL_24541	0.615588
LUMPY_MEI_24546	0.711658
LUMPY_INV_87932	0.248914
LUMPY_DEL_24550	0.616895
LUMPY_DEL_24553	0.619835
MELT_ALU_1_93167530	0.974684
LUMPY_DEL_24566	0.909548
MELT_ALU_1_93497739	0.88825
MELT_ALU_1_93498226	0.834515
MELT_ALU_1_93635162	0.777382
LUMPY_MEI_24572	0.757489
LUMPY_DEL_24573	0.890341
MELT_LINE1_1_94341677	0.583216
GS_MIXED_CNV_1_94690599_94693198	0.50227
GS_MIXED_CNV_1_94693049_94696878	0.591611
MELT_ALU_1_95266356	0.439552
MELT_ALU_1_95342701	0.393526
LUMPY_BND_23386	0.916963
MELT_ALU_1_95552051	0.251331
LUMPY_MEI_24596	0.964623
MELT_LINE1_1_95801857	0.427498
GS_DEL_CNV_1_97354838_97357137	0.827034
MELT_ALU_1_97717644	0.239669
GS_DEL_CNV_1_98188631_98191192	0.556626
LUMPY_BND_2887	0.20671
MELT_ALU_1_98605297	0.859112
GS_DEL_CNV_1_98607164_98610863	0.457714
LUMPY_DEL_24632	0.60605
LUMPY_DEL_24636	0.703623
LUMPY_DEL_24646	0.483977
LUMPY_DEL_24648	0.489041
MELT_ALU_1_100355940	0.854114
MELT_ALU_1_100957441	0.694836
MELT_ALU_1_100994221	0.867213
LUMPY_MEI_24656	0.978441
LUMPY_MEI_24665	0.202888
LUMPY_BND_24669	0.690589
MELT_LINE1_1_101978991	0.589684
GS_DEL_CNV_1_102028167_102030666	0.580276
MELT_ALU_1_102240167	0.558978
MELT_LINE1_1_102568923	0.943847
GS_DEL_CNV_1_102615783_102619476	0.552053
GS_DEL_CNV_1_102662488_102664708	0.639304
MELT_ALU_1_102920544	0.0187175
GS_DUP_CNV_1_104102097_104136369	0.990592
GS_MIXED_CNV_1_104152273_104162285	0.999249
MELT_ALU_1_105231111	0.117858
GS_DEL_CNV_1_106814701_106816630	0.294025
LUMPY_INV_87968	0.345376
MELT_ALU_1_108142479	0.054552
LUMPY_DEL_24777	0.914056
LUMPY_DEL_24778	0.561003
GS_MIXED_CNV_1_109024559_109025853	0.37716
LUMPY_DEL_24780	0.63228
LUMPY_DEL_24786	0.988175
LUMPY_BND_1792	0.84696
LUMPY_DEL_24790	0.877111
LUMPY_DEL_24792	0.496978
LUMPY_MEI_24793	0.719172
LUMPY_DEL_24794	0.633848
LUMPY_BND_1643	0.977297
LUMPY_DEL_24801	0.508052
LUMPY_BND_2547	0.696893
LUMPY_BND_2548	0.645118
LUMPY_DEL_24804	0.74501
GS_MIXED_CNV_1_110226931_110229470	0.994055
GS_MIXED_CNV_1_110230135_110241230	0.997909
MELT_ALU_1_110548582	0.684938
LUMPY_BND_2227	0.6721
LUMPY_DEL_24825	0.684219
LUMPY_DEL_24830	0.63081
GS_DEL_CNV_1_111591445_111593367	0.652958
MELT_ALU_1_111896173	0.446052
MELT_ALU_1_112001271	0.890079
MELT_ALU_1_112032284	0.618005
LUMPY_DEL_24836	0.541763
MELT_ALU_1_112103110	0.530232
MELT_ALU_1_112123691	0.73668
MELT_SVA_1_112182043	0.912521
MELT_SVA_1_112340476	0.473426
LUMPY_DEL_24840	0.406788
MELT_ALU_1_112992009	0.941332
LUMPY_MEI_24859	0.960997
LUMPY_MEI_24860	0.492307
LUMPY_MEI_24863	0.870121
MELT_LINE1_1_114088521	0.515859
LUMPY_BND_87976	0.586058
LUMPY_BND_265	0.572567
LUMPY_MEI_24872	0.853428
MELT_ALU_1_115201401	0.941789
GS_DEL_CNV_1_115486000_115488421	0.604841
LUMPY_BND_24882	0.303923
LUMPY_MEI_24885	0.63901
LUMPY_DEL_24892	0.591742
MELT_ALU_1_116983571	0.638389
LUMPY_DEL_24900	0.635253
LUMPY_MEI_24901	0.968771
MELT_ALU_1_117091295	0.567863
LUMPY_DEL_24908	0.893901
GS_DEL_CNV_1_117952928_117955327	0.631627
GS_DEL_CNV_1_117954828_117956627	0.263842
GS_DEL_CNV_1_118045824_118049714	0.6085
LUMPY_MEI_24910	0.924869
GS_DEL_CNV_1_118899170_118901169	0.617581
GS_DEL_CNV_1_118899670_118902069	0.50129
LUMPY_BND_24919	0.545487
MELT_ALU_1_119080704	0.0405057
MELT_LINE1_1_119553366	0.776076
LUMPY_MEI_24929	0.934211
GS_DUP_CNV_1_120571099_120580800	0.995361
MELT_ALU_1_120586149	0.80247
LUMPY_BND_75582	0.829158
LUMPY_INV_87993	0.936857
MELT_ALU_1_142589635	0.946885
GS_DUP_CNV_1_142590140_142596768	0.950479
GS_DUP_CNV_1_142616135_142626035	0.961552
GS_DUP_CNV_1_142619036_142630783	0.985104
GS_DUP_CNV_1_142626663_142636743	0.973802
GS_MIXED_CNV_1_143256128_143261200	0.598569
GS_MIXED_CNV_1_143258319_143260993	0.887303
GS_MIXED_CNV_1_143265820_143270384	0.533336
GS_MIXED_CNV_1_143284143_143289491	0.222487
GS_DUP_CNV_1_144002863_144014992	0.991736
GS_MIXED_CNV_1_144032919_144035239	0.994741
GS_DUP_CNV_1_144615678_144618023	0.927318
GS_DUP_CNV_1_144617131_144620900	0.897331
GS_DUP_CNV_1_144618464_144620850	0.84095
GS_DUP_CNV_1_144675438_144680419	0.997844
MELT_ALU_1_144951026	0.96606
GS_DUP_CNV_1_144986335_144998322	0.993663
GS_DUP_CNV_1_144998723_145013215	0.986738
GS_DUP_CNV_1_145014316_145019102	0.999575
GS_DUP_CNV_1_145020236_145036803	0.882142
GS_DUP_CNV_1_145034804_145041544	0.994708
GS_DUP_CNV_1_145051203_145061303	0.998367
GS_DUP_CNV_1_145108988_145116679	0.456701
GS_MIXED_CNV_1_145620148_145623550	0.999543
MELT_ALU_1_146658219	0.758861
LUMPY_BND_2043	0.697449
LUMPY_DUP_75599	0.892072
MELT_ALU_1_147390080	0.784307
LUMPY_MEI_24988	0.825793
GS_MIXED_CNV_1_147995769_148001013	0.999902
GS_DUP_CNV_1_148343073_148346656	0.632378
GS_DUP_CNV_1_148550175_148561498	0.784928
LUMPY_BND_87992	0.837487
GS_DUP_CNV_1_148939063_148952254	0.915722
GS_DUP_CNV_1_149026266_149031799	0.913337
GS_MIXED_CNV_1_149214840_149216439	0.999967
MELT_ALU_1_149218459	0.887041
GS_DUP_CNV_1_149222083_149225960	0.996341
GS_MIXED_CNV_1_149240182_149249609	0.910659
GS_MIXED_CNV_1_149254039_149255499	0.500931
GS_MIXED_CNV_1_149256678_149259366	0.809035
GS_MIXED_CNV_1_149259467_149263410	0.996864
GS_DUP_CNV_1_149266854_149271494	0.40914
LUMPY_MEI_25023	0.921275
GS_MIXED_CNV_1_149339888_149344008	0.591154
GS_DEL_CNV_1_149512007_149513147	0.999608
GS_DUP_CNV_1_149726562_149736502	0.47065
LUMPY_DEL_25028	0.937837
MELT_ALU_1_150200138	0.893869
GS_MIXED_CNV_1_150312429_150313928	0.378728
LUMPY_BND_2166	0.726521
LUMPY_MEI_25053	0.818051
LUMPY_BND_1650	0.86558
LUMPY_BND_2435	0.893999
LUMPY_BND_263	0.894783
LUMPY_BND_2145	0.884232
GS_DEL_CNV_1_152203831_152206830	0.810897
GS_MIXED_CNV_1_152261000_152262119	0.764577
LUMPY_BND_3001	0.76755
LUMPY_DEL_25070	0.280894
GS_MIXED_CNV_1_152586725_152588897	0.965962
GS_DEL_CNV_1_152760385_152770326	0.997583
MELT_ALU_1_152823060	0.759612
LUMPY_DEL_25085	0.872472
LUMPY_DEL_25089	0.895339
LUMPY_BND_1503	0.801294
LUMPY_DUP_75631	0.894522
MELT_ALU_1_153809046	0.640218
MELT_LINE1_1_153809046	0.734917
LUMPY_DEL_25099	0.961846
GS_DEL_CNV_1_154061956_154062955	0.975305
MELT_ALU_1_154123770	0.52677
LUMPY_BND_63	0.919479
GS_MIXED_CNV_1_155182408_155186266	0.468657
GS_MIXED_CNV_1_155193594_155195493	0.984908
GS_MIXED_CNV_1_155197276_155199590	0.0633718
LUMPY_DEL_25126	0.951328
LUMPY_DEL_25127	0.900924
LUMPY_BND_25132	0.831183
LUMPY_DEL_25142	0.755627
MELT_ALU_1_157235742	0.525038
MELT_ALU_1_157363502	0.535165
LUMPY_DEL_25144	0.613857
MELT_ALU_1_157540876	0.66622
LUMPY_INV_88081	0.44357
LUMPY_DEL_25148	0.427302
MELT_ALU_1_158456307	0.71107
LUMPY_DEL_25150	0.813609
LUMPY_MEI_25155	0.964721
LUMPY_MEI_25157	0.914089
LUMPY_DEL_25162	0.206906
LUMPY_DEL_25163	0.801098
GS_DEL_CNV_1_159016734_159019397	0.580701
GS_DEL_CNV_1_159213812_159215111	0.510437
LUMPY_DEL_25171	0.820109
MELT_ALU_1_160018017	0.858916
MELT_ALU_1_160261469	0.3899
LUMPY_BND_24817	0.780061
LUMPY_DEL_25183	0.646098
LUMPY_MEI_25186	0.91079
LUMPY_BND_25190	0.719858
GS_MIXED_CNV_1_161488025_161496903	0.987391
GS_MIXED_CNV_1_161498124_161504426	0.712965
GS_MIXED_CNV_1_161518436_161519937	0.982099
GS_MIXED_CNV_1_161524925_161527751	0.990625
GS_MIXED_CNV_1_161533951_161537775	0.807141
GS_MIXED_CNV_1_161534652_161537775	0.580734
GS_MIXED_CNV_1_161558968_161560773	0.989057
GS_MIXED_CNV_1_161561676_161568883	0.703949
GS_MIXED_CNV_1_161570189_161578590	0.994153
GS_MIXED_CNV_1_161579811_161587328	0.446477
GS_MIXED_CNV_1_161606598_161608869	0.979976
GS_MIXED_CNV_1_161610217_161616034	0.789665
GS_MIXED_CNV_1_161615091_161619857	0.917225
GS_MIXED_CNV_1_161621493_161623060	0.880378
GS_MIXED_CNV_1_161640774_161642975	0.551694
GS_DEL_CNV_1_161840736_161844185	0.824846
LUMPY_MEI_25207	0.741744
MELT_ALU_1_162080099	0.376376
LUMPY_DEL_25208	0.936367
MELT_ALU_1_162263027	0.165093
LUMPY_DEL_25210	0.645967
MELT_ALU_1_162761322	0.7406
MELT_ALU_1_163314443	0.948421
GS_DEL_CNV_1_163519610_163522523	0.675203
GS_DEL_CNV_1_163747488_163750116	0.309215
LUMPY_BND_25233	0.24029
LUMPY_BND_88096	0.75579
MELT_ALU_1_165659306	0.52922
LUMPY_DEL_25237	0.953157
MELT_SVA_1_165861400	0.914154
MELT_ALU_1_166189445	0.615817
GS_DEL_CNV_1_166210869_166212286	0.559501
MELT_ALU_1_166684738	0.698396
MELT_ALU_1_167712877	0.769608
LUMPY_DEL_25268	0.983994
MELT_ALU_1_167858689	0.913599
LUMPY_BND_1596	0.683892
LUMPY_MEI_25269	0.733283
LUMPY_BND_1595	0.4013
LUMPY_DEL_25272	0.71143
LUMPY_BND_1154	0.963937
LUMPY_BND_2780	0.956718
LUMPY_DEL_25282	0.534609
LUMPY_MEI_25285	0.913174
GS_DEL_CNV_1_169225289_169244370	0.938621
MELT_ALU_1_169442974	0.239016
LUMPY_MEI_25291	0.258616
LUMPY_DEL_25294	0.961683
MELT_ALU_1_170178516	0.743214
LUMPY_BND_2300	0.743736
MELT_ALU_1_170603451	0.886682
MELT_ALU_1_170651487	0.630516
LUMPY_DUP_75685	0.731944
MELT_ALU_1_170964060	0.79071
LUMPY_DEL_25308	0.961226
LUMPY_MEI_25309	0.85761
MELT_ALU_1_171358314	0.524908
GS_DEL_CNV_1_172544813_172547784	0.877993
GS_DEL_CNV_1_172573338_172574837	0.674256
MELT_LINE1_1_173178001	0.377487
LUMPY_MEI_25338	0.94192
LUMPY_MEI_25341	0.792964
LUMPY_DEL_25343	0.750694
MELT_ALU_1_174333015	0.90148
MELT_ALU_1_174484646	0.582269
LUMPY_DEL_25347	0.871231
MELT_LINE1_1_174828629	0.85284
GS_MIXED_CNV_1_175071175_175076622	0.750759
LUMPY_BND_88119	0.18074
LUMPY_BND_88118	0.866495
LUMPY_DUP_75694	0.0770261
LUMPY_BND_25364	0.777447
GS_MIXED_CNV_1_176370131_176371830	0.791788
LUMPY_DUP_75700	0.155751
GS_DEL_CNV_1_177466716_177470015	0.502238
GS_MIXED_CNV_1_177481112_177486711	0.403227
LUMPY_DUP_75701	0.691896
MELT_ALU_1_178397612	0.913795
LUMPY_DEL_25381	0.940417
MELT_ALU_1_178692798	0.814099
LUMPY_DEL_25393	0.916343
LUMPY_DEL_25395	0.894326
LUMPY_DEL_25397	0.75824
LUMPY_DEL_25400	0.523405
GS_DEL_CNV_1_180272143_180274007	0.914709
LUMPY_MEI_25409	0.707673
LUMPY_BND_88127	0.177082
MELT_ALU_1_180814899	0.200111
MELT_ALU_1_181044074	0.70359
MELT_ALU_1_181601286	0.807761
MELT_ALU_1_181907998	0.733414
MELT_ALU_1_182040229	0.778395
LUMPY_MEI_25429	0.855748
LUMPY_DUP_75709	0.249927
LUMPY_DUP_75710	0.500996
LUMPY_DEL_25430	0.860288
LUMPY_MEI_25434	0.694117
LUMPY_MEI_25445	0.787574
LUMPY_MEI_25451	0.879888
LUMPY_MEI_25452	0.743573
LUMPY_DEL_25454	0.886257
LUMPY_MEI_25457	0.953386
GS_DEL_CNV_1_185580211_185581810	0.597655
LUMPY_MEI_25465	0.698592
LUMPY_DEL_25466	0.581485
GS_DEL_CNV_1_186437454_186439153	0.0483455
LUMPY_BND_88139	0.822918
GS_DEL_CNV_1_187150878_187152977	0.495966
LUMPY_BND_88142	0.750955
MELT_ALU_1_188186464	0.155849
GS_DEL_CNV_1_188289592_188291013	0.279783
LUMPY_MEI_25500	0.543201
GS_DEL_CNV_1_190016322_190018116	0.616829
GS_DEL_CNV_1_190652239_190657304	0.226374
MELT_ALU_1_190874457	0.796557
GS_DEL_CNV_1_191054109_191056108	0.551628
LUMPY_BND_2779	0.867736
LUMPY_DEL_25549	0.862901
LUMPY_DEL_25552	0.641754
GS_DEL_CNV_1_192160036_192162573	0.769085
MELT_LINE1_1_192262268	0.844184
LUMPY_DEL_25557	0.944762
LUMPY_DEL_25560	0.671349
GS_MIXED_CNV_1_192986661_192989338	0.647503
LUMPY_BND_24528	0.80198
GS_DEL_CNV_1_194446962_194450031	0.678764
GS_MIXED_CNV_1_196770421_196773968	0.13442
MELT_ALU_1_196779203	0.826381
GS_MIXED_CNV_1_196785549_196787992	0.900663
GS_MIXED_CNV_1_196791388_196799969	0.995688
GS_MIXED_CNV_1_196844043_196852627	0.055042
GS_DEL_CNV_1_197582651_197585610	0.820991
GS_DEL_CNV_1_197685038_197686597	0.600007
MELT_ALU_1_198243300	0.902394
LUMPY_DEL_25649	0.690262
LUMPY_DEL_25659	0.014177
LUMPY_MEI_25663	0.323751
MELT_ALU_1_200576196	0.939666
LUMPY_MEI_25673	0.599223
MELT_LINE1_1_201614818	0.814654
MELT_SVA_1_202001736	0.526312
LUMPY_BND_2040	0.100938
LUMPY_DUP_75766	0.869925
LUMPY_DEL_25733	0.184856
LUMPY_DEL_25735	0.619933
LUMPY_DEL_25736	0.737301
LUMPY_DEL_25737	0.875478
LUMPY_DUP_75770	0.793584
MELT_ALU_1_204238474	0.697971
MELT_ALU_1_204345055	0.331428
LUMPY_INV_88166	0.891582
LUMPY_DEL_25761	0.899226
LUMPY_DEL_25766	0.614772
LUMPY_DUP_75774	0.985431
LUMPY_BND_25772	0.615457
LUMPY_DEL_25776	0.82086
LUMPY_DEL_25778	0.971613
LUMPY_BND_2393	0.774769
MELT_ALU_1_208005677	0.283964
LUMPY_BND_75546	0.573776
MELT_ALU_1_208691494	0.563551
LUMPY_DUP_75788	0.193937
LUMPY_DEL_25810	0.160226
LUMPY_MEI_25815	0.612648
LUMPY_DEL_25820	0.644465
LUMPY_DUP_75790	0.688988
LUMPY_DEL_25831	0.762356
LUMPY_DEL_25836	0.717048
LUMPY_MEI_25842	0.685885
LUMPY_DEL_25844	0.939405
MELT_ALU_1_212765848	0.31503
LUMPY_DEL_25846	0.868389
LUMPY_DEL_25848	0.828831
MELT_ALU_1_213136921	0.165518
MELT_ALU_1_213607405	0.621729
LUMPY_DEL_25867	0.112632
MELT_ALU_1_215285291	0.638944
LUMPY_BND_2169	0.806128
MELT_ALU_1_217024868	0.378859
LUMPY_DEL_25902	0.710907
MELT_LINE1_1_217548992	0.447228
LUMPY_MEI_25909	0.0735635
LUMPY_DEL_25910	0.78385
LUMPY_MEI_25919	0.844151
MELT_ALU_1_219174271	0.657335
GS_DEL_CNV_1_219263990_219266489	0.775096
GS_DEL_CNV_1_219364086_219366120	0.47457
MELT_ALU_1_219574692	0.013197
LUMPY_MEI_25928	0.82919
LUMPY_MEI_25934	0.899585
LUMPY_BND_25484	0.664391
LUMPY_DEL_25941	0.520628
GS_DEL_CNV_1_220776254_220777675	0.411786
MELT_ALU_1_220954359	0.953549
GS_DEL_CNV_1_221573054_221575653	0.102309
MELT_ALU_1_221827821	0.637964
MELT_LINE1_1_221827821	0.406723
MELT_ALU_1_221969171	0.0244994
LUMPY_MEI_25957	0.830399
MELT_ALU_1_222852628	0.697514
MELT_ALU_1_222870697	0.836801
LUMPY_MEI_25971	0.808741
MELT_ALU_1_223254531	0.451769
MELT_ALU_1_223911574	0.979257
MELT_ALU_1_224240945	0.641721
MELT_ALU_1_224241461	0.809166
LUMPY_BND_2771	0.36331
MELT_ALU_1_224776608	0.735799
LUMPY_MEI_26005	0.779603
LUMPY_BND_716	0.261686
LUMPY_MEI_26006	0.793486
MELT_ALU_1_225560633	0.767615
LUMPY_DEL_26009	0.530886
LUMPY_MEI_26010	0.547251
MELT_ALU_1_225996433	0.957142
LUMPY_DEL_26016	0.946069
LUMPY_DEL_26030	0.818672
MELT_ALU_1_226810573	0.655604
LUMPY_DEL_26042	0.795185
GS_DEL_CNV_1_227257918_227259117	0.429197
GS_DEL_CNV_1_227259218_227260574	0.773495
MELT_ALU_1_227462956	0.155783
LUMPY_MEI_26054	0.944305
MELT_ALU_1_227602278	0.562114
MELT_LINE1_1_227776218	0.908242
LUMPY_DEL_26056	0.35939
LUMPY_MEI_26063	0.934178
LUMPY_DEL_26076	0.674583
LUMPY_MEI_26077	0.958351
MELT_ALU_1_228835441	0.42446
MELT_ALU_1_228959933	0.577402
LUMPY_DEL_26094	0.965864
LUMPY_DUP_75828	0.674321
LUMPY_DEL_26102	0.0115964
MELT_ALU_1_229812537	0.974586
LUMPY_DEL_26103	0.946787
GS_DEL_CNV_1_230038187_230039586	0.953255
LUMPY_DEL_26108	0.31663
LUMPY_DEL_26110	0.826316
MELT_ALU_1_230133878	0.673113
LUMPY_MEI_26124	0.385751
MELT_ALU_1_231494256	0.676151
MELT_ALU_1_231725231	0.512789
MELT_ALU_1_231932109	0.633326
LUMPY_DEL_26138	0.670075
LUMPY_MEI_26143	0.268938
MELT_ALU_1_233342119	0.397707
MELT_ALU_1_233519144	0.971189
LUMPY_DEL_26155	0.535197
LUMPY_DEL_26158	0.21125
MELT_ALU_1_234070564	0.0428903
LUMPY_DEL_26167	0.491295
LUMPY_MEI_26174	0.489792
MELT_ALU_1_234805728	0.903211
LUMPY_BND_87682	0.792931
GS_DUP_CNV_1_234912261_234919160	0.282037
LUMPY_DEL_26179	0.33182
LUMPY_BND_2429	0.752425
LUMPY_DEL_26185	0.653971
LUMPY_MEI_26194	0.900369
LUMPY_DEL_26198	0.614445
MELT_ALU_1_236424159	0.831248
LUMPY_MEI_26202	0.662235
LUMPY_DEL_26203	0.148107
LUMPY_MEI_26205	0.12204
MELT_ALU_1_237462438	0.419724
LUMPY_INV_88237	0.30621
MELT_ALU_1_237569208	0.0766341
MELT_ALU_1_237967627	0.530102
MELT_ALU_1_239126260	0.80946
GS_DEL_CNV_1_239229879_239231273	0.566949
MELT_ALU_1_239317591	0.0542253
MELT_ALU_1_239426267	0.433443
LUMPY_BND_1476	0.313168
LUMPY_BND_88241	0.451312
LUMPY_MEI_26252	0.473982
LUMPY_DEL_26255	0.0991736
GS_DEL_CNV_1_241115196_241116695	0.220429
LUMPY_MEI_26266	0.0195015
MELT_ALU_1_241489960	0.279816
LUMPY_BND_26276	0.49982
MELT_ALU_1_241777584	0.643125
MELT_ALU_1_241908619	0.841636
MELT_ALU_1_242005046	0.422827
MELT_ALU_1_242143846	0.343972
LUMPY_DEL_26294	0.307908
LUMPY_DEL_26296	0.224447
LUMPY_BND_1502	0.379381
LUMPY_DEL_26299	0.919446
LUMPY_BND_2189	0.837455
LUMPY_DEL_26304	0.568713
MELT_ALU_1_244331191	0.55545
LUMPY_BND_619	0.778558
LUMPY_DEL_26339	0.0615751
LUMPY_BND_2270	0.133407
LUMPY_DEL_26347	0.396433
LUMPY_DEL_26358	0.358606
MELT_ALU_1_246406719	0.261
MELT_ALU_1_246592342	0.227648
GS_DEL_CNV_1_246683243_246685335	0.907654
LUMPY_DEL_26369	0.407376
LUMPY_DEL_26381	0.794858
LUMPY_MEI_26384	0.960442
LUMPY_DUP_75891	0.8858
LUMPY_DEL_26387	0.833992
LUMPY_MEI_26388	0.600856
MELT_ALU_1_247232922	0.407082
LUMPY_DUP_75893	0.625421
LUMPY_DEL_26409	0.0529514
LUMPY_MEI_26414	0.831771
LUMPY_DEL_26418	0.853526
LUMPY_MEI_26420	0.938784
LUMPY_DEL_26424	0.815536
LUMPY_BND_75898	0.800542
LUMPY_MEI_26427	0.87195
LUMPY_DEL_26430	0.539346
LUMPY_DEL_26438	0.657727
GS_DUP_CNV_1_248570661_248574275	0.480515
GS_MIXED_CNV_1_248604849_248606024	0.976154
GS_MIXED_CNV_1_248639866_248644960	0.950315
GS_MIXED_CNV_1_248645267_248647958	0.973149
GS_MIXED_CNV_1_248645267_248648101	0.694672
GS_MIXED_CNV_1_248732186_248733924	0.887858
GS_MIXED_CNV_1_248732186_248736077	0.96544
GS_MIXED_CNV_1_248732186_248762752	0.985072
GS_MIXED_CNV_1_248738084_248740253	0.7977
GS_MIXED_CNV_1_248796159_248798232	0.968739
LUMPY_DEL_26447	0.517721
LUMPY_DUP_75902	0.870317
LUMPY_DEL_26452	0.955934
LUMPY_DEL_45447	0.591121
LUMPY_DUP_80548	0.76853
LUMPY_DEL_45458	0.744912
MELT_ALU_2_652672	0.371737
LUMPY_DEL_45460	0.905269
GS_DUP_CNV_2_736708_741141	0.980564
LUMPY_DUP_80550	0.973018
GS_DUP_CNV_2_740125_743641	0.0784307
LUMPY_DUP_80559	0.572502
LUMPY_DUP_80567	0.793356
MELT_ALU_2_1194865	0.763434
LUMPY_DUP_80569	0.767288
LUMPY_DEL_45560	0.584719
LUMPY_DEL_45570	0.642668
LUMPY_DUP_80598	0.661843
LUMPY_BND_45581	0.412635
LUMPY_DUP_80619	0.827492
LUMPY_DUP_80620	0.407017
LUMPY_DEL_45708	0.468396
MELT_ALU_2_3023891	0.586385
LUMPY_DUP_80688	0.803776
MELT_ALU_2_3479251	0.970535
MELT_ALU_2_3630321	0.882338
LUMPY_BND_45750	0.573188
LUMPY_DEL_45761	0.953647
LUMPY_BND_10599	0.97096
LUMPY_DUP_80692	0.25842
LUMPY_DEL_45767	0.673211
LUMPY_BND_91588	0.662072
LUMPY_BND_9929	0.283311
LUMPY_MEI_45785	0.694934
MELT_ALU_2_5562912	0.000130663
LUMPY_DEL_45793	0.290922
LUMPY_DEL_45806	0.246431
MELT_ALU_2_6517433	0.289256
MELT_LINE1_2_7050603	0.964492
LUMPY_DEL_45824	0.282886
LUMPY_BND_9503	0.360729
LUMPY_MEI_45840	0.438213
MELT_ALU_2_9438055	0.520073
MELT_SVA_2_9720681	0.63362
MELT_ALU_2_9888801	0.904779
LUMPY_BND_9261	0.556822
LUMPY_DEL_45860	0.903505
LUMPY_MEI_45861	0.952047
LUMPY_BND_45865	0.406135
LUMPY_DEL_45887	0.689968
MELT_ALU_2_10683345	0.447294
LUMPY_BND_91606	0.965407
LUMPY_INV_91605	0.273152
LUMPY_BND_91607	0.789763
LUMPY_DEL_45901	0.696959
LUMPY_DEL_45902	0.525561
MELT_ALU_2_11426375	0.417045
LUMPY_DEL_45913	0.294875
LUMPY_DEL_45949	0.652174
LUMPY_DEL_45951	0.698755
MELT_ALU_2_13076588	0.308137
GS_MIXED_CNV_2_13203927_13206526	0.213047
GS_DEL_CNV_2_13312095_13313794	0.427204
LUMPY_DEL_45986	0.828733
MELT_ALU_2_15163766	0.550746
MELT_ALU_2_15519553	0.916277
LUMPY_MEI_46002	0.423121
LUMPY_DUP_80766	0.623363
LUMPY_BND_80767	0.247215
LUMPY_DEL_46026	0.908438
LUMPY_BND_9983	0.490119
LUMPY_MEI_46041	0.656159
LUMPY_DUP_80775	0.370692
LUMPY_DEL_46047	0.454447
MELT_ALU_2_19748416	0.510273
LUMPY_DEL_46054	0.368765
MELT_LINE1_2_20076859	0.979127
MELT_ALU_2_20085249	0.438278
LUMPY_MEI_46063	0.896123
LUMPY_MEI_46067	0.544899
LUMPY_BND_10231	0.117368
MELT_ALU_2_21381180	0.828472
MELT_ALU_2_21796827	0.5563
LUMPY_DEL_46084	0.548427
MELT_LINE1_2_23191016	0.66609
LUMPY_BND_1259	0.777513
LUMPY_BND_1258	0.565544
LUMPY_BND_1260	0.508346
LUMPY_BND_45717	0.804691
LUMPY_DEL_46113	0.501192
LUMPY_DEL_46116	0.506027
LUMPY_MEI_46125	0.903015
MELT_ALU_2_25237373	0.840329
MELT_ALU_2_26473946	0.919609
LUMPY_BND_9816	0.912815
MELT_ALU_2_26584306	0.52641
MELT_ALU_2_26623683	0.828047
LUMPY_DEL_46153	0.872178
LUMPY_DEL_46173	0.751086
MELT_ALU_2_28054085	0.685166
MELT_ALU_2_28137747	0.805965
LUMPY_MEI_46184	0.94241
LUMPY_DEL_46192	0.780681
MELT_ALU_2_29806427	0.448829
LUMPY_DEL_46210	0.293601
LUMPY_BND_8532	0.129357
GS_DEL_CNV_2_31015357_31018156	0.283638
GS_DEL_CNV_2_31015857_31017756	0.967661
MELT_ALU_2_31058464	0.546892
LUMPY_MEI_46233	0.739849
MELT_ALU_2_31527474	0.282658
MELT_ALU_2_31539127	0.384379
MELT_ALU_2_31559696	0.769934
LUMPY_BND_8905	0.727893
MELT_ALU_2_31952210	0.462059
LUMPY_INV_91643	0.53719
LUMPY_DEL_46262	0.731356
LUMPY_BND_91645	0.345115
GS_DEL_CNV_2_33765121_33767855	0.666155
LUMPY_MEI_46268	0.909614
LUMPY_DEL_46288	0.523764
LUMPY_MEI_46292	0.0300853
GS_DEL_CNV_2_35839468_35841367	0.394734
LUMPY_DEL_46303	0.339366
LUMPY_DEL_46310	0.818149
MELT_LINE1_2_36381252	0.314866
MELT_ALU_2_36476695	0.479763
LUMPY_MEI_46318	0.962696
MELT_ALU_2_37056319	0.439192
LUMPY_DEL_46322	0.331918
GS_DUP_CNV_2_37957900_37971490	0.344919
GS_DUP_CNV_2_37961123_37980354	0.428609
LUMPY_DEL_46331	0.522915
LUMPY_MEI_46344	0.532846
LUMPY_DUP_80808	0.979943
LUMPY_MEI_46351	0.722112
GS_MIXED_CNV_2_39245480_39247503	0.786921
LUMPY_DEL_46356	0.649561
LUMPY_INV_91657	0.192435
MELT_ALU_2_40613688	0.38807
LUMPY_MEI_46374	0.306634
GS_MIXED_CNV_2_41234903_41238721	0.760853
LUMPY_DEL_46376	0.102767
LUMPY_BND_46379	0.818737
LUMPY_MEI_46386	0.731683
MELT_ALU_2_42238647	0.597949
LUMPY_DEL_46392	0.388397
MELT_ALU_2_43024076	0.9788
LUMPY_DEL_46417	0.721262
GS_DEL_CNV_2_44083908_44086507	0.879986
GS_DEL_CNV_2_44084008_44089807	0.503218
LUMPY_DUP_80821	0.971483
LUMPY_DEL_46440	0.432594
LUMPY_DEL_46442	0.788129
LUMPY_MEI_46449	0.533238
MELT_ALU_2_44861951	0.581714
MELT_ALU_2_45023235	0.426126
LUMPY_BND_91670	0.721164
LUMPY_DUP_80829	0.432561
LUMPY_DEL_46462	0.655734
LUMPY_MEI_46464	0.570999
LUMPY_MEI_46470	0.683337
MELT_ALU_2_46928953	0.813249
MELT_ALU_2_47319280	0.405906
MELT_ALU_2_48276534	0.767386
LUMPY_MEI_46500	0.960278
LUMPY_DEL_46502	0.909516
GS_MIXED_CNV_2_51189773_51191586	0.257244
GS_MIXED_CNV_2_51189773_51194529	0.219417
MELT_ALU_2_51469239	0.00532454
GS_MIXED_CNV_2_51985025_51993599	0.85333
LUMPY_DEL_46563	0.00372391
LUMPY_DEL_46576	0.0613138
LUMPY_DEL_46585	0.915134
LUMPY_DEL_46604	0.998171
MELT_ALU_2_54673597	0.657956
LUMPY_MEI_46608	0.895306
LUMPY_DEL_46615	0.71927
MELT_ALU_2_55208953	0.454055
LUMPY_DEL_46628	0.974227
LUMPY_MEI_46629	0.807859
GS_DEL_CNV_2_56173855_56175754	0.755431
MELT_ALU_2_56373531	0.362787
LUMPY_DEL_46636	0.865221
GS_DEL_CNV_2_58049956_58052255	0.479437
GS_DEL_CNV_2_58450052_58451849	0.674125
LUMPY_MEI_46670	0.852187
LUMPY_DEL_46672	0.689903
LUMPY_DEL_46679	0.606638
MELT_ALU_2_59874277	0.0446542
LUMPY_MEI_46686	0.428739
LUMPY_DUP_80868	0.16493
LUMPY_BND_91710	0.75971
LUMPY_INV_91709	0.970241
LUMPY_INV_91708	0.96299
LUMPY_DEL_46712	0.48548
MELT_ALU_2_61859147	0.295528
LUMPY_DEL_46713	0.825989
MELT_ALU_2_62501912	0.89315
LUMPY_BND_9197	0.622481
LUMPY_BND_9004	0.909254
GS_DEL_CNV_2_63234815_63238261	0.762846
LUMPY_BND_10591	0.763858
MELT_ALU_2_63779236	0.938425
MELT_ALU_2_63965527	0.884494
LUMPY_DEL_46754	0.973377
MELT_ALU_2_64771800	0.231666
MELT_ALU_2_65163783	0.963022
MELT_ALU_2_65333803	0.71878
MELT_SVA_2_65585133	0.0228008
LUMPY_MEI_46772	0.859145
GS_DEL_CNV_2_66033222_66035221	0.311567
LUMPY_DEL_46781	0.837651
GS_DEL_CNV_2_66387714_66391171	0.419234
MELT_ALU_2_66658991	0.967073
MELT_ALU_2_67062545	0.13834
GS_DEL_CNV_2_67257181_67259215	0.536569
GS_DEL_CNV_2_67629961_67632560	0.28661
LUMPY_DEL_46801	0.633783
MELT_ALU_2_67819232	0.373926
LUMPY_DEL_46804	0.00780714
LUMPY_BND_9612	0.549897
MELT_ALU_2_68648222	0.584523
MELT_ALU_2_68733422	0.870088
GS_DEL_CNV_2_68736611_68742303	0.469898
GS_DEL_CNV_2_68746586_68748267	0.765165
GS_DEL_CNV_2_68774082_68776105	0.55251
LUMPY_BND_1317	0.134289
MELT_ALU_2_69277603	0.80113
MELT_ALU_2_69744669	0.836671
LUMPY_DEL_46827	0.935485
LUMPY_BND_91750	0.680332
LUMPY_BND_7937	0.601738
LUMPY_DEL_46835	0.417208
LUMPY_BND_10558	0.742332
LUMPY_BND_8088	0.86068
MELT_ALU_2_70797715	0.0610525
MELT_ALU_2_71240915	0.654003
LUMPY_DUP_80896	0.72969
LUMPY_BND_8663	0.543887
MELT_ALU_2_71706303	0.942639
LUMPY_BND_91758	0.898409
LUMPY_INV_91759	0.949629
LUMPY_DEL_46862	0.926404
LUMPY_MEI_46864	0.916702
MELT_ALU_2_73681360	0.82527
MELT_ALU_2_73723724	0.551106
MELT_ALU_2_74125490	0.824911
LUMPY_MEI_46886	0.782511
MELT_ALU_2_75097620	0.893444
LUMPY_BND_8625	0.901708
MELT_ALU_2_75387900	0.961324
LUMPY_DEL_46902	0.871721
MELT_ALU_2_76257717	0.212295
LUMPY_DEL_46911	0.254826
LUMPY_DEL_46913	0.102277
GS_DEL_CNV_2_78432150_78434149	0.470094
LUMPY_MEI_46944	0.235946
LUMPY_MEI_46945	0.0241074
MELT_ALU_2_78965426	0.00682716
LUMPY_DUP_80928	0.457191
LUMPY_BND_91783	0.489596
GS_DEL_CNV_2_81064985_81066955	0.542874
LUMPY_DEL_46980	0.0858459
MELT_LINE1_2_82098043	0.0952537
MELT_LINE1_2_83188339	0.48058
LUMPY_BND_47017	0.871035
GS_DEL_CNV_2_84210993_84214692	0.632934
GS_DEL_CNV_2_84212993_84214892	0.821906
MELT_ALU_2_84590146	0.215889
MELT_ALU_2_84643579	0.92317
LUMPY_MEI_47021	0.88972
LUMPY_MEI_47032	0.787901
LUMPY_MEI_47033	0.753438
LUMPY_BND_10708	0.752262
LUMPY_MEI_47037	0.876229
MELT_ALU_2_85540311	0.959135
MELT_ALU_2_85589584	0.824682
LUMPY_BND_9478	0.736093
LUMPY_DEL_47054	0.857348
GS_MIXED_CNV_2_87442097_87454298	0.588933
LUMPY_DEL_47061	0.900238
LUMPY_INV_91814	0.752164
GS_MIXED_CNV_2_87450049_87456648	0.996276
GS_MIXED_CNV_2_87515045_87519228	0.763989
GS_MIXED_CNV_2_87523595_87527165	0.971385
LUMPY_DEL_47064	0.838794
LUMPY_BND_80948	0.58694
GS_MIXED_CNV_2_87823593_87825857	0.963741
GS_MIXED_CNV_2_87827182_87829282	0.462712
GS_MIXED_CNV_2_87864915_87868952	0.993108
GS_MIXED_CNV_2_87873215_87879929	0.718126
LUMPY_DUP_80952	0.93898
LUMPY_MEI_47079	0.876882
LUMPY_DEL_47084	0.925228
LUMPY_MEI_47087	0.954986
MELT_ALU_2_89075578	0.732042
MELT_LINE1_2_89075578	0.940058
LUMPY_BND_47094	0.921831
LUMPY_BND_7945	0.840493
LUMPY_BND_47107	0.889622
LUMPY_BND_47103	0.84046
LUMPY_BND_80964	0.844021
LUMPY_BND_80961	0.564662
LUMPY_BND_81013	0.816777
LUMPY_BND_7949	0.80701
LUMPY_DEL_47152	0.930356
LUMPY_DEL_47168	0.862803
GS_MIXED_CNV_2_96090101_96092095	0.388364
GS_MIXED_CNV_2_96097056_96098468	0.868814
GS_MIXED_CNV_2_96255837_96262283	0.892301
GS_MIXED_CNV_2_96308330_96311240	0.932806
GS_MIXED_CNV_2_96316094_96318088	0.37066
MELT_ALU_2_96525717	0.920785
GS_MIXED_CNV_2_96567688_96569236	0.857479
LUMPY_DEL_47182	0.936596
LUMPY_DUP_81050	0.909973
GS_DEL_CNV_2_97746828_97747924	0.92268
GS_DEL_CNV_2_97820318_97822095	0.943488
LUMPY_DEL_47203	0.9804
GS_MIXED_CNV_2_97860370_97864836	0.975468
GS_MIXED_CNV_2_97867845_97870206	0.964068
GS_MIXED_CNV_2_97870330_97873551	0.707118
GS_MIXED_CNV_2_98163838_98171873	0.778231
GS_MIXED_CNV_2_98164812_98166464	0.956881
GS_MIXED_CNV_2_98220652_98221814	0.995427
GS_MIXED_CNV_2_98233406_98238316	0.957012
GS_DEL_CNV_2_98240206_98241370	0.969947
MELT_ALU_2_98582157	0.907523
GS_DEL_CNV_2_98877884_98879383	0.73018
LUMPY_MEI_47222	0.967203
LUMPY_DEL_47226	0.933329
MELT_ALU_2_100785867	0.83004
LUMPY_DEL_47240	0.359292
MELT_ALU_2_101943762	0.619443
LUMPY_MEI_47246	0.93114
LUMPY_DEL_47248	0.620913
LUMPY_MEI_47250	0.966975
MELT_ALU_2_102219570	0.946167
LUMPY_DEL_47254	0.63411
LUMPY_MEI_47257	0.942541
LUMPY_BND_9926	0.90161
LUMPY_MEI_47265	0.927972
LUMPY_BND_10080	0.665959
GS_DEL_CNV_2_105074247_105076546	0.503348
MELT_ALU_2_105896077	0.861301
MELT_ALU_2_106101569	0.538856
LUMPY_BND_8501	0.70212
MELT_ALU_2_106163164	0.454839
MELT_LINE1_2_106163164	0.905628
MELT_ALU_2_106201697	0.251919
LUMPY_DEL_47301	0.304838
MELT_ALU_2_106452578	0.827557
MELT_ALU_2_106585627	0.698037
LUMPY_DEL_47314	0.356091
MELT_ALU_2_107151862	0.474994
MELT_ALU_2_107924624	0.835593
LUMPY_DEL_47332	0.597328
LUMPY_DEL_47335	0.785581
LUMPY_DEL_47340	0.982916
LUMPY_DEL_47347	0.971287
LUMPY_BND_8524	0.943782
LUMPY_BND_91930	0.468526
LUMPY_DEL_47358	0.952798
GS_MIXED_CNV_2_111385420_111386493	0.636331
GS_MIXED_CNV_2_111385420_111387141	0.929638
LUMPY_DEL_47366	0.869827
MELT_ALU_2_111682379	0.868618
GS_MIXED_CNV_2_112173827_112176178	0.974717
GS_MIXED_CNV_2_112174300_112177146	0.441348
MELT_ALU_2_112447436	0.767125
GS_MIXED_CNV_2_112490978_112494225	0.60556
GS_MIXED_CNV_2_112501339_112507593	0.51746
MELT_ALU_2_112716558	0.815961
MELT_ALU_2_113001606	0.787803
GS_DUP_CNV_2_113045232_113049031	0.543266
MELT_ALU_2_114106446	0.795871
LUMPY_MEI_47395	0.907752
GS_DEL_CNV_2_114257353_114258435	0.968347
GS_DEL_CNV_2_114257353_114258738	0.957959
LUMPY_INV_91951	0.74978
LUMPY_DEL_47398	0.93346
MELT_ALU_2_114846559	0.238559
MELT_ALU_2_115390736	0.658282
LUMPY_DEL_47415	0.952275
LUMPY_MEI_47449	0.751739
LUMPY_DUP_81083	0.151308
MELT_ALU_2_118815803	0.546859
LUMPY_DEL_47464	0.97782
LUMPY_DUP_81085	0.775586
GS_DEL_CNV_2_118914925_118916524	0.6656
MELT_ALU_2_119155729	0.0938817
GS_DEL_CNV_2_119274296_119275795	0.467252
LUMPY_MEI_47473	0.572404
LUMPY_DEL_47474	0.752066
LUMPY_DUP_81089	0.179401
LUMPY_BND_81090	0.897756
LUMPY_BND_47487	0.853918
LUMPY_DEL_47504	0.761997
GS_DEL_CNV_2_122056925_122058024	0.195505
MELT_ALU_2_122085261	0.546369
LUMPY_DEL_47523	0.0648417
LUMPY_DEL_47531	0.20034
LUMPY_DUP_81094	0.000783981
LUMPY_MEI_47542	0.0758828
MELT_ALU_2_124054928	0.0111064
MELT_ALU_2_126370734	0.0206775
LUMPY_DEL_47581	0.365139
MELT_ALU_2_126641642	0.0403097
GS_DEL_CNV_2_126888883_126894341	0.839643
GS_DEL_CNV_2_127257323_127258922	0.407343
LUMPY_DEL_47601	0.564303
LUMPY_DUP_81107	0.507954
MELT_ALU_2_128638904	0.966909
LUMPY_MEI_47622	0.402933
LUMPY_BND_46172	0.777545
MELT_ALU_2_129055657	0.728449
LUMPY_DEL_47663	0.485578
LUMPY_DEL_47672	0.899324
LUMPY_DEL_47674	0.994283
GS_DUP_CNV_2_130968893_130970927	0.976971
GS_DUP_CNV_2_130968893_130971930	0.968477
GS_MIXED_CNV_2_131206950_131212449	0.892007
GS_MIXED_CNV_2_131208939_131214108	0.971875
GS_MIXED_CNV_2_131416359_131429704	0.997485
GS_MIXED_CNV_2_131419453_131424179	0.989253
GS_MIXED_CNV_2_131421688_131424968	0.692157
GS_MIXED_CNV_2_131424830_131427898	0.979029
GS_MIXED_CNV_2_131426429_131427898	0.789991
GS_MIXED_CNV_2_131427257_131429704	0.823082
LUMPY_MEI_47691	0.746546
LUMPY_BND_92068	0.969229
GS_DEL_CNV_2_132218539_132220318	0.858524
GS_DEL_CNV_2_132221651_132223691	0.976252
LUMPY_BND_81130	0.576716
LUMPY_BND_47704	0.508836
LUMPY_DUP_81131	0.272727
LUMPY_DUP_81132	0.731911
LUMPY_BND_8508	0.931957
GS_DUP_CNV_2_133034151_133038991	0.620945
GS_DUP_CNV_2_133035592_133038591	0.888871
GS_DUP_CNV_2_133036892_133039191	0.185281
MELT_ALU_2_133084344	0.643811
LUMPY_MEI_47713	0.514259
LUMPY_DUP_81139	0.546631
LUMPY_MEI_47755	0.901316
LUMPY_DEL_47760	0.438017
LUMPY_DEL_47765	0.857773
MELT_ALU_2_135697933	0.878516
LUMPY_DEL_47773	0.740339
LUMPY_DEL_47777	0.910692
MELT_ALU_2_136879065	0.954823
MELT_ALU_2_138220363	0.0880345
LUMPY_MEI_47795	0.774802
LUMPY_BND_8266	0.372489
LUMPY_DEL_47800	0.106523
MELT_ALU_2_139380788	0.523242
MELT_ALU_2_139634856	0.688433
GS_DEL_CNV_2_140088099_140090198	0.25205
GS_DEL_CNV_2_141327341_141330240	0.289224
MELT_LINE1_2_142785306	0.6884
LUMPY_MEI_47856	0.802372
GS_DEL_CNV_2_143507968_143509101	0.323425
LUMPY_BND_10078	0.463823
GS_MIXED_CNV_2_144708199_144709998	0.645641
GS_MIXED_CNV_2_144708199_144711098	0.779375
LUMPY_DEL_47881	0.832032
GS_MIXED_CNV_2_146100656_146102262	0.168164
GS_DEL_CNV_2_146932853_146934512	0.313494
GS_DEL_CNV_2_146943912_146945859	0.694705
LUMPY_DEL_47901	0.258158
MELT_ALU_2_148650072	0.965995
LUMPY_BND_46784	0.746644
MELT_ALU_2_150133336	0.393068
LUMPY_MEI_47928	0.185607
LUMPY_MEI_47930	0.57812
MELT_ALU_2_150764264	0.659654
LUMPY_DEL_47934	0.0519061
MELT_ALU_2_151926106	0.346356
LUMPY_DEL_47954	0.792278
LUMPY_MEI_47956	0.894979
LUMPY_MEI_47966	0.704603
LUMPY_BND_9886	0.705615
MELT_ALU_2_153248280	0.938294
GS_DEL_CNV_2_153459903_153461102	0.593441
LUMPY_BND_9032	0.226178
MELT_ALU_2_154160685	0.0270473
LUMPY_MEI_47987	0.735668
LUMPY_DUP_81172	0.860582
MELT_ALU_2_155532115	0.466926
GS_DEL_CNV_2_156306089_156307988	0.256296
GS_DEL_CNV_2_156315253_156317752	0.264626
LUMPY_MEI_48011	0.169601
MELT_ALU_2_158028155	0.748081
MELT_ALU_2_158450936	0.793944
GS_DEL_CNV_2_158461458_158464879	0.547741
GS_DEL_CNV_2_158464580_158466379	0.667494
MELT_ALU_2_158510372	0.957796
LUMPY_MEI_48030	0.710221
MELT_ALU_2_159285147	0.809558
LUMPY_DUP_81178	0.971091
LUMPY_DEL_48040	0.825336
MELT_ALU_2_159718624	0.648679
GS_MIXED_CNV_2_159959390_159961088	0.978147
MELT_ALU_2_159981681	0.114298
LUMPY_DEL_48053	0.88126
LUMPY_MEI_48054	0.200764
MELT_ALU_2_160562439	0.92918
LUMPY_MEI_48069	0.772417
LUMPY_BND_81187	0.937968
LUMPY_BND_48079	0.915526
LUMPY_BND_1418	0.67798
LUMPY_DEL_48083	0.766014
MELT_LINE1_2_162334041	0.100382
GS_DEL_CNV_2_162374856_162376955	0.315095
LUMPY_DEL_48086	0.356319
GS_DEL_CNV_2_162487296_162488695	0.741286
GS_DEL_CNV_2_162497979_162499778	0.595466
GS_DEL_CNV_2_162605968_162608267	0.861627
GS_MIXED_CNV_2_163532362_163534502	0.708653
LUMPY_MEI_48097	0.201287
LUMPY_DEL_48107	0.369386
LUMPY_BND_10186	0.502336
LUMPY_DEL_48121	0.737856
LUMPY_DEL_48123	0.899618
GS_DEL_CNV_2_166234645_166236544	0.692647
LUMPY_MEI_48128	0.850227
MELT_ALU_2_166318881	0.352171
GS_DEL_CNV_2_166860147_166866794	0.715219
GS_DEL_CNV_2_167058874_167060923	0.589357
LUMPY_DEL_48141	0.346193
GS_DEL_CNV_2_167382903_167384686	0.928886
GS_DEL_CNV_2_167422257_167424356	0.835887
LUMPY_DEL_48144	0.729167
LUMPY_MEI_48151	0.62774
MELT_ALU_2_168779276	0.337536
LUMPY_DEL_48174	0.627185
LUMPY_MEI_48175	0.259138
MELT_ALU_2_170036335	0.0588312
LUMPY_MEI_48176	0.721687
LUMPY_DEL_48180	0.738314
MELT_SVA_2_170542228	0.939535
LUMPY_DEL_48191	0.728939
GS_DEL_CNV_2_170883557_170885477	0.334531
LUMPY_MEI_48197	0.735309
MELT_ALU_2_171249381	0.0946983
LUMPY_MEI_48202	0.529612
MELT_ALU_2_171507452	0.770751
LUMPY_DEL_48217	0.951034
LUMPY_DEL_48219	0.774312
LUMPY_DEL_48221	0.249829
MELT_ALU_2_173179996	0.647568
LUMPY_MEI_48222	0.928821
MELT_ALU_2_173522171	0.655245
MELT_LINE1_2_173854110	0.71401
LUMPY_MEI_48232	0.902525
LUMPY_MEI_48233	0.243165
LUMPY_MEI_48243	0.897919
LUMPY_DEL_48250	0.93444
LUMPY_DEL_48251	0.605854
MELT_ALU_2_175735945	0.924509
LUMPY_MEI_48259	0.842387
MELT_ALU_2_176463805	0.669617
LUMPY_DEL_48263	0.876262
MELT_ALU_2_176728297	0.524679
GS_DEL_CNV_2_177193377_177198316	0.679646
GS_DEL_CNV_2_177195678_177198216	0.776141
LUMPY_DEL_48270	0.432039
MELT_ALU_2_177316553	0.63705
LUMPY_DEL_48271	0.831869
LUMPY_BND_92155	0.431908
LUMPY_BND_92156	0.439617
LUMPY_DEL_48282	0.861039
MELT_ALU_2_178318730	0.574005
LUMPY_BND_9264	0.798909
MELT_ALU_2_178351466	0.923823
GS_DEL_CNV_2_178362440_178365262	0.693692
MELT_ALU_2_178648956	0.66413
MELT_LINE1_2_178676260	0.942965
GS_DEL_CNV_2_178725371_178727270	0.870415
LUMPY_DEL_48290	0.865613
LUMPY_BND_48318	0.253226
GS_MIXED_CNV_2_179536318_179538028	0.699278
MELT_ALU_2_179552134	0.448633
LUMPY_DEL_48324	0.742038
GS_DEL_CNV_2_180411429_180421546	0.440401
LUMPY_DEL_48337	0.102473
LUMPY_MEI_48345	0.876621
MELT_ALU_2_182262200	0.935681
LUMPY_MEI_48352	0.688596
GS_DEL_CNV_2_182760284_182762183	0.535067
LUMPY_DEL_48355	0.953778
LUMPY_DEL_48361	0.702055
LUMPY_DEL_48364	0.913729
MELT_ALU_2_184542889	0.726619
LUMPY_BND_92165	0.235096
LUMPY_DEL_48373	0.820468
MELT_ALU_2_186001780	0.812237
GS_MIXED_CNV_2_186088089_186092588	0.653383
LUMPY_DEL_48393	0.444452
GS_MIXED_CNV_2_186568544_186571443	0.689348
GS_MIXED_CNV_2_186665931_186671180	0.719302
GS_DEL_CNV_2_187066196_187070395	0.436612
MELT_ALU_2_187208995	0.895175
GS_MIXED_CNV_2_188113434_188115090	0.811877
LUMPY_MEI_48416	0.660308
LUMPY_DEL_48419	0.911018
MELT_ALU_2_189163017	0.855388
GS_DEL_CNV_2_189413469_189414613	0.800771
GS_DEL_CNV_2_189414714_189416368	0.749224
GS_DEL_CNV_2_189428780_189430379	0.659948
GS_DEL_CNV_2_189565258_189567131	0.656126
MELT_ALU_2_189853875	0.81436
MELT_ALU_2_189959434	0.950087
GS_MIXED_CNV_2_189969854_189972874	0.29837
LUMPY_BND_1440	0.766733
LUMPY_BND_1439	0.451442
MELT_LINE1_2_191478714	0.916571
GS_DEL_CNV_2_191797216_191803149	0.262797
LUMPY_DUP_81231	0.626139
LUMPY_MEI_48463	0.975697
LUMPY_MEI_48464	0.329239
MELT_ALU_2_192840053	0.597067
GS_DEL_CNV_2_192971361_192972986	0.245941
MELT_ALU_2_192982697	0.537157
GS_DEL_CNV_2_194040920_194044010	0.538105
GS_MIXED_CNV_2_195620359_195622058	0.696403
GS_DEL_CNV_2_195876660_195880170	0.496815
MELT_ALU_2_196073128	0.0231601
GS_DUP_CNV_2_196091723_196095419	0.587887
LUMPY_DEL_48521	0.193741
LUMPY_DEL_48522	0.170189
LUMPY_MEI_48533	0.911084
MELT_ALU_2_197493304	0.900761
LUMPY_MEI_48538	0.508313
LUMPY_DEL_48551	0.904028
MELT_ALU_2_199426278	0.512168
LUMPY_DEL_48565	0.752752
LUMPY_MEI_48567	0.764316
MELT_LINE1_2_201638085	0.912227
LUMPY_BND_10897	0.728089
LUMPY_MEI_48592	0.995394
LUMPY_BND_9313	0.726489
LUMPY_BND_48593	0.674746
GS_MIXED_CNV_2_202373686_202375015	0.381243
MELT_ALU_2_202631460	0.825238
MELT_ALU_2_202642000	0.79476
LUMPY_MEI_48597	0.180381
LUMPY_DEL_48621	0.704995
LUMPY_MEI_48622	0.672263
LUMPY_DEL_48629	0.948355
LUMPY_BND_10740	0.677294
LUMPY_DEL_48664	0.597165
LUMPY_DEL_48665	0.65188
LUMPY_BND_9740	0.36968
LUMPY_MEI_48666	0.484173
LUMPY_DEL_48669	0.500735
MELT_ALU_2_207976902	0.553066
LUMPY_DEL_48690	0.489498
MELT_ALU_2_208472417	0.271323
LUMPY_MEI_48692	0.967824
LUMPY_MEI_48701	0.865678
LUMPY_MEI_48708	0.350505
MELT_ALU_2_209395617	0.7227
LUMPY_MEI_48718	0.959233
MELT_ALU_2_210260754	0.891157
GS_MIXED_CNV_2_210433596_210435795	0.749453
GS_DUP_CNV_2_210932911_210935639	0.499526
GS_DEL_CNV_2_211861274_211864396	0.0306406
GS_DEL_CNV_2_212154326_212156525	0.772548
MELT_ALU_2_212708356	0.213961
GS_DEL_CNV_2_213083002_213084990	0.334433
GS_MIXED_CNV_2_213163983_213169094	0.729527
MELT_ALU_2_213168133	0.0166269
GS_DEL_CNV_2_213179267_213180747	0.761376
LUMPY_MEI_48776	0.169764
LUMPY_MEI_48794	0.724529
LUMPY_DEL_48799	0.933264
LUMPY_MEI_48800	0.219547
LUMPY_DUP_81262	0.154934
LUMPY_DUP_81265	0.560546
LUMPY_BND_8934	0.308954
LUMPY_MEI_48814	0.838761
LUMPY_MEI_48815	0.854278
LUMPY_DEL_48816	0.563061
LUMPY_DUP_81267	0.848006
LUMPY_DEL_48821	0.273217
MELT_ALU_2_218094729	0.434521
MELT_ALU_2_218180772	0.646261
MELT_ALU_2_218213658	0.699441
LUMPY_DUP_81270	0.564107
MELT_ALU_2_219576609	0.9005
LUMPY_DEL_48845	0.939829
LUMPY_DEL_48846	0.966452
LUMPY_DEL_48848	0.932284
MELT_ALU_2_220195382	0.516317
LUMPY_DEL_48852	0.710286
LUMPY_DEL_48853	0.910398
MELT_ALU_2_220936395	0.244929
MELT_ALU_2_220937928	0.676477
LUMPY_DEL_48860	0.766276
LUMPY_DEL_48861	0.632574
LUMPY_BND_9925	0.255643
LUMPY_MEI_48864	0.0403423
LUMPY_DUP_81273	0.0701009
LUMPY_DEL_48875	0.383563
MELT_ALU_2_222281875	0.132721
LUMPY_MEI_48895	0.932937
LUMPY_MEI_48901	0.901251
LUMPY_BND_48904	0.859863
LUMPY_DEL_48906	0.677163
LUMPY_BND_10706	0.590011
MELT_ALU_2_224391360	0.9625
MELT_ALU_2_224578165	0.552478
LUMPY_BND_10906	0.430863
MELT_ALU_2_225114131	0.787182
LUMPY_DEL_48928	0.471009
LUMPY_DEL_48929	0.944893
MELT_ALU_2_225774524	0.9853
MELT_ALU_2_226970099	0.369614
LUMPY_DEL_48950	0.799432
MELT_ALU_2_227473038	0.313821
LUMPY_DEL_48968	0.720315
LUMPY_DUP_81290	0.990919
MELT_ALU_2_228466228	0.818966
LUMPY_DEL_49005	0.657368
LUMPY_DEL_49007	0.306928
LUMPY_DEL_49013	0.368928
LUMPY_BND_92261	0.644367
LUMPY_DEL_49032	0.984516
MELT_ALU_2_230970982	0.770392
LUMPY_DEL_49035	0.770261
LUMPY_MEI_49036	0.862673
MELT_ALU_2_231470361	0.813935
LUMPY_DEL_49048	0.850554
LUMPY_MEI_49049	0.912292
MELT_ALU_2_232279814	0.74537
MELT_ALU_2_232334624	0.865188
MELT_LINE1_2_232482740	0.924248
LUMPY_DUP_81305	0.76902
LUMPY_DEL_49089	0.651227
LUMPY_DEL_49090	0.847254
LUMPY_BND_10134	0.864273
LUMPY_MEI_49100	0.701336
MELT_ALU_2_233691924	0.82024
MELT_ALU_2_233845893	0.387286
LUMPY_DUP_81334	0.754418
LUMPY_DEL_49118	0.85823
LUMPY_BND_49120	0.656845
LUMPY_BND_81338	0.561461
LUMPY_BND_8226	0.768432
LUMPY_MEI_49140	0.729657
LUMPY_MEI_49146	0.486754
MELT_ALU_2_236098973	0.575409
MELT_ALU_2_236148203	0.441675
LUMPY_DUP_81345	0.571326
LUMPY_BND_49164	0.37275
LUMPY_BND_9012	0.716493
MELT_ALU_2_238213969	0.623199
LUMPY_DUP_81352	0.585405
MELT_ALU_2_238519575	0.893117
MELT_ALU_2_238737526	0.0367491
LUMPY_DEL_49204	0.510241
LUMPY_BND_49209	0.573221
LUMPY_BND_49208	0.805834
LUMPY_BND_81357	0.66573
LUMPY_BND_81359	0.804005
LUMPY_MEI_49223	0.750302
MELT_ALU_2_239883408	0.170091
LUMPY_DEL_49248	0.405873
LUMPY_DEL_49251	0.636723
LUMPY_DEL_49261	0.816451
LUMPY_BND_81371	0.0878712
LUMPY_DUP_81383	0.471826
MELT_ALU_2_240860729	0.336948
LUMPY_MEI_49291	0.0376311
LUMPY_DEL_49292	0.606932
LUMPY_DEL_49303	0.619214
LUMPY_BND_8019	0.562963
GS_MIXED_CNV_2_241628777_241632165	0.992487
GS_MIXED_CNV_2_241629374_241631698	0.971417
LUMPY_DUP_81408	0.679777
LUMPY_DEL_49346	0.814458
LUMPY_DUP_81413	0.803678
MELT_ALU_2_242120145	0.870774
LUMPY_DUP_81415	0.895502
LUMPY_DUP_81418	0.720707
LUMPY_DEL_49368	0.886911
LUMPY_DEL_49377	0.804168
LUMPY_DEL_49398	0.998301
LUMPY_DEL_49404	0.748898
LUMPY_BND_81438	0.7145
LUMPY_BND_9047	0.688106
GS_MIXED_CNV_2_243177206_243182425	0.7031
LUMPY_DEL_52290	0.960082
LUMPY_MEI_52303	0.826806
GS_MIXED_CNV_3_649123_651790	0.549734
GS_MIXED_CNV_3_778164_780063	0.462091
LUMPY_MEI_52313	0.618855
LUMPY_BND_92607	0.615523
LUMPY_DUP_82269	0.242315
GS_DEL_CNV_3_1559660_1561659	0.0291053
LUMPY_BND_52363	0.00212328
LUMPY_BND_52364	0.342306
LUMPY_DEL_52371	0.736974
MELT_ALU_3_2814041	0.227942
MELT_ALU_3_2962004	0.0804233
LUMPY_BND_12403	0.48156
GS_DEL_CNV_3_3588848_3590147	0.434587
LUMPY_DEL_52395	0.735211
MELT_ALU_3_4205161	0.108418
MELT_ALU_3_5265268	0.318427
LUMPY_DEL_52440	0.740992
LUMPY_DUP_82289	0.161108
GS_DEL_CNV_3_5819405_5820904	0.319341
MELT_ALU_3_6525411	0.854768
MELT_ALU_3_6679968	0.38206
LUMPY_DEL_52463	0.0819586
LUMPY_MEI_52471	0.716885
LUMPY_DEL_52485	0.102995
GS_MIXED_CNV_3_8218912_8224255	0.609937
LUMPY_DEL_52491	0.364126
LUMPY_DUP_82295	0.0971809
LUMPY_DEL_52500	0.484859
LUMPY_DEL_52521	0.666482
LUMPY_DEL_52512	0.784699
LUMPY_BND_92638	0.295659
MELT_ALU_3_9577256	0.721099
MELT_ALU_3_9715494	0.750988
LUMPY_BND_13120	0.489661
LUMPY_MEI_52577	0.873485
LUMPY_DEL_52585	0.913827
LUMPY_DUP_82313	0.646033
LUMPY_DEL_52590	0.270473
MELT_ALU_3_11204180	0.328945
LUMPY_DEL_52593	0.868455
LUMPY_DEL_52596	0.166106
LUMPY_BND_52599	0.62333
MELT_ALU_3_11700123	0.0861072
LUMPY_DEL_52600	0.364649
LUMPY_MEI_52613	0.800118
LUMPY_BND_11380	0.644269
LUMPY_BND_9491	0.37128
MELT_ALU_3_12818468	0.949923
LUMPY_DEL_52631	0.352073
LUMPY_DEL_52642	0.280534
MELT_ALU_3_14083172	0.903766
LUMPY_DEL_52648	0.666972
LUMPY_BND_92650	0.703231
LUMPY_BND_92649	0.473818
LUMPY_DEL_52650	0.715611
MELT_LINE1_3_14215828	0.356025
LUMPY_BND_11324	0.640578
MELT_ALU_3_15294342	0.815667
LUMPY_BND_13047	0.465652
LUMPY_DEL_52672	0.852481
MELT_ALU_3_16197534	0.860517
LUMPY_DEL_52677	0.952504
MELT_ALU_3_16351028	0.618103
MELT_ALU_3_16970556	0.410283
LUMPY_MEI_52692	0.952863
LUMPY_DEL_52693	0.717146
LUMPY_MEI_52696	0.751478
LUMPY_MEI_52705	0.391598
MELT_ALU_3_18995913	0.014373
MELT_ALU_3_19035452	0.472642
LUMPY_MEI_52713	0.419103
MELT_LINE1_3_20090533	0.738804
LUMPY_DEL_52728	0.143076
GS_DEL_CNV_3_20481755_20483354	0.744847
LUMPY_DEL_52741	0.0333192
LUMPY_DEL_52743	0.240976
LUMPY_MEI_52748	0.966583
MELT_ALU_3_21577535	0.592069
LUMPY_BND_52759	0.316206
LUMPY_DEL_52764	0.30781
MELT_ALU_3_23298159	0.44615
LUMPY_MEI_52786	0.725443
LUMPY_MEI_52790	0.0816973
MELT_ALU_3_24348776	0.781988
GS_MIXED_CNV_3_24453127_24467160	0.648483
MELT_LINE1_3_24987874	0.151472
MELT_ALU_3_26248706	0.132525
LUMPY_MEI_52822	0.490249
LUMPY_DEL_52825	0.568745
MELT_LINE1_3_26524464	0.703296
LUMPY_MEI_52831	0.292
LUMPY_MEI_52836	0.875543
GS_DEL_CNV_3_27415892_27416991	0.439062
LUMPY_DEL_52838	0.462418
LUMPY_BND_13007	0.407768
LUMPY_DEL_52844	0.797014
MELT_ALU_3_27899269	0.869467
LUMPY_MEI_52846	0.0324045
LUMPY_BND_52826	0.667168
MELT_ALU_3_28840179	0.237513
MELT_ALU_3_29536667	0.314148
LUMPY_MEI_52864	0.196224
MELT_ALU_3_31210598	0.815634
LUMPY_MEI_52890	0.44468
LUMPY_DEL_52899	0.995133
LUMPY_DEL_52900	0.617123
LUMPY_MEI_52904	0.957828
MELT_ALU_3_32229415	0.45239
MELT_ALU_3_32402787	0.625747
LUMPY_DEL_52916	0.852122
LUMPY_DEL_52919	0.851566
LUMPY_MEI_52929	0.709568
LUMPY_MEI_52933	0.847026
GS_DEL_CNV_3_33682790_33684937	0.733675
LUMPY_DUP_82363	0.765198
LUMPY_MEI_52953	0.610231
LUMPY_BND_52956	0.468232
MELT_ALU_3_35346637	0.520988
MELT_ALU_3_35952457	0.555156
LUMPY_DEL_52968	0.670009
LUMPY_BND_9510	0.71486
LUMPY_DEL_52973	0.727795
MELT_ALU_3_37361602	0.949368
MELT_ALU_3_37604440	0.787019
MELT_LINE1_3_37890143	0.854996
LUMPY_DEL_52991	0.971123
LUMPY_DEL_52995	0.706955
MELT_ALU_3_38399708	0.757815
MELT_LINE1_3_38626082	0.982752
LUMPY_DEL_53003	0.564466
LUMPY_BND_11352	0.0361284
MELT_ALU_3_39975748	0.3279
MELT_ALU_3_40241622	0.846405
LUMPY_DEL_53019	0.687388
LUMPY_DEL_53022	0.813217
LUMPY_INV_92723	0.717342
GS_DEL_CNV_3_41816458_41819296	0.632836
LUMPY_MEI_53028	0.792898
MELT_SVA_3_42027243	0.460948
MELT_ALU_3_42560242	0.902068
LUMPY_MEI_53035	0.758044
MELT_ALU_3_42898420	0.904583
LUMPY_MEI_53038	0.777905
MELT_LINE1_3_43262680	0.480907
LUMPY_BND_92727	0.720054
MELT_ALU_3_43971213	0.687518
LUMPY_DEL_53058	0.627544
LUMPY_INV_92734	0.840199
MELT_ALU_3_45542662	0.908601
LUMPY_MEI_53067	0.469996
MELT_ALU_3_45679519	0.677065
MELT_ALU_3_45692507	0.80603
LUMPY_MEI_53072	0.938556
LUMPY_DEL_53074	0.631954
LUMPY_MEI_53078	0.783131
MELT_ALU_3_46550791	0.742495
MELT_ALU_3_46661859	0.904812
GS_DEL_CNV_3_46795483_46806386	0.973671
LUMPY_DEL_53095	0.949597
MELT_ALU_3_47549438	0.89266
LUMPY_BND_12717	0.532944
MELT_SVA_3_48244808	0.886127
LUMPY_MEI_53111	0.870872
MELT_ALU_3_48372326	0.984876
LUMPY_BND_1716	0.913011
MELT_ALU_3_48746044	0.952635
LUMPY_DEL_53125	0.952308
LUMPY_MEI_53130	0.95809
LUMPY_DUP_82397	0.730409
LUMPY_BND_11672	0.938915
LUMPY_BND_13105	0.970927
LUMPY_MEI_53136	0.921569
LUMPY_DEL_53138	0.962304
LUMPY_DEL_53146	0.951589
LUMPY_DEL_53148	0.913076
LUMPY_DUP_82402	0.926632
MELT_ALU_3_50879175	0.813086
LUMPY_BND_12452	0.792604
MELT_ALU_3_51763944	0.964884
LUMPY_MEI_53181	0.933917
LUMPY_DEL_53182	0.945023
LUMPY_BND_12077	0.902917
MELT_ALU_3_53500015	0.79022
LUMPY_DUP_82406	0.659295
MELT_ALU_3_54049964	0.498448
LUMPY_DUP_82408	0.709143
MELT_LINE1_3_55191779	0.64404
LUMPY_DUP_82411	0.0172149
MELT_LINE1_3_55788580	0.878287
MELT_ALU_3_55885216	0.218143
MELT_ALU_3_56604955	0.627609
MELT_ALU_3_56765638	0.748963
LUMPY_BND_12650	0.806814
LUMPY_DEL_53232	0.313984
MELT_ALU_3_57521929	0.797406
LUMPY_BND_82416	0.510045
LUMPY_BND_53234	0.838663
MELT_ALU_3_57564200	0.175416
LUMPY_BND_12745	0.560285
LUMPY_DEL_53250	0.367654
LUMPY_BND_9532	0.815275
MELT_LINE1_3_58783877	0.646392
LUMPY_MEI_53256	0.760331
LUMPY_DEL_53262	0.554568
LUMPY_DEL_53287	0.497664
LUMPY_DEL_53292	0.389606
LUMPY_DEL_53296	0.240355
MELT_ALU_3_62931199	0.316108
LUMPY_DEL_53319	0.313788
MELT_ALU_3_63209012	0.922974
MELT_ALU_3_63540965	0.600301
MELT_ALU_3_64218940	0.517395
LUMPY_BND_82432	0.577042
LUMPY_DEL_53338	0.349198
LUMPY_DEL_53340	0.28808
LUMPY_DEL_53342	0.675563
LUMPY_DUP_82434	0.622775
MELT_ALU_3_66091026	0.154608
LUMPY_DUP_82439	0.750727
LUMPY_DUP_82440	0.821285
LUMPY_DEL_53375	0.210107
LUMPY_DEL_53376	0.11126
LUMPY_MEI_53378	0.564074
LUMPY_MEI_53381	0.847712
MELT_ALU_3_69342594	0.967399
LUMPY_DEL_53389	0.900336
GS_DEL_CNV_3_70411422_70418215	0.417698
GS_DEL_CNV_3_70414090_70418615	0.108843
LUMPY_MEI_53392	0.36037
MELT_ALU_3_72042963	0.450299
LUMPY_BND_11994	0.767942
GS_MIXED_CNV_3_72780454_72785152	0.793192
LUMPY_DEL_53424	0.84732
LUMPY_DEL_53423	0.970797
LUMPY_DEL_53431	0.225231
LUMPY_MEI_53437	0.964329
LUMPY_MEI_53438	0.31748
GS_DEL_CNV_3_75423654_75439565	0.998955
[truncated: 8,913 more rows]
