# Supplementary material for: Structural variants are a major source of gene expression differences in humans and often affect multiple nearby genes
Source: Genome Res. 2021 Dec;31(12):2249–57. doi: 10.1101/gr.275488.121 (PMC8647827; doi:10.1101/gr.275488.121)
Supplement: Supplemental Material [file supp_gr.275488.121_Supplemental_Table_S4.xlsx]

## Sheet: Expression Outliers
Supplemental Table S4: Expression outlier- and control-associated SVs
gene_id	gene_category	associated_sv	sv_coordinates	coding_consequence
ENSG00000215915.5	Multi-tissue,Tissue-restricted	LUMPY_BND_22932_1	1:1388773-1388774	Noncoding
ENSG00000215915.5	Multi-tissue,Tissue-restricted	LUMPY_BND_22932_2	1:1432969-1432970	Noncoding
ENSG00000189339.7	Multi-tissue	LUMPY_DEL_22976	1:1673665-1674716	Noncoding
ENSG00000067606.11	Tissue-restricted	LUMPY_BND_75173_1	1:2091408-2091409	Noncoding
ENSG00000162585.12	Multi-tissue	LUMPY_BND_75173_1	1:2091408-2091409	Noncoding
ENSG00000182873.4	Multi-tissue,Tissue-restricted	LUMPY_BND_75173_1	1:2091408-2091409	Noncoding
ENSG00000269554.1	Multi-tissue	LUMPY_BND_75173_1	1:2091408-2091409	Noncoding
ENSG00000162585.12	Multi-tissue	LUMPY_BND_75173_2	1:2162127-2162128	Noncoding
ENSG00000182873.4	Multi-tissue,Tissue-restricted	LUMPY_BND_75173_2	1:2162127-2162128	Noncoding
ENSG00000203301.2	Multi-tissue	LUMPY_BND_75173_2	1:2162127-2162128	Noncoding
ENSG00000269554.1	Multi-tissue	LUMPY_BND_75173_2	1:2162127-2162128	Noncoding
ENSG00000116254.13	Tissue-restricted	LUMPY_BND_87628_1	1:6158984-6158985	Noncoding
ENSG00000116254.13	Tissue-restricted	LUMPY_BND_87620_2	1:6206995-6206996	Noncoding
ENSG00000116254.13	Tissue-restricted	LUMPY_BND_87628_2	1:6213572-6213573	Noncoding
ENSG00000200975.1	Tissue-restricted	LUMPY_DEL_23225	1:8315288-8318323	Noncoding
ENSG00000227634.1	Tissue-restricted	LUMPY_DEL_23225	1:8315288-8318323	Noncoding
ENSG00000142583.13	Tissue-restricted	LUMPY_DEL_23243	1:9182831-9185009	Noncoding
ENSG00000188807.8	Multi-tissue,Tissue-restricted	LUMPY_DEL_23257	1:9635097-9643817	Noncoding
ENSG00000201746.1	Tissue-restricted	LUMPY_DEL_23271	1:10247649-10249399	Noncoding
ENSG00000158816.11	Tissue-restricted	LUMPY_DEL_23443	1:20554087-20606320	Noncoding
ENSG00000001461.12	Multi-tissue	LUMPY_DEL_23533	1:24792419-24795753	Partial
ENSG00000117614.5	Multi-tissue,Tissue-restricted	LUMPY_DUP_75324	1:25551621-25761207	Partial
ENSG00000183726.6	Multi-tissue,Tissue-restricted	LUMPY_DUP_75324	1:25551621-25761207	Complete
ENSG00000187010.14	Multi-tissue,Tissue-restricted	LUMPY_DUP_75324	1:25551621-25761207	Complete
ENSG00000117614.5	Multi-tissue,Tissue-restricted	LUMPY_BND_87716_1	1:25560704-25560705	Noncoding
ENSG00000187010.14	Multi-tissue,Tissue-restricted	LUMPY_BND_87716_1	1:25560704-25560705	Noncoding
ENSG00000183726.6	Multi-tissue,Tissue-restricted	GS_DUP_CNV_1_25709651_25720891	1:25709651-25720891	Noncoding
ENSG00000130766.4	Multi-tissue,Tissue-restricted	LUMPY_DEL_23605	1:28544393-28552616	Noncoding
ENSG00000264773.1	Tissue-restricted	LUMPY_DEL_23649	1:31169656-31171893	Noncoding
ENSG00000225142.2	Tissue-restricted	LUMPY_BND_628_1	1:31627593-31627594	Noncoding
ENSG00000116497.13	Multi-tissue,Tissue-restricted	LUMPY_DUP_75364	1:33280832-33296602	Partial
ENSG00000236065.2	Tissue-restricted	LUMPY_DUP_75365	1:33490569-33507718	Complete
ENSG00000126067.7	Multi-tissue	LUMPY_DUP_75369	1:36101273-36108856	Partial
ENSG00000228940.1	Tissue-restricted	MELT_SVA_1_41403186	1:41403185-41403186	Noncoding
ENSG00000232022.2	Multi-tissue,Tissue-restricted	LUMPY_DEL_23925	1:46884460-46892547	Noncoding
ENSG00000123472.8	Multi-tissue	LUMPY_DEL_23928	1:47127194-47132334	Partial
ENSG00000242391.2	Tissue-restricted	LUMPY_DEL_24012	1:53360199-53360297	Noncoding
ENSG00000265404.1	Tissue-restricted	LUMPY_DUP_75456	1:54970824-54985389	Noncoding
ENSG00000233203.2	Tissue-restricted	LUMPY_DUP_75459	1:55348464-55362435	Complete
ENSG00000122417.11	Multi-tissue	LUMPY_DEL_24472	1:86801008-86815838	Partial
ENSG00000221222.1	Tissue-restricted	LUMPY_DEL_24491	1:87614328-87614688	Noncoding
ENSG00000067334.9	Multi-tissue,Tissue-restricted	GS_DUP_CNV_1_94169974_94949807	1:94169974-94949807	Complete
ENSG00000198691.7	Multi-tissue,Tissue-restricted	GS_DUP_CNV_1_94169974_94949807	1:94169974-94949807	Complete
ENSG00000226835.1	Tissue-restricted	GS_DUP_CNV_1_94169974_94949807	1:94169974-94949807	Complete
ENSG00000233482.1	Multi-tissue,Tissue-restricted	GS_DUP_CNV_1_94169974_94949807	1:94169974-94949807	Complete
ENSG00000198691.7	Multi-tissue,Tissue-restricted	LUMPY_BND_87941_1	1:94513185-94513186	Noncoding
ENSG00000198691.7	Multi-tissue,Tissue-restricted	LUMPY_BND_87940_2	1:94608303-94608304	Noncoding
ENSG00000233482.1	Multi-tissue,Tissue-restricted	LUMPY_BND_87940_2	1:94608303-94608304	Noncoding
ENSG00000236040.1	Tissue-restricted	LUMPY_DEL_24833	1:111782249-111792537	Noncoding
ENSG00000121851.8	Multi-tissue	GS_DUP_CNV_1_145437495_145563788	1:145437495-145563788	Complete
ENSG00000131779.6	Multi-tissue	GS_DUP_CNV_1_145437495_145563788	1:145437495-145563788	Complete
ENSG00000131788.11	Multi-tissue	GS_DUP_CNV_1_145437495_145563788	1:145437495-145563788	Noncoding
ENSG00000131795.8	Multi-tissue,Tissue-restricted	GS_DUP_CNV_1_145437495_145563788	1:145437495-145563788	Complete
ENSG00000152022.7	Multi-tissue	GS_DUP_CNV_1_145437495_145563788	1:145437495-145563788	Complete
ENSG00000186141.4	Multi-tissue,Tissue-restricted	GS_DUP_CNV_1_145437495_145563788	1:145437495-145563788	Noncoding
ENSG00000121848.9	Multi-tissue,Tissue-restricted	LUMPY_DEL_24972	1:145598744-145644640	Partial
ENSG00000186141.4	Multi-tissue,Tissue-restricted	LUMPY_DEL_24972	1:145598744-145644640	Partial
ENSG00000199879.1	Tissue-restricted	GS_DUP_CNV_1_147711201_147827596	1:147711201-147827596	Complete
ENSG00000234283.1	Tissue-restricted	LUMPY_DEL_24992	1:147745994-147746764	Noncoding
ENSG00000159164.5	Tissue-restricted	LUMPY_DEL_25029	1:149929047-149929399	Noncoding
ENSG00000264508.1	Tissue-restricted	LUMPY_DEL_25041	1:150559023-150560973	Noncoding
ENSG00000197915.5	Multi-tissue	LUMPY_DEL_25062	1:152200552-152231485	Noncoding
ENSG00000160783.15	Multi-tissue,Tissue-restricted	GS_DEL_CNV_1_156114941_156148050	1:156114941-156148050	Noncoding
ENSG00000160785.9	Multi-tissue,Tissue-restricted	GS_DEL_CNV_1_156114941_156148050	1:156114941-156148050	Noncoding
ENSG00000196189.8	Tissue-restricted	GS_DEL_CNV_1_156114941_156148050	1:156114941-156148050	Complete
ENSG00000227907.1	Tissue-restricted	LUMPY_DEL_25252	1:166978195-166980445	Noncoding
ENSG00000202082.1	Tissue-restricted	LUMPY_DEL_25310	1:171294228-171379567	Noncoding
ENSG00000234333.2	Tissue-restricted	LUMPY_DEL_25310	1:171294228-171379567	Noncoding
ENSG00000231966.1	Multi-tissue,Tissue-restricted	LUMPY_DEL_25401	1:179811966-179816977	Noncoding
ENSG00000244414.2	Tissue-restricted	LUMPY_BND_25618_2	1:196799569-196799570	Noncoding
ENSG00000229220.1	Tissue-restricted	LUMPY_DEL_25668	1:200074081-200077485	Noncoding
ENSG00000229220.1	Tissue-restricted	LUMPY_DEL_25669	1:200129013-200129364	Noncoding
ENSG00000118197.9	Multi-tissue	LUMPY_DEL_25674	1:200610878-200623498	Partial
ENSG00000233217.1	Tissue-restricted	LUMPY_DEL_25679	1:200976628-200976774	Noncoding
ENSG00000143353.7	Multi-tissue,Tissue-restricted	LUMPY_DEL_25921	1:219380152-219417510	Partial
ENSG00000238232.1	Tissue-restricted	LUMPY_DEL_25924	1:219602294-219694950	Noncoding
ENSG00000143768.7	Tissue-restricted	LUMPY_DEL_26022	1:226144955-226146033	Noncoding
ENSG00000225518.2	Tissue-restricted	LUMPY_DEL_26026	1:226259732-226259882	Noncoding
ENSG00000201321.1	Tissue-restricted	LUMPY_DUP_75823	1:228717890-228723502	Noncoding
ENSG00000201321.1	Tissue-restricted	LUMPY_DEL_26083	1:228725233-228727104	Noncoding
ENSG00000069248.9	Multi-tissue	MELT_ALU_1_229611510	1:229611509-229611510	Noncoding
ENSG00000243533.2	Multi-tissue,Tissue-restricted	LUMPY_DEL_26186	1:235584888-235591255	Partial
ENSG00000182901.11	Tissue-restricted	LUMPY_DUP_75871	1:241223086-241223190	Noncoding
ENSG00000224227.2	Tissue-restricted	LUMPY_DUP_75895	1:248070033-248787097	Complete
ENSG00000233633.1	Multi-tissue,Tissue-restricted	LUMPY_BND_91583_1	2:604907-604908	Noncoding
ENSG00000115750.12	Tissue-restricted	MELT_ALU_2_10027687	2:10027686-10027687	Noncoding
ENSG00000118960.8	Tissue-restricted	LUMPY_DUP_80780	2:20791094-20833149	Partial
ENSG00000118960.8	Multi-tissue,Tissue-restricted	LUMPY_DEL_46065	2:20847905-20851272	Partial
ENSG00000018699.7	Multi-tissue	GS_DUP_CNV_2_32721393_33267374	2:32721393-33267374	Complete
ENSG00000143891.12	Multi-tissue	LUMPY_DEL_46345	2:38859826-38913567	Partial
ENSG00000207295.1	Multi-tissue,Tissue-restricted	LUMPY_DUP_80809	2:39063695-39119049	Complete
ENSG00000225284.1	Multi-tissue,Tissue-restricted	LUMPY_DUP_80809	2:39063695-39119049	Complete
ENSG00000243244.1	Tissue-restricted	GS_DUP_CNV_2_48784834_48836978	2:48784834-48836978	Partial
ENSG00000169599.8	Multi-tissue,Tissue-restricted	LUMPY_DUP_80885	2:69624918-69632269	Partial
ENSG00000068615.12	Multi-tissue,Tissue-restricted	LUMPY_DUP_80942	2:86282713-86510933	Partial
ENSG00000132300.14	Multi-tissue,Tissue-restricted	LUMPY_DUP_80942	2:86282713-86510933	Complete
ENSG00000132305.16	Multi-tissue,Tissue-restricted	LUMPY_DUP_80942	2:86282713-86510933	Complete
ENSG00000132313.10	Multi-tissue,Tissue-restricted	LUMPY_DUP_80942	2:86282713-86510933	Complete
ENSG00000115593.10	Tissue-restricted	LUMPY_DUP_80951	2:88311445-88326071	Noncoding
ENSG00000196912.8	Multi-tissue	GS_DUP_CNV_2_98187320_98257333	2:98187320-98257333	Partial
ENSG00000235833.1	Tissue-restricted	GS_DUP_CNV_2_98187320_98257333	2:98187320-98257333	Noncoding
ENSG00000238328.1	Tissue-restricted	LUMPY_DEL_47236	2:101211831-101212858	Noncoding
ENSG00000238328.1	Tissue-restricted	LUMPY_DEL_47237	2:101215879-101215978	Noncoding
ENSG00000238328.1	Tissue-restricted	LUMPY_DEL_47238	2:101233515-101233769	Noncoding
ENSG00000136688.6	Tissue-restricted	GS_DUP_CNV_2_113399448_113883814	2:113399448-113883814	Complete
ENSG00000136688.6	Tissue-restricted	LUMPY_BND_91945_2	2:113699274-113699275	Noncoding
ENSG00000270798.1	Tissue-restricted	LUMPY_BND_9258_1	2:122493324-122493325	Noncoding
ENSG00000136732.10	Multi-tissue,Tissue-restricted	LUMPY_DEL_47596	2:127451202-127455773	Partial
ENSG00000234044.1	Tissue-restricted	LUMPY_DEL_47621	2:128804300-128805205	Noncoding
ENSG00000115762.12	Multi-tissue,Tissue-restricted	GS_DUP_CNV_2_131475086_131951919	2:131475086-131951919	Partial
ENSG00000152102.13	Multi-tissue,Tissue-restricted	GS_DUP_CNV_2_131475086_131951919	2:131475086-131951919	Complete
ENSG00000225476.1	Tissue-restricted	LUMPY_DEL_47862	2:143863937-143864399	Noncoding
ENSG00000228848.2	Tissue-restricted	LUMPY_BND_81164_1	2:149595742-149595743	Noncoding
ENSG00000228848.2	Tissue-restricted	LUMPY_DEL_47920	2:149595787-149602596	Noncoding
ENSG00000228848.2	Tissue-restricted	LUMPY_DEL_47921	2:149597716-149602601	Noncoding
ENSG00000228848.2	Tissue-restricted	LUMPY_BND_81164_2	2:149597717-149597718	Noncoding
ENSG00000178662.11	Multi-tissue	LUMPY_DEL_48130	2:166437218-166611977	Partial
ENSG00000229337.1	Tissue-restricted	LUMPY_DEL_48279	2:177986076-177993961	Noncoding
ENSG00000259915.1	Tissue-restricted	GS_DEL_CNV_2_187262301_187284204	2:187262301-187284204	Noncoding
ENSG00000240761.1	Multi-tissue,Tissue-restricted	LUMPY_DUP_81248	2:203366010-203729841	Complete
ENSG00000144451.14	Multi-tissue,Tissue-restricted	LUMPY_DEL_48769	2:214192052-214210580	Partial
ENSG00000234279.1	Tissue-restricted	MELT_ALU_2_239586694	2:239586693-239586694	Noncoding
ENSG00000213048.3	Tissue-restricted	LUMPY_INV_92272	2:240775401-241262987	Complete
ENSG00000142330.15	Multi-tissue,Tissue-restricted	LUMPY_DUP_81401	2:241515525-241559937	Complete
ENSG00000180902.12	Multi-tissue,Tissue-restricted	LUMPY_DEL_49373	2:242672095-242678440	Partial
ENSG00000188389.6	Tissue-restricted	LUMPY_DEL_49390	2:242764599-242767325	Noncoding
ENSG00000235151.1	Multi-tissue	LUMPY_DEL_49390	2:242764599-242767325	Noncoding
ENSG00000224239.1	Tissue-restricted	LUMPY_BND_92605_2	3:851592-851593	Noncoding
ENSG00000144455.9	Multi-tissue	LUMPY_DEL_52413	3:4168138-4195534	Noncoding
ENSG00000171135.10	Multi-tissue	MELT_ALU_3_9909921	3:9909920-9909921	Noncoding
ENSG00000238642.1	Tissue-restricted	LUMPY_DEL_52572	3:10218547-10222679	Noncoding
ENSG00000224263.1	Tissue-restricted	LUMPY_DUP_82315	3:11876245-12002394	Complete
ENSG00000231897.1	Tissue-restricted	LUMPY_DUP_82315	3:11876245-12002394	Complete
ENSG00000263988.1	Tissue-restricted	LUMPY_DUP_82315	3:11876245-12002394	Complete
ENSG00000211456.6	Multi-tissue	LUMPY_DUP_82388	3:45775979-45777420	Partial
ENSG00000088727.8	Tissue-restricted	LUMPY_MEI_53091	3:47276041-47276327	Noncoding
ENSG00000234667.1	Multi-tissue,Tissue-restricted	LUMPY_DEL_53143	3:49920258-49925857	Noncoding
ENSG00000145041.11	Tissue-restricted	LUMPY_DEL_53168	3:51520883-51522001	Noncoding
ENSG00000114779.15	Multi-tissue,Tissue-restricted	LUMPY_DEL_53171	3:52006382-52015998	Partial
ENSG00000248487.4	Multi-tissue,Tissue-restricted	LUMPY_DEL_53171	3:52006382-52015998	Partial
ENSG00000242510.1	Multi-tissue,Tissue-restricted	LUMPY_DEL_53363	3:67562203-67563618	Noncoding
ENSG00000080819.2	Multi-tissue	LUMPY_DUP_82525	3:98283135-98379095	Partial
ENSG00000163389.6	Multi-tissue,Tissue-restricted	LUMPY_DEL_54079	3:119184670-119189124	Partial
ENSG00000163389.6	Multi-tissue,Tissue-restricted	LUMPY_BND_92876_1	3:119189125-119189126	Noncoding
ENSG00000163389.6	Multi-tissue,Tissue-restricted	LUMPY_BND_92876_2	3:119193112-119193113	Noncoding
ENSG00000270901.1	Tissue-restricted	LUMPY_DEL_54123	3:122230334-122231918	Noncoding
ENSG00000201800.1	Tissue-restricted	MELT_ALU_3_125214393	3:125214392-125214393	Noncoding
ENSG00000168827.10	Multi-tissue,Tissue-restricted	LUMPY_DUP_82643	3:158293893-158465059	Complete
ENSG00000168827.10	Multi-tissue	LUMPY_DEL_54668	3:158389354-158398234	Noncoding
ENSG00000168827.10	Multi-tissue	LUMPY_DUP_82645	3:158397148-158418387	Partial
ENSG00000243687.1	Tissue-restricted	GS_DEL_CNV_3_160020218_160040693	3:160020218-160040693	Noncoding
ENSG00000252982.1	Tissue-restricted	LUMPY_DEL_54872	3:173787485-173792673	Noncoding
ENSG00000113889.7	Tissue-restricted	LUMPY_DEL_55062	3:186386520-186424622	Noncoding
ENSG00000113905.4	Tissue-restricted	LUMPY_DEL_55062	3:186386520-186424622	Partial
ENSG00000163923.5	Multi-tissue,Tissue-restricted	LUMPY_DEL_55070	3:186836530-186859049	Partial
ENSG00000163923.5	Multi-tissue,Tissue-restricted	LUMPY_DEL_55071	3:186861659-186873751	Noncoding
ENSG00000225742.1	Tissue-restricted	LUMPY_DUP_82717	3:193920546-193927613	Partial
ENSG00000266730.1	Tissue-restricted	LUMPY_DEL_55362	3:195669100-195670623	Noncoding
ENSG00000114503.6	Multi-tissue,Tissue-restricted	LUMPY_DEL_55420	3:196642998-196695812	Complete
ENSG00000119227.3	Multi-tissue	LUMPY_DEL_55420	3:196642998-196695812	Complete
ENSG00000119231.6	Multi-tissue	LUMPY_DEL_55420	3:196642998-196695812	Partial
ENSG00000233487.6	Multi-tissue,Tissue-restricted	LUMPY_DEL_55420	3:196642998-196695812	Noncoding
ENSG00000270170.1	Multi-tissue,Tissue-restricted	LUMPY_DEL_55420	3:196642998-196695812	Complete
ENSG00000161267.7	Multi-tissue	LUMPY_DUP_82809	3:196858631-197331702	Complete
ENSG00000213519.2	Multi-tissue,Tissue-restricted	LUMPY_DUP_82809	3:196858631-197331702	Complete
ENSG00000087008.11	Multi-tissue,Tissue-restricted	GS_DUP_CNV_4_8105219_8952260	4:8105219-8952260	Complete
ENSG00000155275.14	Multi-tissue	GS_DUP_CNV_4_8105219_8952260	4:8105219-8952260	Complete
ENSG00000205959.3	Multi-tissue,Tissue-restricted	GS_DUP_CNV_4_8105219_8952260	4:8105219-8952260	Complete
ENSG00000182308.5	Tissue-restricted	LUMPY_DEL_56439	4:41969874-41977771	Noncoding
ENSG00000109265.8	Tissue-restricted	LUMPY_DUP_83108	4:56828561-57670966	Complete
ENSG00000128050.4	Multi-tissue,Tissue-restricted	LUMPY_DUP_83108	4:56828561-57670966	Complete
ENSG00000157426.9	Multi-tissue,Tissue-restricted	LUMPY_DUP_83108	4:56828561-57670966	Complete
ENSG00000174780.11	Multi-tissue,Tissue-restricted	LUMPY_DUP_83108	4:56828561-57670966	Complete
ENSG00000196503.2	Tissue-restricted	LUMPY_DUP_83108	4:56828561-57670966	Complete
ENSG00000268171.1	Tissue-restricted	LUMPY_DUP_83108	4:56828561-57670966	Complete
ENSG00000270147.1	Tissue-restricted	LUMPY_DUP_83108	4:56828561-57670966	Complete
ENSG00000252489.1	Tissue-restricted	MELT_ALU_4_57142838	4:57142837-57142838	Noncoding
ENSG00000251284.2	Tissue-restricted	LUMPY_DEL_56842	4:69976273-69978167	Noncoding
ENSG00000163738.14	Multi-tissue,Tissue-restricted	LUMPY_DEL_56919	4:75013663-75127091	Partial
ENSG00000109321.6	Tissue-restricted	LUMPY_DUP_83157	4:75348083-75354867	Noncoding
ENSG00000272777.1	Multi-tissue,Tissue-restricted	LUMPY_BND_14197_1	4:100032515-100032516	Noncoding
ENSG00000243227.2	Tissue-restricted	LUMPY_DUP_83218	4:110412742-110649174	Noncoding
ENSG00000273447.1	Multi-tissue	LUMPY_DUP_83218	4:110412742-110649174	Complete
ENSG00000251464.2	Tissue-restricted	LUMPY_DEL_57399	4:111296413-111301569	Noncoding
ENSG00000180801.11	Tissue-restricted	LUMPY_BND_12560_2	4:114813363-114813364	Noncoding
ENSG00000241392.2	Tissue-restricted	LUMPY_DEL_57696	4:132646542-132649047	Noncoding
ENSG00000164167.5	Multi-tissue,Tissue-restricted	GS_DUP_CNV_4_146855108_147125388	4:146855108-147125388	Complete
ENSG00000250673.1	Tissue-restricted	GS_DUP_CNV_4_146855108_147125388	4:146855108-147125388	Noncoding
ENSG00000251024.1	Multi-tissue,Tissue-restricted	GS_DUP_CNV_4_146855108_147125388	4:146855108-147125388	Complete
ENSG00000248822.1	Tissue-restricted	LUMPY_DEL_58271	4:171022633-171023372	Noncoding
ENSG00000164323.8	Multi-tissue,Tissue-restricted	LUMPY_DUP_83407	4:186093902-186107344	Partial
ENSG00000232615.4	Multi-tissue,Tissue-restricted	LUMPY_DEL_58985	5:1618327-1618912	Noncoding
ENSG00000203563.1	Tissue-restricted	LUMPY_DEL_59413	5:21537871-21549990	Noncoding
ENSG00000242493.2	Tissue-restricted	LUMPY_DUP_83704	5:37238090-37315287	Complete
ENSG00000213940.4	Tissue-restricted	LUMPY_DEL_59878	5:52451524-52454417	Noncoding
ENSG00000249410.1	Tissue-restricted	LUMPY_DEL_59913	5:54878582-54883285	Noncoding
ENSG00000234553.1	Tissue-restricted	LUMPY_DEL_59928	5:55834239-55834371	Noncoding
ENSG00000086189.5	Multi-tissue,Tissue-restricted	LUMPY_DUP_83775	5:61663135-61961258	Complete
ENSG00000086200.12	Multi-tissue,Tissue-restricted	LUMPY_DUP_83775	5:61663135-61961258	Complete
ENSG00000186105.7	Tissue-restricted	LUMPY_DUP_83775	5:61663135-61961258	Complete
ENSG00000244748.2	Tissue-restricted	LUMPY_DEL_60109	5:71619851-71625897	Noncoding
ENSG00000049860.9	Multi-tissue	LUMPY_DEL_60138	5:73979339-73994375	Partial
ENSG00000122008.11	Multi-tissue,Tissue-restricted	LUMPY_DEL_60153	5:74891086-74899030	Partial
ENSG00000189045.9	Multi-tissue,Tissue-restricted	LUMPY_DEL_60153	5:74891086-74899030	Noncoding
ENSG00000272040.1	Multi-tissue,Tissue-restricted	LUMPY_DEL_60153	5:74891086-74899030	Noncoding
ENSG00000164251.4	Tissue-restricted	LUMPY_DUP_83804	5:76085833-76135745	Complete
ENSG00000132837.10	Multi-tissue	MELT_ALU_5_78282357	5:78282356-78282357	Noncoding
ENSG00000174695.5	Tissue-restricted	LUMPY_DEL_60258	5:82304455-82473795	Complete
ENSG00000240083.2	Tissue-restricted	MELT_ALU_5_87677855	5:87677854-87677855	Partial
ENSG00000174132.8	Multi-tissue,Tissue-restricted	LUMPY_DEL_60461	5:99825303-99910900	Partial
ENSG00000134987.7	Multi-tissue,Tissue-restricted	LUMPY_DUP_83875	5:110416949-110447233	Partial
ENSG00000253613.2	Multi-tissue,Tissue-restricted	LUMPY_DUP_83875	5:110416949-110447233	Complete
ENSG00000164406.7	Multi-tissue,Tissue-restricted	LUMPY_DUP_83917	5:132254815-132256029	Noncoding
ENSG00000231579.3	Multi-tissue,Tissue-restricted	MELT_ALU_5_142685257	5:142685256-142685257	Noncoding
ENSG00000250972.1	Tissue-restricted	LUMPY_DEL_61090	5:143767997-143769381	Noncoding
ENSG00000226650.4	Tissue-restricted	MELT_LINE1_5_154386614	5:154386613-154386614	Noncoding
ENSG00000135077.4	Tissue-restricted	LUMPY_DUP_83974	5:156529095-156538118	Partial
ENSG00000253445.1	Tissue-restricted	LUMPY_DUP_83999	5:172080040-172163024	Complete
ENSG00000048140.13	Multi-tissue	LUMPY_DUP_84011	5:176051976-176287936	Complete
ENSG00000175766.7	Multi-tissue,Tissue-restricted	LUMPY_DUP_84011	5:176051976-176287936	Complete
ENSG00000222533.1	Tissue-restricted	LUMPY_DEL_61647	5:180700204-180715617	Noncoding
ENSG00000225775.1	Tissue-restricted	GS_DUP_CNV_6_9209523_9547262	6:9209523-9547262	Noncoding
ENSG00000206702.1	Tissue-restricted	LUMPY_BND_10085_2	6:13191273-13191274	Noncoding
ENSG00000137177.14	Multi-tissue,Tissue-restricted	LUMPY_DUP_84116	6:17683987-17860461	Partial
ENSG00000137177.14	Multi-tissue,Tissue-restricted	LUMPY_DUP_84117	6:17852072-18044133	Partial
ENSG00000026950.12	Multi-tissue	GS_DEL_CNV_6_26375447_26423741	6:26375447-26423741	Complete
ENSG00000124508.12	Multi-tissue	GS_DEL_CNV_6_26375447_26423741	6:26375447-26423741	Complete
ENSG00000124549.10	Multi-tissue	GS_DEL_CNV_6_26375447_26423741	6:26375447-26423741	Partial
ENSG00000111801.11	Multi-tissue	LUMPY_DUP_84137	6:26427467-26464870	Complete
ENSG00000124549.10	Multi-tissue,Tissue-restricted	LUMPY_DUP_84137	6:26427467-26464870	Partial
ENSG00000187763.3	Tissue-restricted	LUMPY_DEL_62127	6:28019813-28022956	Noncoding
ENSG00000204625.6	Tissue-restricted	LUMPY_DEL_62208	6:29927109-29932969	Noncoding
ENSG00000232757.1	Tissue-restricted	LUMPY_DEL_62214	6:30003582-30006704	Noncoding
ENSG00000264731.1	Tissue-restricted	LUMPY_DEL_62229	6:30840396-30840476	Noncoding
ENSG00000228432.1	Tissue-restricted	GS_DUP_CNV_6_31333298_31356070	6:31333298-31356070	Complete
ENSG00000213676.6	Multi-tissue,Tissue-restricted	LUMPY_DEL_62304	6:32081531-32083572	Partial
ENSG00000213654.5	Multi-tissue,Tissue-restricted	LUMPY_DEL_62306	6:32160424-32161108	Partial
ENSG00000137168.7	Multi-tissue,Tissue-restricted	LUMPY_DUP_84458	6:36776934-37107992	Complete
ENSG00000137409.14	Multi-tissue,Tissue-restricted	LUMPY_DUP_84458	6:36776934-37107992	Complete
ENSG00000198663.12	Multi-tissue,Tissue-restricted	LUMPY_DUP_84458	6:36776934-37107992	Complete
ENSG00000137413.11	Multi-tissue,Tissue-restricted	LUMPY_DEL_62713	6:41919556-42024364	Partial
ENSG00000146147.10	Tissue-restricted	LUMPY_DEL_62900	6:53855520-53866450	Noncoding
ENSG00000168116.9	Multi-tissue,Tissue-restricted	GS_DUP_CNV_6_56911610_56954992	6:56911610-56954992	Partial
ENSG00000218048.2	Tissue-restricted	LUMPY_DUP_84553	6:64165983-64170459	Noncoding
ENSG00000266346.1	Tissue-restricted	LUMPY_DEL_63243	6:74133983-74139435	Noncoding
ENSG00000135297.11	Tissue-restricted	LUMPY_BND_94385_1	6:74162031-74162032	Noncoding
ENSG00000135297.11	Tissue-restricted	LUMPY_BND_63250_1	6:74202613-74202614	Noncoding
ENSG00000135297.11	Tissue-restricted	LUMPY_BND_94385_2	6:74202621-74202622	Noncoding
ENSG00000119899.11	Multi-tissue,Tissue-restricted	LUMPY_BND_63250_2	6:74300888-74300889	Noncoding
ENSG00000218459.1	Tissue-restricted	LUMPY_BND_63250_2	6:74300888-74300889	Noncoding
ENSG00000119899.11	Multi-tissue,Tissue-restricted	GS_DUP_CNV_6_74363285_74420629	6:74363285-74420629	Partial
ENSG00000218459.1	Tissue-restricted	GS_DUP_CNV_6_74363285_74420629	6:74363285-74420629	Noncoding
ENSG00000112697.11	Multi-tissue,Tissue-restricted	LUMPY_DEL_63290	6:75986946-76110655	Partial
ENSG00000118407.10	Multi-tissue	LUMPY_DEL_63290	6:75986946-76110655	Partial
ENSG00000239316.2	Tissue-restricted	LUMPY_DEL_63497	6:90184606-90185539	Noncoding
ENSG00000232699.2	Multi-tissue,Tissue-restricted	MELT_ALU_6_99586936	6:99586935-99586936	Noncoding
ENSG00000203285.1	Tissue-restricted	LUMPY_DEL_63729	6:107597689-107598771	Noncoding
ENSG00000111906.13	Tissue-restricted	LUMPY_DEL_63976	6:125556728-125560365	Noncoding
ENSG00000186625.9	Multi-tissue,Tissue-restricted	LUMPY_DEL_64287	6:149913509-149918339	Partial
ENSG00000220848.4	Multi-tissue	LUMPY_DEL_64287	6:149913509-149918339	Complete
ENSG00000233330.1	Multi-tissue,Tissue-restricted	LUMPY_DEL_64287	6:149913509-149918339	Partial
ENSG00000213089.4	Tissue-restricted	LUMPY_BND_84716_1	6:151112642-151112643	Noncoding
ENSG00000213089.4	Tissue-restricted	LUMPY_BND_64312_1	6:151112754-151112755	Noncoding
ENSG00000213089.4	Tissue-restricted	LUMPY_BND_64313_1	6:151116324-151116325	Noncoding
ENSG00000213089.4	Tissue-restricted	LUMPY_BND_64312_2	6:151116328-151116329	Noncoding
ENSG00000213089.4	Tissue-restricted	LUMPY_BND_64313_2	6:151122094-151122095	Noncoding
ENSG00000213089.4	Tissue-restricted	LUMPY_BND_84716_2	6:151122923-151122924	Noncoding
ENSG00000185345.14	Multi-tissue	LUMPY_DUP_84766	6:162203926-162333168	Partial
ENSG00000026297.11	Multi-tissue	LUMPY_DEL_64604	6:167369847-167374746	Partial
ENSG00000224999.1	Multi-tissue,Tissue-restricted	LUMPY_BND_64735_1	6:169658126-169658127	Noncoding
ENSG00000224999.1	Multi-tissue,Tissue-restricted	LUMPY_BND_84879_1	6:169658126-169658127	Noncoding
ENSG00000233085.1	Multi-tissue,Tissue-restricted	LUMPY_BND_64735_1	6:169658126-169658127	Noncoding
ENSG00000233085.1	Multi-tissue,Tissue-restricted	LUMPY_BND_84879_1	6:169658126-169658127	Noncoding
ENSG00000224999.1	Multi-tissue,Tissue-restricted	LUMPY_BND_64736_1	6:169658656-169658657	Noncoding
ENSG00000233085.1	Multi-tissue,Tissue-restricted	LUMPY_BND_64736_1	6:169658656-169658657	Noncoding
ENSG00000224999.1	Multi-tissue,Tissue-restricted	LUMPY_BND_64735_2	6:169704024-169704025	Noncoding
ENSG00000233085.1	Multi-tissue,Tissue-restricted	LUMPY_BND_64735_2	6:169704024-169704025	Noncoding
ENSG00000224999.1	Multi-tissue,Tissue-restricted	LUMPY_BND_84879_2	6:169704132-169704133	Noncoding
ENSG00000233085.1	Multi-tissue,Tissue-restricted	LUMPY_BND_84879_2	6:169704132-169704133	Noncoding
ENSG00000224999.1	Multi-tissue,Tissue-restricted	LUMPY_BND_64736_2	6:169715050-169715051	Noncoding
ENSG00000233085.1	Multi-tissue,Tissue-restricted	LUMPY_BND_64736_2	6:169715050-169715051	Noncoding
ENSG00000240093.1	Multi-tissue,Tissue-restricted	GS_DUP_CNV_7_131281_138282	7:131281-138282	Noncoding
ENSG00000177706.8	Multi-tissue	GS_DUP_CNV_7_140503_146572	7:140503-146572	Noncoding
ENSG00000240093.1	Multi-tissue,Tissue-restricted	GS_DUP_CNV_7_140503_146572	7:140503-146572	Noncoding
ENSG00000177706.8	Multi-tissue	GS_DUP_CNV_7_160752_172386	7:160752-172386	Noncoding
ENSG00000240093.1	Multi-tissue,Tissue-restricted	GS_DUP_CNV_7_160752_172386	7:160752-172386	Noncoding
ENSG00000196204.7	Multi-tissue,Tissue-restricted	LUMPY_DEL_65151	7:5013229-5017401	Partial
ENSG00000011275.14	Multi-tissue,Tissue-restricted	LUMPY_DEL_65178	7:5644629-5875550	Complete
ENSG00000122543.6	Multi-tissue,Tissue-restricted	LUMPY_DEL_65178	7:5644629-5875550	Noncoding
ENSG00000235944.3	Multi-tissue,Tissue-restricted	LUMPY_DEL_65178	7:5644629-5875550	Partial
ENSG00000265040.1	Tissue-restricted	LUMPY_DEL_65178	7:5644629-5875550	Noncoding
ENSG00000122674.8	Multi-tissue	LUMPY_DEL_65189	7:5905781-5906908	Noncoding
ENSG00000215045.4	Tissue-restricted	LUMPY_DEL_65209	7:6498950-6499342	Noncoding
ENSG00000215018.5	Tissue-restricted	LUMPY_DEL_65245	7:7513112-7601008	Partial
ENSG00000267906.1	Tissue-restricted	LUMPY_DUP_85087	7:16820947-16840662	Complete
ENSG00000223838.1	Tissue-restricted	LUMPY_DEL_65457	7:19554477-19560851	Noncoding
ENSG00000267055.1	Multi-tissue,Tissue-restricted	MELT_ALU_7_20116526	7:20116525-20116526	Noncoding
ENSG00000176410.7	Multi-tissue	LUMPY_DEL_66406	7:73091885-73095589	Partial
ENSG00000233942.1	Tissue-restricted	MELT_ALU_7_95055309	7:95055308-95055309	Noncoding
ENSG00000237640.1	Tissue-restricted	LUMPY_INV_95128	7:99522815-99533649	Partial
ENSG00000239480.1	Tissue-restricted	LUMPY_DEL_66871	7:102078477-102078735	Noncoding
ENSG00000184903.5	Multi-tissue	LUMPY_DEL_66978	7:110944836-111316988	Partial
ENSG00000184903.5	Multi-tissue	GS_DEL_CNV_7_111053425_111065838	7:111053425-111065838	Noncoding
ENSG00000184903.5	Multi-tissue	GS_DEL_CNV_7_111066812_111083346	7:111066812-111083346	Noncoding
ENSG00000184903.5	Multi-tissue,Tissue-restricted	LUMPY_DEL_66987	7:111134284-111228696	Partial
ENSG00000223189.1	Tissue-restricted	LUMPY_DEL_67206	7:128212138-128220300	Noncoding
ENSG00000233287.1	Tissue-restricted	LUMPY_DEL_67245	7:130918890-130920052	Noncoding
ENSG00000106554.7	Multi-tissue	LUMPY_DEL_67267	7:132555328-132555407	Noncoding
ENSG00000221507.1	Tissue-restricted	LUMPY_BND_67517_1	7:144189226-144189227	Noncoding
ENSG00000221507.1	Tissue-restricted	LUMPY_BND_85590_1	7:144189233-144189234	Noncoding
ENSG00000221507.1	Tissue-restricted	LUMPY_BND_67517_2	7:144190862-144190863	Noncoding
ENSG00000221507.1	Tissue-restricted	LUMPY_BND_85590_2	7:144191074-144191075	Noncoding
ENSG00000147364.12	Multi-tissue,Tissue-restricted	LUMPY_DUP_85875	8:171482-442612	Complete
ENSG00000180190.7	Multi-tissue,Tissue-restricted	LUMPY_DUP_85875	8:171482-442612	Partial
ENSG00000272005.1	Multi-tissue	LUMPY_DUP_85875	8:171482-442612	Complete
ENSG00000273402.1	Tissue-restricted	LUMPY_DUP_85875	8:171482-442612	Complete
ENSG00000198010.7	Tissue-restricted	LUMPY_DEL_68352	8:1529725-1530241	Noncoding
ENSG00000036448.5	Tissue-restricted	LUMPY_DEL_68431	8:2121655-2124697	Noncoding
ENSG00000253270.1	Tissue-restricted	LUMPY_DEL_68771	8:19317233-19545656	Partial
ENSG00000147548.12	Multi-tissue	LUMPY_BND_95471_1	8:38165069-38165070	Noncoding
ENSG00000196166.3	Multi-tissue,Tissue-restricted	LUMPY_BND_95471_2	8:38356520-38356521	Noncoding
ENSG00000241964.2	Tissue-restricted	LUMPY_DEL_69440	8:64169895-64172926	Noncoding
ENSG00000104218.9	Multi-tissue,Tissue-restricted	LUMPY_DUP_86171	8:67925298-68206190	Complete
ENSG00000121022.9	Multi-tissue,Tissue-restricted	LUMPY_DUP_86171	8:67925298-68206190	Complete
ENSG00000253516.1	Tissue-restricted	LUMPY_BND_86192_1	8:81714292-81714293	Noncoding
ENSG00000253516.1	Tissue-restricted	LUMPY_BND_69662_1	8:81714404-81714405	Noncoding
ENSG00000253516.1	Tissue-restricted	LUMPY_BND_86192_2	8:81716193-81716194	Noncoding
ENSG00000253516.1	Tissue-restricted	LUMPY_BND_69662_2	8:81716199-81716200	Noncoding
ENSG00000184672.7	Tissue-restricted	LUMPY_BND_95563_1	8:85636822-85636823	Noncoding
ENSG00000184672.7	Tissue-restricted	LUMPY_BND_95564_1	8:85638225-85638226	Noncoding
ENSG00000184672.7	Tissue-restricted	LUMPY_BND_95564_2	8:85639438-85639439	Noncoding
ENSG00000184672.7	Tissue-restricted	LUMPY_BND_95563_2	8:85639630-85639631	Noncoding
ENSG00000147606.4	Tissue-restricted	LUMPY_DEL_69802	8:92115505-92185627	Noncoding
ENSG00000254236.1	Tissue-restricted	LUMPY_DEL_69978	8:104014175-104014513	Noncoding
ENSG00000253477.1	Tissue-restricted	MELT_ALU_8_104519791	8:104519790-104519791	Noncoding
ENSG00000184156.11	Tissue-restricted	LUMPY_BND_70375_1	8:133083327-133083328	Noncoding
ENSG00000184156.11	Tissue-restricted	LUMPY_BND_86273_2	8:133085634-133085635	Noncoding
ENSG00000184156.11	Tissue-restricted	LUMPY_BND_70375_2	8:133085641-133085642	Noncoding
ENSG00000254313.1	Tissue-restricted	LUMPY_DEL_70398	8:134771999-134772568	Noncoding
ENSG00000130193.7	Multi-tissue,Tissue-restricted	LUMPY_DEL_70607	8:143806088-143810860	Partial
ENSG00000180155.14	Multi-tissue	LUMPY_DEL_70607	8:143806088-143810860	Noncoding
ENSG00000184428.8	Multi-tissue	LUMPY_DEL_70651	8:144379504-144401614	Partial
ENSG00000172785.14	Multi-tissue	LUMPY_DEL_70737	9:147981-216248	Partial
ENSG00000107099.11	Multi-tissue,Tissue-restricted	LUMPY_BND_95682_1	9:403265-403266	Noncoding
ENSG00000107099.11	Multi-tissue,Tissue-restricted	LUMPY_DUP_86438	9:403603-518474	Partial
ENSG00000238362.1	Tissue-restricted	LUMPY_DEL_70833	9:4903895-4953285	Noncoding
ENSG00000231381.2	Multi-tissue,Tissue-restricted	LUMPY_DUP_86459	9:6499591-6858346	Complete
ENSG00000231381.2	Multi-tissue,Tissue-restricted	LUMPY_DUP_86460	9:6642153-6858346	Complete
ENSG00000203542.1	Tissue-restricted	GS_DEL_CNV_9_32598104_32604037	9:32598104-32604037	Noncoding
ENSG00000233137.2	Multi-tissue,Tissue-restricted	GS_DEL_CNV_9_37048281_37089887	9:37048281-37089887	Partial
ENSG00000176007.10	Tissue-restricted	LUMPY_DEL_71404	9:38486768-38492188	Noncoding
ENSG00000228248.1	Tissue-restricted	LUMPY_DUP_86625	9:80195803-80474134	Noncoding
ENSG00000213711.3	Tissue-restricted	LUMPY_DEL_71721	9:88473471-88476170	Noncoding
ENSG00000148090.7	Multi-tissue,Tissue-restricted	LUMPY_BND_95877_2	9:93997642-93997643	Noncoding
ENSG00000119401.10	Multi-tissue,Tissue-restricted	LUMPY_DEL_72205	9:119432632-119502364	Complete
ENSG00000212447.1	Tissue-restricted	LUMPY_DEL_72280	9:125591711-125595919	Noncoding
ENSG00000136895.14	Multi-tissue	LUMPY_DEL_72337	9:130043518-130044197	Noncoding
ENSG00000106992.13	Multi-tissue,Tissue-restricted	LUMPY_DUP_86746	9:130621906-130645665	Complete
ENSG00000136816.11	Multi-tissue,Tissue-restricted	LUMPY_DUP_86765	9:132523291-132632642	Complete
ENSG00000136819.10	Multi-tissue,Tissue-restricted	LUMPY_DUP_86765	9:132523291-132632642	Complete
ENSG00000136827.11	Multi-tissue,Tissue-restricted	LUMPY_DUP_86765	9:132523291-132632642	Complete
ENSG00000187239.12	Multi-tissue	LUMPY_DEL_72431	9:132674847-132807135	Partial
ENSG00000148248.9	Multi-tissue,Tissue-restricted	LUMPY_DUP_86785	9:136111843-136395205	Complete
ENSG00000148290.5	Multi-tissue	LUMPY_DUP_86785	9:136111843-136395205	Complete
ENSG00000148291.5	Multi-tissue	LUMPY_DUP_86785	9:136111843-136395205	Complete
ENSG00000148296.5	Multi-tissue,Tissue-restricted	LUMPY_DUP_86785	9:136111843-136395205	Complete
ENSG00000148297.11	Multi-tissue,Tissue-restricted	LUMPY_DUP_86785	9:136111843-136395205	Complete
ENSG00000148300.7	Multi-tissue,Tissue-restricted	LUMPY_DUP_86785	9:136111843-136395205	Complete
ENSG00000148303.12	Multi-tissue,Tissue-restricted	LUMPY_DUP_86785	9:136111843-136395205	Complete
ENSG00000160325.10	Multi-tissue,Tissue-restricted	LUMPY_DUP_86785	9:136111843-136395205	Complete
ENSG00000175164.9	Multi-tissue	LUMPY_DUP_86785	9:136111843-136395205	Complete
ENSG00000187616.4	Tissue-restricted	LUMPY_DUP_86785	9:136111843-136395205	Complete
ENSG00000213212.3	Multi-tissue,Tissue-restricted	LUMPY_DUP_86865	9:139674538-139713188	Complete
ENSG00000213213.9	Multi-tissue,Tissue-restricted	LUMPY_DUP_86865	9:139674538-139713188	Complete
ENSG00000224662.2	Tissue-restricted	LUMPY_DUP_86865	9:139674538-139713188	Partial
ENSG00000228544.1	Multi-tissue,Tissue-restricted	LUMPY_DUP_86865	9:139674538-139713188	Complete
ENSG00000244187.3	Multi-tissue	LUMPY_DUP_86865	9:139674538-139713188	Complete
ENSG00000212864.2	Multi-tissue	LUMPY_DEL_72707	9:140093428-140094085	Noncoding
ENSG00000123243.10	Tissue-restricted	LUMPY_DUP_75991	10:7623706-7634045	Partial
ENSG00000233256.1	Tissue-restricted	MELT_LINE1_10_13489107	10:13489106-13489107	Noncoding
ENSG00000204740.5	Tissue-restricted	LUMPY_DEL_26952	10:19415452-19835053	Partial
ENSG00000233261.1	Multi-tissue,Tissue-restricted	LUMPY_DEL_27050	10:26866347-26868641	Noncoding
ENSG00000075407.13	Multi-tissue,Tissue-restricted	GS_DEL_CNV_10_38401836_38411090	10:38401836-38411090	Partial
ENSG00000225965.1	Multi-tissue,Tissue-restricted	GS_DEL_CNV_10_38401836_38411090	10:38401836-38411090	Noncoding
ENSG00000273019.1	Multi-tissue,Tissue-restricted	GS_DEL_CNV_10_38401836_38411090	10:38401836-38411090	Noncoding
ENSG00000230425.1	Tissue-restricted	LUMPY_BND_76117_1	10:43185984-43185985	Noncoding
ENSG00000230425.1	Tissue-restricted	LUMPY_BND_27283_1	10:43186139-43186140	Noncoding
ENSG00000230425.1	Tissue-restricted	LUMPY_BND_76117_2	10:43187873-43187874	Noncoding
ENSG00000230425.1	Tissue-restricted	LUMPY_BND_27283_2	10:43187879-43187880	Noncoding
ENSG00000165733.7	Multi-tissue,Tissue-restricted	LUMPY_DUP_76119	10:43273621-43288862	Partial
ENSG00000270767.1	Tissue-restricted	MELT_ALU_10_45010859	10:45010858-45010859	Noncoding
ENSG00000156510.11	Tissue-restricted	LUMPY_MEI_27692	10:70993374-70993667	Noncoding
ENSG00000122359.13	Multi-tissue,Tissue-restricted	GS_DEL_CNV_10_81373407_81956926	10:81373407-81956926	Partial
ENSG00000133678.9	Multi-tissue,Tissue-restricted	GS_DEL_CNV_10_81373407_81956926	10:81373407-81956926	Complete
ENSG00000225484.2	Multi-tissue	GS_DEL_CNV_10_81373407_81956926	10:81373407-81956926	Complete
ENSG00000133678.9	Multi-tissue,Tissue-restricted	GS_DEL_CNV_10_81781349_81799387	10:81781349-81799387	Noncoding
ENSG00000148672.7	Multi-tissue,Tissue-restricted	LUMPY_DUP_76232	10:88804439-88817925	Partial
ENSG00000148690.10	Multi-tissue,Tissue-restricted	LUMPY_DEL_28011	10:95462585-95463255	Noncoding
ENSG00000273450.1	Multi-tissue,Tissue-restricted	LUMPY_DEL_28020	10:96082162-96096394	Noncoding
ENSG00000107554.11	Multi-tissue	LUMPY_DEL_28089	10:101629784-101636506	Partial
ENSG00000214435.3	Multi-tissue	LUMPY_DEL_28128	10:104643801-104646138	Noncoding
ENSG00000202487.1	Tissue-restricted	GS_DUP_CNV_10_128515897_128615746	10:128515897-128615746	Complete
ENSG00000148773.8	Tissue-restricted	LUMPY_DEL_28482	10:129924866-129935477	Noncoding
ENSG00000023191.12	Multi-tissue,Tissue-restricted	LUMPY_DEL_28857	11:500926-508782	Partial
ENSG00000233930.3	Tissue-restricted	LUMPY_DEL_28932	11:1597761-1599125	Noncoding
ENSG00000241598.4	Tissue-restricted	GS_DUP_CNV_11_1682986_1685624	11:1682986-1685624	Noncoding
ENSG00000132109.8	Multi-tissue	LUMPY_DUP_76583	11:4359103-4433578	Complete
ENSG00000166452.7	Multi-tissue,Tissue-restricted	LUMPY_DEL_29108	11:8931818-8933099	Partial
ENSG00000254884.1	Tissue-restricted	LUMPY_DEL_29119	11:9358378-9361197	Noncoding
ENSG00000203258.3	Tissue-restricted	MELT_ALU_11_12920854	11:12920853-12920854	Noncoding
ENSG00000175868.9	Multi-tissue,Tissue-restricted	GS_DEL_CNV_11_14649950_15040646	11:14649950-15040646	Partial
ENSG00000186104.6	Multi-tissue,Tissue-restricted	GS_DEL_CNV_11_14649950_15040646	11:14649950-15040646	Complete
ENSG00000255171.1	Tissue-restricted	LUMPY_DUP_76665	11:41793597-41801443	Noncoding
ENSG00000149179.9	Multi-tissue,Tissue-restricted	LUMPY_BND_88900_1	11:47153962-47153963	Noncoding
ENSG00000255520.1	Multi-tissue,Tissue-restricted	LUMPY_BND_88900_1	11:47153962-47153963	Noncoding
ENSG00000149179.9	Multi-tissue,Tissue-restricted	LUMPY_BND_88901_1	11:47186142-47186143	Noncoding
ENSG00000255520.1	Multi-tissue,Tissue-restricted	LUMPY_BND_88901_1	11:47186142-47186143	Noncoding
ENSG00000149179.9	Multi-tissue,Tissue-restricted	LUMPY_BND_88901_2	11:47192617-47192618	Noncoding
ENSG00000255520.1	Multi-tissue,Tissue-restricted	LUMPY_BND_88901_2	11:47192617-47192618	Noncoding
ENSG00000149179.9	Multi-tissue,Tissue-restricted	LUMPY_BND_88900_2	11:47193056-47193057	Noncoding
ENSG00000255520.1	Multi-tissue,Tissue-restricted	LUMPY_BND_88900_2	11:47193056-47193057	Noncoding
ENSG00000134812.3	Tissue-restricted	LUMPY_DEL_29982	11:59621396-59621920	Noncoding
ENSG00000133316.11	Multi-tissue,Tissue-restricted	LUMPY_DUP_76780	11:62598937-62620154	Complete
ENSG00000256690.1	Multi-tissue,Tissue-restricted	LUMPY_DUP_76780	11:62598937-62620154	Complete
ENSG00000172732.7	Multi-tissue,Tissue-restricted	LUMPY_DEL_30097	11:65627330-65627943	Partial
ENSG00000172732.7	Multi-tissue,Tissue-restricted	LUMPY_BND_30098_1	11:65627331-65627332	Noncoding
ENSG00000172732.7	Multi-tissue,Tissue-restricted	LUMPY_BND_76793_1	11:65627943-65627944	Partial
ENSG00000172732.7	Multi-tissue,Tissue-restricted	LUMPY_BND_30098_2	11:65629257-65629258	Noncoding
ENSG00000172732.7	Multi-tissue,Tissue-restricted	LUMPY_BND_76793_2	11:65629373-65629374	Noncoding
ENSG00000266854.1	Tissue-restricted	LUMPY_DEL_30160	11:68341247-68341550	Noncoding
ENSG00000132740.4	Multi-tissue	LUMPY_DEL_30167	11:68728850-68738871	Noncoding
ENSG00000184055.4	Tissue-restricted	LUMPY_DEL_30219	11:71325596-71325703	Noncoding
ENSG00000221458.1	Tissue-restricted	LUMPY_DEL_30219	11:71325596-71325703	Noncoding
ENSG00000110200.4	Multi-tissue	GS_DUP_CNV_11_71854234_71878459	11:71854234-71878459	Noncoding
ENSG00000231726.2	Tissue-restricted	MELT_ALU_11_73292653	11:73292652-73292653	Noncoding
ENSG00000149243.11	Multi-tissue,Tissue-restricted	LUMPY_DUP_76841	11:75010159-75183242	Complete
ENSG00000149273.10	Multi-tissue	LUMPY_DUP_76841	11:75010159-75183242	Complete
ENSG00000158555.10	Tissue-restricted	LUMPY_DUP_76841	11:75010159-75183242	Partial
ENSG00000158555.10	Tissue-restricted	LUMPY_DEL_30274	11:75285471-75287858	Noncoding
ENSG00000255555.1	Tissue-restricted	LUMPY_DEL_30403	11:84484587-84665423	Partial
ENSG00000151376.12	Multi-tissue,Tissue-restricted	LUMPY_DEL_30442	11:86094804-86301939	Partial
ENSG00000207113.1	Tissue-restricted	LUMPY_DEL_30465	11:88299228-88299643	Noncoding
ENSG00000137752.18	Multi-tissue	LUMPY_DUP_76904	11:104832581-105129009	Complete
ENSG00000254767.1	Tissue-restricted	LUMPY_DUP_76904	11:104832581-105129009	Complete
ENSG00000254998.1	Multi-tissue,Tissue-restricted	LUMPY_DUP_76904	11:104832581-105129009	Partial
ENSG00000255221.2	Tissue-restricted	LUMPY_DUP_76904	11:104832581-105129009	Complete
ENSG00000255336.1	Tissue-restricted	LUMPY_DUP_76904	11:104832581-105129009	Complete
ENSG00000255430.1	Tissue-restricted	LUMPY_DUP_76904	11:104832581-105129009	Complete
ENSG00000255501.1	Multi-tissue,Tissue-restricted	LUMPY_DUP_76904	11:104832581-105129009	Complete
ENSG00000179331.2	Tissue-restricted	LUMPY_DUP_76910	11:107745418-107951093	Complete
ENSG00000240652.1	Multi-tissue,Tissue-restricted	LUMPY_DUP_76910	11:107745418-107951093	Complete
ENSG00000179331.2	Multi-tissue,Tissue-restricted	LUMPY_DUP_76912	11:107749025-107774905	Noncoding
ENSG00000179331.2	Multi-tissue,Tissue-restricted	LUMPY_DUP_76914	11:107807383-107911075	Partial
ENSG00000253035.1	Tissue-restricted	MELT_ALU_11_122323686	11:122323685-122323686	Noncoding
ENSG00000239079.1	Tissue-restricted	LUMPY_DEL_30983	11:122601267-122612195	Noncoding
ENSG00000150433.5	Tissue-restricted	LUMPY_DEL_31011	11:124981126-124981576	Partial
ENSG00000166105.11	Tissue-restricted	GS_DUP_CNV_11_134151592_134213580	11:134151592-134213580	Partial
ENSG00000254442.1	Tissue-restricted	GS_DUP_CNV_11_134151592_134213580	11:134151592-134213580	Complete
ENSG00000255327.1	Tissue-restricted	LUMPY_DUP_77012	11:134786304-134830988	Complete
ENSG00000010379.11	Multi-tissue,Tissue-restricted	LUMPY_DEL_31214	12:377500-384829	Noncoding
ENSG00000261799.1	Multi-tissue,Tissue-restricted	LUMPY_DEL_31214	12:377500-384829	Partial
ENSG00000111652.5	Multi-tissue	LUMPY_DEL_31383	12:6816859-6819874	Noncoding
ENSG00000198178.6	Tissue-restricted	LUMPY_DUP_77051	12:7859386-7868363	Noncoding
ENSG00000256803.1	Tissue-restricted	LUMPY_DEL_31512	12:10127588-10129438	Noncoding
ENSG00000243129.2	Tissue-restricted	LUMPY_DEL_31626	12:13177429-13178189	Noncoding
ENSG00000111339.6	Tissue-restricted	LUMPY_BND_31655_1	12:14940434-14940435	Noncoding
ENSG00000111339.6	Tissue-restricted	LUMPY_BND_31655_2	12:14941882-14941883	Noncoding
ENSG00000111339.6	Tissue-restricted	LUMPY_BND_3424_2	12:14956420-14956421	Noncoding
ENSG00000200247.1	Tissue-restricted	LUMPY_DEL_31718	12:19573212-19581618	Noncoding
ENSG00000256226.1	Tissue-restricted	GS_DUP_CNV_12_27285316_27772569	12:27285316-27772569	Partial
ENSG00000256625.1	Multi-tissue,Tissue-restricted	GS_DUP_CNV_12_27285316_27772569	12:27285316-27772569	Partial
ENSG00000170456.10	Tissue-restricted	LUMPY_DEL_31931	12:31529456-31536061	Partial
ENSG00000256232.1	Tissue-restricted	LUMPY_DEL_31931	12:31529456-31536061	Noncoding
ENSG00000203430.1	Tissue-restricted	LUMPY_DEL_32296	12:50716140-50717211	Noncoding
ENSG00000251788.1	Tissue-restricted	LUMPY_DUP_77334	12:64493140-64572853	Noncoding
ENSG00000156076.5	Tissue-restricted	LUMPY_DEL_32515	12:65506524-65509323	Noncoding
ENSG00000255772.1	Tissue-restricted	LUMPY_MEI_32539	12:68293558-68299595	Noncoding
ENSG00000257322.1	Tissue-restricted	MELT_SVA_12_93495371	12:93495370-93495371	Noncoding
ENSG00000184752.8	Tissue-restricted	LUMPY_DEL_32897	12:95419747-95449458	Noncoding
ENSG00000076248.6	Multi-tissue,Tissue-restricted	LUMPY_DUP_77404	12:109501501-109596423	Complete
ENSG00000135093.8	Multi-tissue,Tissue-restricted	LUMPY_DUP_77404	12:109501501-109596423	Partial
ENSG00000189046.6	Multi-tissue	LUMPY_DUP_77404	12:109501501-109596423	Complete
ENSG00000111271.10	Multi-tissue,Tissue-restricted	LUMPY_DUP_77424	12:112180758-112315775	Partial
ENSG00000234608.3	Multi-tissue	LUMPY_DUP_77424	12:112180758-112315775	Complete
ENSG00000257300.1	Tissue-restricted	LUMPY_DUP_77432	12:114260943-114558900	Complete
ENSG00000257603.1	Tissue-restricted	LUMPY_DUP_77432	12:114260943-114558900	Complete
ENSG00000257915.1	Tissue-restricted	LUMPY_DUP_77432	12:114260943-114558900	Complete
ENSG00000111328.2	Multi-tissue	LUMPY_DUP_77459	12:123729193-123866647	Complete
ENSG00000139697.7	Multi-tissue,Tissue-restricted	LUMPY_DUP_77459	12:123729193-123866647	Complete
ENSG00000150977.9	Multi-tissue	LUMPY_DEL_33314	12:123923856-123951420	Noncoding
ENSG00000184209.14	Multi-tissue,Tissue-restricted	LUMPY_DEL_33314	12:123923856-123951420	Partial
ENSG00000184209.14	Multi-tissue,Tissue-restricted	LUMPY_DEL_33317	12:123949777-123958791	Partial
ENSG00000188026.7	Multi-tissue	LUMPY_DEL_33317	12:123949777-123958791	Noncoding
ENSG00000270445.1	Multi-tissue,Tissue-restricted	LUMPY_DEL_33317	12:123949777-123958791	Noncoding
ENSG00000256093.1	Tissue-restricted	LUMPY_DEL_33353	12:125490595-125491905	Noncoding
ENSG00000249345.2	Tissue-restricted	LUMPY_DEL_33384	12:127361291-127361420	Noncoding
ENSG00000256725.1	Tissue-restricted	LUMPY_DEL_33487	12:131147916-131150295	Noncoding
ENSG00000206192.7	Tissue-restricted	LUMPY_DEL_33694	13:19347393-19366614	Noncoding
ENSG00000244155.1	Multi-tissue,Tissue-restricted	LUMPY_DEL_33694	13:19347393-19366614	Noncoding
ENSG00000236834.1	Tissue-restricted	LUMPY_DEL_33715	13:19859357-19877480	Noncoding
ENSG00000165487.9	Multi-tissue	LUMPY_DEL_33776	13:22075135-22077352	Partial
ENSG00000207518.1	Tissue-restricted	LUMPY_DEL_33779	13:22147690-22147778	Noncoding
ENSG00000228741.2	Tissue-restricted	LUMPY_DEL_33851	13:24594428-24595924	Noncoding
ENSG00000152520.9	Multi-tissue	LUMPY_DEL_33920	13:28664371-28665563	Noncoding
ENSG00000102763.11	Multi-tissue,Tissue-restricted	LUMPY_DUP_77687	13:42098746-42544052	Complete
ENSG00000265679.1	Tissue-restricted	LUMPY_DEL_34090	13:42780912-42780994	Noncoding
ENSG00000120675.4	Multi-tissue	LUMPY_DUP_77691	13:43521253-43742848	Complete
ENSG00000229928.1	Tissue-restricted	LUMPY_DUP_77691	13:43521253-43742848	Complete
ENSG00000238213.1	Multi-tissue,Tissue-restricted	LUMPY_DUP_77717	13:60792969-61074502	Complete
ENSG00000227354.2	Multi-tissue	LUMPY_DEL_34649	13:79963960-79969411	Noncoding
ENSG00000224188.1	Tissue-restricted	LUMPY_DEL_34735	13:84602527-84602880	Noncoding
ENSG00000183087.10	Multi-tissue	LUMPY_DEL_35331	13:114536599-114537183	Partial
ENSG00000182545.6	Multi-tissue,Tissue-restricted	LUMPY_DUP_77938	14:20966071-20972686	Noncoding
ENSG00000258436.1	Tissue-restricted	MELT_SVA_14_21014472	14:21014471-21014472	Noncoding
ENSG00000211809.2	Tissue-restricted	LUMPY_DEL_35453	14:22582707-22583756	Noncoding
ENSG00000139890.5	Multi-tissue,Tissue-restricted	LUMPY_DEL_35472	14:23341163-23350116	Noncoding
ENSG00000197324.4	Multi-tissue,Tissue-restricted	LUMPY_DEL_35472	14:23341163-23350116	Partial
ENSG00000092010.10	Multi-tissue,Tissue-restricted	LUMPY_DEL_35499	14:24603655-24608133	Partial
ENSG00000100478.10	Multi-tissue,Tissue-restricted	LUMPY_BND_89968_1	14:31509748-31509749	Noncoding
ENSG00000257472.1	Multi-tissue,Tissue-restricted	LUMPY_BND_89968_2	14:32441981-32441982	Noncoding
ENSG00000258474.1	Tissue-restricted	LUMPY_BND_89968_2	14:32441981-32441982	Noncoding
ENSG00000258580.1	Tissue-restricted	LUMPY_DEL_35601	14:32815919-32817870	Noncoding
ENSG00000100902.6	Multi-tissue,Tissue-restricted	LUMPY_DUP_77992	14:35734423-35794003	Complete
ENSG00000151338.14	Tissue-restricted	LUMPY_DEL_35682	14:37833436-37834968	Noncoding
ENSG00000179454.9	Multi-tissue,Tissue-restricted	LUMPY_DUP_78020	14:45407486-45517593	Partial
ENSG00000198718.8	Multi-tissue	LUMPY_DUP_78020	14:45407486-45517593	Partial
ENSG00000258503.1	Tissue-restricted	LUMPY_DEL_35941	14:53481844-53483088	Noncoding
ENSG00000248550.3	Tissue-restricted	LUMPY_MEI_35981	14:57566762-57572966	Noncoding
ENSG00000258592.1	Multi-tissue,Tissue-restricted	LUMPY_MEI_35981	14:57566762-57572966	Noncoding
ENSG00000259039.1	Tissue-restricted	LUMPY_BND_35988_1	14:58057163-58057164	Noncoding
ENSG00000259039.1	Tissue-restricted	LUMPY_BND_35988_2	14:58057806-58057807	Noncoding
ENSG00000214770.2	Multi-tissue,Tissue-restricted	LUMPY_DUP_78056	14:64794811-64809675	Complete
ENSG00000072121.11	Multi-tissue	LUMPY_DUP_78066	14:68232077-68332115	Partial
ENSG00000258759.1	Multi-tissue	LUMPY_DUP_78066	14:68232077-68332115	Complete
ENSG00000270576.1	Tissue-restricted	LUMPY_DEL_36192	14:74284684-74298370	Noncoding
ENSG00000140022.5	Tissue-restricted	LUMPY_DEL_36338	14:81934142-81934968	Noncoding
ENSG00000119698.7	Tissue-restricted	MELT_LINE1_14_94642967	14:94642966-94642967	Noncoding
ENSG00000140105.13	Tissue-restricted	LUMPY_DEL_36640	14:100770910-100770979	Noncoding
ENSG00000258521.1	Tissue-restricted	LUMPY_DEL_36640	14:100770910-100770979	Noncoding
ENSG00000254326.1	Tissue-restricted	LUMPY_DEL_37056	14:106750625-106752345	Noncoding
ENSG00000259300.2	Tissue-restricted	GS_DUP_CNV_15_29862713_29997411	15:29862713-29997411	Complete
ENSG00000252425.1	Tissue-restricted	LUMPY_DEL_37482	15:34728307-34874409	Noncoding
ENSG00000134146.7	Multi-tissue	LUMPY_DEL_37507	15:35717327-35717529	Noncoding
ENSG00000159459.7	Multi-tissue,Tissue-restricted	LUMPY_DUP_78589	15:43178769-43347152	Partial
ENSG00000166762.12	Multi-tissue,Tissue-restricted	LUMPY_BND_78598_1	15:43919066-43919067	Noncoding
ENSG00000179523.4	Multi-tissue	LUMPY_BND_6580_1	15:44827339-44827340	Partial
ENSG00000259296.1	Tissue-restricted	LUMPY_BND_90301_1	15:51978929-51978930	Noncoding
ENSG00000259296.1	Tissue-restricted	LUMPY_BND_90301_2	15:51986537-51986538	Noncoding
ENSG00000259438.1	Tissue-restricted	LUMPY_DUP_78616	15:52246371-52347269	Complete
ENSG00000272337.1	Tissue-restricted	LUMPY_DUP_78616	15:52246371-52347269	Noncoding
ENSG00000069966.14	Multi-tissue	LUMPY_DEL_37753	15:52417765-52423271	Partial
ENSG00000260937.1	Tissue-restricted	MELT_ALU_15_55332222	15:55332221-55332222	Noncoding
ENSG00000259268.1	Tissue-restricted	MELT_ALU_15_63711906	15:63711905-63711906	Noncoding
ENSG00000166938.8	Multi-tissue,Tissue-restricted	LUMPY_DUP_78646	15:66573164-66702106	Complete
ENSG00000140367.7	Multi-tissue,Tissue-restricted	LUMPY_DEL_38080	15:76130470-76143507	Partial
ENSG00000270036.1	Tissue-restricted	LUMPY_DUP_78676	15:76375450-76590014	Noncoding
ENSG00000184206.7	Multi-tissue,Tissue-restricted	LUMPY_BND_90428_1	15:84928235-84928236	Noncoding
ENSG00000188388.9	Tissue-restricted	GS_DUP_CNV_15_85812805_85913480	15:85812805-85913480	Noncoding
ENSG00000259317.1	Tissue-restricted	GS_DUP_CNV_15_85812805_85913480	15:85812805-85913480	Complete
ENSG00000252645.1	Tissue-restricted	LUMPY_BND_90442_1	15:90466678-90466679	Noncoding
ENSG00000252645.1	Tissue-restricted	LUMPY_BND_90442_2	15:90480413-90480414	Noncoding
ENSG00000182054.5	Tissue-restricted	LUMPY_INV_90444	15:90655652-90732992	Noncoding
ENSG00000259685.1	Multi-tissue,Tissue-restricted	LUMPY_INV_90444	15:90655652-90732992	Partial
ENSG00000140479.12	Tissue-restricted	LUMPY_DUP_78767	15:101945923-102150720	Partial
ENSG00000259464.2	Tissue-restricted	LUMPY_DUP_78767	15:101945923-102150720	Complete
ENSG00000259695.2	Multi-tissue,Tissue-restricted	LUMPY_DUP_78767	15:101945923-102150720	Complete
ENSG00000184277.8	Multi-tissue,Tissue-restricted	LUMPY_DUP_78769	15:102157104-102279047	Complete
ENSG00000007376.3	Multi-tissue	LUMPY_DUP_78795	16:818378-884908	Complete
ENSG00000127586.12	Multi-tissue,Tissue-restricted	LUMPY_DUP_78795	16:818378-884908	Complete
ENSG00000262959.2	Tissue-restricted	LUMPY_DEL_38626	16:2972968-2985855	Partial
ENSG00000178430.4	Multi-tissue	LUMPY_DEL_38644	16:3703657-3719652	Noncoding
ENSG00000263235.1	Multi-tissue,Tissue-restricted	LUMPY_DEL_38644	16:3703657-3719652	Noncoding
ENSG00000200980.1	Tissue-restricted	LUMPY_DEL_38681	16:5028038-5028931	Noncoding
ENSG00000261066.1	Tissue-restricted	LUMPY_DEL_38761	16:8616009-8616514	Noncoding
ENSG00000213853.5	Tissue-restricted	LUMPY_BND_8810_2	16:10597655-10597656	Noncoding
ENSG00000242430.2	Tissue-restricted	MELT_ALU_16_14681450	16:14681449-14681450	Noncoding
ENSG00000262995.1	Tissue-restricted	LUMPY_BND_38958_1	16:20474503-20474504	Noncoding
ENSG00000262995.1	Tissue-restricted	LUMPY_BND_38958_2	16:20476331-20476332	Noncoding
ENSG00000262983.1	Tissue-restricted	LUMPY_DEL_38962	16:21262660-21263431	Noncoding
ENSG00000140740.6	Multi-tissue,Tissue-restricted	GS_MIXED_CNV_16_21938253_21983417	16:21938253-21983417	Partial
ENSG00000185716.7	Multi-tissue,Tissue-restricted	GS_MIXED_CNV_16_21938253_21983417	16:21938253-21983417	Noncoding
ENSG00000140740.6	Multi-tissue,Tissue-restricted	GS_MIXED_CNV_16_22032108_22034907	16:22032108-22034907	Noncoding
ENSG00000185716.7	Multi-tissue,Tissue-restricted	GS_MIXED_CNV_16_22032108_22034907	16:22032108-22034907	Noncoding
ENSG00000185716.7	Multi-tissue,Tissue-restricted	GS_MIXED_CNV_16_22074756_22124200	16:22074756-22124200	Partial
ENSG00000260635.1	Tissue-restricted	LUMPY_DEL_38980	16:22428146-22429078	Noncoding
ENSG00000155666.7	Multi-tissue	GS_DUP_CNV_16_26505377_27285308	16:26505377-27285308	Complete
ENSG00000169189.12	Multi-tissue	GS_DUP_CNV_16_26505377_27285308	16:26505377-27285308	Complete
ENSG00000236481.1	Tissue-restricted	GS_DUP_CNV_16_26505377_27285308	16:26505377-27285308	Complete
ENSG00000236481.1	Tissue-restricted	LUMPY_BND_39050_2	16:26551538-26551539	Noncoding
ENSG00000155666.7	Multi-tissue	LUMPY_DUP_78928	16:26910809-27287111	Complete
ENSG00000169189.12	Multi-tissue	LUMPY_DUP_78928	16:26910809-27287111	Complete
ENSG00000260953.1	Tissue-restricted	GS_DUP_CNV_16_29168917_29369243	16:29168917-29369243	Complete
ENSG00000103485.13	Multi-tissue,Tissue-restricted	LUMPY_DUP_78957	16:29683266-29692673	Partial
ENSG00000149929.11	Tissue-restricted	GS_MIXED_CNV_16_29993826_30008351	16:29993826-30008351	Complete
ENSG00000149930.13	Multi-tissue	GS_MIXED_CNV_16_29993826_30008351	16:29993826-30008351	Partial
ENSG00000149932.12	Multi-tissue,Tissue-restricted	GS_MIXED_CNV_16_29993826_30008351	16:29993826-30008351	Noncoding
ENSG00000167194.3	Tissue-restricted	GS_MIXED_CNV_16_29993826_30008351	16:29993826-30008351	Noncoding
ENSG00000169592.10	Multi-tissue	GS_MIXED_CNV_16_29993826_30008351	16:29993826-30008351	Partial
ENSG00000149922.6	Tissue-restricted	GS_MIXED_CNV_16_30034654_30047849	16:30034654-30047849	Noncoding
ENSG00000149923.9	Multi-tissue,Tissue-restricted	GS_MIXED_CNV_16_30034654_30047849	16:30034654-30047849	Noncoding
ENSG00000149925.12	Multi-tissue,Tissue-restricted	GS_MIXED_CNV_16_30034654_30047849	16:30034654-30047849	Noncoding
ENSG00000149929.11	Tissue-restricted	GS_MIXED_CNV_16_30034654_30047849	16:30034654-30047849	Noncoding
ENSG00000149930.13	Multi-tissue	GS_MIXED_CNV_16_30034654_30047849	16:30034654-30047849	Noncoding
ENSG00000167194.3	Tissue-restricted	GS_MIXED_CNV_16_30034654_30047849	16:30034654-30047849	Complete
ENSG00000169592.10	Multi-tissue	GS_MIXED_CNV_16_30034654_30047849	16:30034654-30047849	Noncoding
ENSG00000102882.7	Multi-tissue,Tissue-restricted	LUMPY_DEL_39135	16:30126526-30135459	Partial
ENSG00000140691.12	Tissue-restricted	LUMPY_DUP_78961	16:31476589-31489409	Partial
ENSG00000124074.7	Multi-tissue	LUMPY_BND_5232_2	16:67746162-67746163	Noncoding
ENSG00000141084.6	Multi-tissue	LUMPY_BND_5232_2	16:67746162-67746163	Noncoding
ENSG00000157353.12	Multi-tissue,Tissue-restricted	LUMPY_DEL_39606	16:70483656-70492160	Partial
ENSG00000180917.12	Multi-tissue,Tissue-restricted	LUMPY_DUP_79022	16:71316564-71322556	Partial
ENSG00000118557.11	Multi-tissue,Tissue-restricted	LUMPY_DUP_79026	16:72121784-72252413	Complete
ENSG00000140829.7	Multi-tissue	LUMPY_DUP_79026	16:72121784-72252413	Complete
ENSG00000252101.1	Tissue-restricted	MELT_SVA_16_75338138	16:75338137-75338138	Noncoding
ENSG00000140905.5	Multi-tissue	LUMPY_DEL_39801	16:81111739-81362852	Complete
ENSG00000166473.12	Tissue-restricted	LUMPY_DEL_39811	16:81260160-81305240	Noncoding
ENSG00000140950.11	Multi-tissue	LUMPY_DEL_39879	16:84447522-84525078	Partial
ENSG00000261243.1	Multi-tissue,Tissue-restricted	LUMPY_DEL_39879	16:84447522-84525078	Noncoding
ENSG00000103194.11	Multi-tissue,Tissue-restricted	LUMPY_DEL_39885	16:84701792-84750297	Partial
ENSG00000153786.8	Multi-tissue,Tissue-restricted	GS_DUP_CNV_16_84931826_85310557	16:84931826-85310557	Complete
ENSG00000261161.1	Tissue-restricted	LUMPY_DUP_79084	16:86664237-86670629	Noncoding
ENSG00000141013.10	Multi-tissue,Tissue-restricted	GS_DUP_CNV_16_90058307_90166534	16:90058307-90166534	Complete
ENSG00000141252.15	Multi-tissue	LUMPY_DUP_79179	17:127520-751034	Complete
ENSG00000167699.9	Multi-tissue,Tissue-restricted	LUMPY_DUP_79179	17:127520-751034	Complete
ENSG00000171861.6	Multi-tissue,Tissue-restricted	LUMPY_DUP_79179	17:127520-751034	Complete
ENSG00000179409.6	Tissue-restricted	LUMPY_DUP_79179	17:127520-751034	Complete
ENSG00000262061.1	Tissue-restricted	LUMPY_DUP_79179	17:127520-751034	Complete
ENSG00000262708.1	Tissue-restricted	LUMPY_DUP_79179	17:127520-751034	Complete
ENSG00000262905.1	Tissue-restricted	LUMPY_DUP_79179	17:127520-751034	Complete
ENSG00000262920.1	Tissue-restricted	LUMPY_DUP_79179	17:127520-751034	Complete
ENSG00000262003.1	Multi-tissue,Tissue-restricted	LUMPY_DUP_79195	17:699695-822207	Complete
ENSG00000197417.7	Multi-tissue	LUMPY_DEL_40427	17:3511116-3516297	Partial
ENSG00000227495.1	Tissue-restricted	LUMPY_DUP_79234	17:4919677-4930724	Complete
ENSG00000170291.10	Multi-tissue,Tissue-restricted	LUMPY_DEL_40529	17:7157163-7172944	Partial
ENSG00000181856.10	Tissue-restricted	LUMPY_DEL_40529	17:7157163-7172944	Noncoding
ENSG00000263342.1	Tissue-restricted	LUMPY_DEL_40529	17:7157163-7172944	Noncoding
ENSG00000170037.9	Multi-tissue,Tissue-restricted	LUMPY_DUP_79253	17:7827572-7858803	Complete
ENSG00000170043.7	Multi-tissue	LUMPY_DUP_79253	17:7827572-7858803	Complete
ENSG00000252349.1	Tissue-restricted	LUMPY_DEL_40768	17:19534981-19539219	Noncoding
ENSG00000231645.2	Tissue-restricted	GS_DUP_CNV_17_20459158_20485593	17:20459158-20485593	Noncoding
ENSG00000266369.1	Tissue-restricted	GS_MIXED_CNV_17_20798391_20800637	17:20798391-20800637	Noncoding
ENSG00000007202.10	Tissue-restricted	MELT_ALU_17_26965834	17:26965833-26965834	Noncoding
ENSG00000109118.9	Multi-tissue,Tissue-restricted	MELT_ALU_17_27237248	17:27237247-27237248	Partial
ENSG00000265845.2	Tissue-restricted	MELT_ALU_17_27237248	17:27237247-27237248	Noncoding
ENSG00000265908.1	Tissue-restricted	MELT_ALU_17_27237248	17:27237247-27237248	Noncoding
ENSG00000264943.1	Tissue-restricted	LUMPY_DEL_40917	17:28990377-28992054	Noncoding
ENSG00000266942.1	Tissue-restricted	LUMPY_DEL_41013	17:35737822-35738803	Noncoding
ENSG00000174093.6	Multi-tissue	LUMPY_DEL_41024	17:36406051-36419037	Partial
ENSG00000013306.11	Multi-tissue,Tissue-restricted	LUMPY_DEL_41149	17:42397227-42399338	Partial
ENSG00000108309.8	Tissue-restricted	LUMPY_DEL_41149	17:42397227-42399338	Noncoding
ENSG00000267750.1	Multi-tissue,Tissue-restricted	LUMPY_DEL_41149	17:42397227-42399338	Noncoding
ENSG00000199492.1	Tissue-restricted	LUMPY_BND_41244_2	17:47995116-47995117	Noncoding
ENSG00000199492.1	Tissue-restricted	LUMPY_BND_79423_2	17:47995702-47995703	Noncoding
ENSG00000265052.1	Tissue-restricted	LUMPY_DEL_41526	17:65963838-65965750	Noncoding
ENSG00000237854.3	Multi-tissue	LUMPY_DEL_41530	17:66090339-66108236	Partial
ENSG00000267023.1	Multi-tissue,Tissue-restricted	LUMPY_DEL_41530	17:66090339-66108236	Noncoding
ENSG00000267352.1	Multi-tissue	LUMPY_DEL_41530	17:66090339-66108236	Noncoding
ENSG00000133195.7	Multi-tissue	LUMPY_DEL_41581	17:70637730-70756264	Partial
ENSG00000227036.2	Tissue-restricted	LUMPY_DEL_41581	17:70637730-70756264	Noncoding
ENSG00000243514.2	Multi-tissue,Tissue-restricted	LUMPY_DEL_41581	17:70637730-70756264	Noncoding
ENSG00000265342.1	Tissue-restricted	LUMPY_DEL_41641	17:73411441-73412694	Noncoding
ENSG00000141569.6	Multi-tissue	LUMPY_DUP_79501	17:73858492-73925898	Complete
ENSG00000204316.8	Multi-tissue,Tissue-restricted	LUMPY_DUP_79501	17:73858492-73925898	Complete
ENSG00000257949.2	Tissue-restricted	LUMPY_DEL_41658	17:74026316-74027453	Noncoding
ENSG00000232083.2	Tissue-restricted	LUMPY_BND_41823_1	17:78564252-78564253	Noncoding
ENSG00000232083.2	Tissue-restricted	GS_DEL_CNV_17_78569367_78574317	17:78569367-78574317	Noncoding
ENSG00000232083.2	Tissue-restricted	LUMPY_BND_91028_1	17:78569593-78569594	Noncoding
ENSG00000232083.2	Tissue-restricted	LUMPY_BND_41823_2	17:78574402-78574403	Noncoding
ENSG00000232083.2	Tissue-restricted	LUMPY_BND_91028_2	17:78586409-78586410	Noncoding
ENSG00000261924.1	Tissue-restricted	MELT_ALU_17_78894106	17:78894105-78894106	Noncoding
ENSG00000261924.1	Tissue-restricted	LUMPY_DEL_41845	17:78957249-78958359	Noncoding
ENSG00000184009.5	Multi-tissue	LUMPY_DUP_79577	17:79489066-79523849	Partial
ENSG00000185504.12	Multi-tissue	LUMPY_DUP_79577	17:79489066-79523849	Complete
ENSG00000181408.2	Tissue-restricted	GS_DUP_CNV_17_80321032_80362740	17:80321032-80362740	Complete
ENSG00000166479.5	Multi-tissue	MELT_ALU_18_66326471	18:66326470-66326471	Noncoding
ENSG00000133313.10	Multi-tissue,Tissue-restricted	LUMPY_DEL_43068	18:72104259-72172305	Partial
ENSG00000264015.1	Tissue-restricted	LUMPY_DEL_43143	18:75212160-75212244	Noncoding
ENSG00000240846.1	Tissue-restricted	LUMPY_DEL_43474	19:1345860-1347114	Noncoding
ENSG00000099875.10	Tissue-restricted	LUMPY_DEL_43508	19:2005114-2008281	Noncoding
ENSG00000267283.1	Multi-tissue	LUMPY_DEL_43511	19:2017763-2019224	Noncoding
ENSG00000172006.7	Multi-tissue,Tissue-restricted	LUMPY_DUP_79966	19:2832073-2848697	Partial
ENSG00000175691.8	Multi-tissue	MELT_ALU_19_2912710	19:2912709-2912710	Noncoding
ENSG00000131142.9	Multi-tissue,Tissue-restricted	LUMPY_DEL_43844	19:8079059-8089931	Noncoding
ENSG00000142449.8	Tissue-restricted	LUMPY_BND_6373_2	19:8250027-8250028	Noncoding
ENSG00000188000.2	Multi-tissue	LUMPY_BND_43910_1	19:9291748-9291749	Noncoding
ENSG00000267418.1	Tissue-restricted	LUMPY_BND_43910_1	19:9291748-9291749	Noncoding
ENSG00000267490.1	Tissue-restricted	LUMPY_DEL_43920	19:9863578-9871837	Noncoding
ENSG00000267612.1	Multi-tissue,Tissue-restricted	LUMPY_DEL_43920	19:9863578-9871837	Noncoding
ENSG00000180739.12	Tissue-restricted	LUMPY_DEL_43940	19:10626379-10627020	Noncoding
ENSG00000105518.9	Multi-tissue,Tissue-restricted	LUMPY_DEL_43958	19:11405217-11469459	Complete
ENSG00000105520.6	Multi-tissue,Tissue-restricted	LUMPY_DEL_43958	19:11405217-11469459	Partial
ENSG00000183401.7	Multi-tissue,Tissue-restricted	LUMPY_DEL_43958	19:11405217-11469459	Complete
ENSG00000223547.5	Multi-tissue	LUMPY_DEL_43977	19:12172886-12180602	Partial
ENSG00000252546.1	Tissue-restricted	LUMPY_DEL_43979	19:12209651-12214995	Noncoding
ENSG00000266913.1	Tissue-restricted	LUMPY_DUP_80106	19:14459999-14497082	Partial
ENSG00000131355.10	Multi-tissue,Tissue-restricted	LUMPY_DEL_44064	19:14752378-14863165	Partial
ENSG00000160961.7	Multi-tissue,Tissue-restricted	LUMPY_DEL_44064	19:14752378-14863165	Complete
ENSG00000269678.1	Tissue-restricted	MELT_ALU_19_14998616	19:14998615-14998616	Noncoding
ENSG00000268985.1	Tissue-restricted	LUMPY_DEL_44133	19:17141630-17145533	Noncoding
ENSG00000241172.2	Tissue-restricted	LUMPY_DUP_80139	19:19070548-19073462	Noncoding
ENSG00000269019.1	Tissue-restricted	LUMPY_DUP_80139	19:19070548-19073462	Noncoding
ENSG00000160229.7	Multi-tissue,Tissue-restricted	LUMPY_DUP_80152	19:20828690-20995551	Complete
ENSG00000269779.1	Multi-tissue,Tissue-restricted	LUMPY_DUP_80152	19:20828690-20995551	Complete
ENSG00000269845.1	Tissue-restricted	LUMPY_DEL_44306	19:21984083-21984447	Noncoding
ENSG00000160321.10	Tissue-restricted	LUMPY_DEL_44310	19:22155169-22155754	Partial
ENSG00000167232.9	Multi-tissue,Tissue-restricted	LUMPY_DEL_44356	19:23541550-23630953	Partial
ENSG00000197372.5	Multi-tissue,Tissue-restricted	LUMPY_DEL_44372	19:23803271-23803745	Noncoding
ENSG00000267528.1	Tissue-restricted	LUMPY_DEL_44489	19:29430563-29433491	Noncoding
ENSG00000186020.8	Tissue-restricted	LUMPY_DEL_44625	19:37011603-37012718	Noncoding
ENSG00000234465.6	Multi-tissue	LUMPY_DEL_44854	19:44083557-44084847	Partial
ENSG00000124449.6	Tissue-restricted	LUMPY_DEL_44861	19:44226281-44230605	Noncoding
ENSG00000105771.9	Multi-tissue,Tissue-restricted	LUMPY_DEL_44862	19:44257755-44260073	Partial
ENSG00000159915.8	Multi-tissue,Tissue-restricted	MELT_LINE1_19_44735955	19:44735954-44735955	Noncoding
ENSG00000269729.1	Tissue-restricted	MELT_ALU_19_46685708	19:46685707-46685708	Noncoding
ENSG00000024422.7	Multi-tissue,Tissue-restricted	LUMPY_DEL_44963	19:48214202-48252342	Complete
ENSG00000105373.14	Multi-tissue,Tissue-restricted	LUMPY_DEL_44963	19:48214202-48252342	Partial
ENSG00000105552.10	Multi-tissue,Tissue-restricted	LUMPY_DEL_44995	19:49296648-49298956	Partial
ENSG00000206758.1	Multi-tissue,Tissue-restricted	LUMPY_DEL_44995	19:49296648-49298956	Noncoding
ENSG00000129450.4	Multi-tissue	LUMPY_DEL_45090	19:51642177-51642256	Noncoding
ENSG00000168995.9	Multi-tissue	LUMPY_DEL_45090	19:51642177-51642256	Noncoding
ENSG00000267990.1	Multi-tissue	LUMPY_DEL_45090	19:51642177-51642256	Noncoding
ENSG00000268520.1	Tissue-restricted	LUMPY_BND_9258_2	19:51906660-51906661	Noncoding
ENSG00000167555.9	Multi-tissue,Tissue-restricted	LUMPY_DUP_80412	19:52871602-52970915	Complete
ENSG00000221923.4	Multi-tissue,Tissue-restricted	LUMPY_DUP_80412	19:52871602-52970915	Complete
ENSG00000258405.5	Tissue-restricted	LUMPY_DUP_80412	19:52871602-52970915	Partial
ENSG00000269834.1	Multi-tissue,Tissue-restricted	LUMPY_DUP_80412	19:52871602-52970915	Complete
ENSG00000269825.1	Multi-tissue,Tissue-restricted	LUMPY_DEL_45124	19:53179259-53180916	Noncoding
ENSG00000189190.7	Multi-tissue	LUMPY_BND_45128_1	19:53295716-53295717	Noncoding
ENSG00000197497.6	Multi-tissue,Tissue-restricted	LUMPY_DUP_80443	19:53680313-53711600	Partial
ENSG00000269051.1	Multi-tissue,Tissue-restricted	LUMPY_DUP_80443	19:53680313-53711600	Partial
ENSG00000267809.1	Multi-tissue	LUMPY_BND_3923_2	19:53697542-53697543	Noncoding
ENSG00000196417.8	Multi-tissue,Tissue-restricted	LUMPY_DEL_45176	19:53874179-53949120	Complete
ENSG00000203326.5	Multi-tissue	LUMPY_DEL_45176	19:53874179-53949120	Partial
ENSG00000241015.2	Multi-tissue	LUMPY_DEL_45176	19:53874179-53949120	Complete
ENSG00000239961.2	Tissue-restricted	LUMPY_DUP_80486	19:54744218-54848272	Partial
ENSG00000088053.7	Multi-tissue,Tissue-restricted	MELT_ALU_19_55571678	19:55571677-55571678	Noncoding
ENSG00000267507.1	Multi-tissue,Tissue-restricted	LUMPY_DEL_45285	19:55643678-55654430	Noncoding
ENSG00000240225.6	Multi-tissue	LUMPY_DEL_45356	19:56864108-56883803	Partial
ENSG00000268182.1	Tissue-restricted	LUMPY_BND_45361_1	19:57151759-57151760	Noncoding
ENSG00000268182.1	Tissue-restricted	LUMPY_BND_45361_2	19:57152327-57152328	Noncoding
ENSG00000186272.8	Multi-tissue	LUMPY_DEL_45390	19:57917125-57929076	Partial
ENSG00000099326.4	Multi-tissue,Tissue-restricted	LUMPY_DEL_45423	19:59077299-59088889	Partial
ENSG00000213753.6	Tissue-restricted	LUMPY_DEL_45423	19:59077299-59088889	Partial
ENSG00000125818.13	Multi-tissue	LUMPY_DUP_81441	20:977944-1187912	Complete
ENSG00000125772.8	Multi-tissue	LUMPY_DUP_81460	20:5623957-5631561	Noncoding
ENSG00000149346.10	Multi-tissue,Tissue-restricted	LUMPY_DEL_49623	20:10598563-10611063	Partial
ENSG00000100997.14	Multi-tissue	LUMPY_DUP_81546	20:25026337-25480916	Complete
ENSG00000101003.8	Multi-tissue,Tissue-restricted	LUMPY_DUP_81546	20:25026337-25480916	Complete
ENSG00000197586.8	Multi-tissue	LUMPY_DUP_81546	20:25026337-25480916	Complete
ENSG00000131059.7	Tissue-restricted	LUMPY_DEL_49968	20:31768492-31777614	Noncoding
ENSG00000131059.7	Tissue-restricted	LUMPY_BND_92336_1	20:31768493-31768494	Noncoding
ENSG00000131059.7	Tissue-restricted	LUMPY_BND_92336_2	20:31776570-31776571	Noncoding
ENSG00000269202.1	Tissue-restricted	LUMPY_DUP_81584	20:33789326-33790992	Partial
ENSG00000101084.12	Multi-tissue	LUMPY_DUP_81587	20:35233225-35238634	Partial
ENSG00000080839.7	Multi-tissue	LUMPY_DEL_50040	20:35713006-35721921	Partial
ENSG00000101104.8	Multi-tissue	LUMPY_DUP_81610	20:43523057-43571493	Partial
ENSG00000124116.14	Multi-tissue,Tissue-restricted	LUMPY_DUP_81613	20:44378750-44429687	Partial
ENSG00000231742.1	Tissue-restricted	LUMPY_DUP_81629	20:48771354-48799941	Complete
ENSG00000196132.7	Tissue-restricted	LUMPY_DEL_50629	20:62885229-62886301	Noncoding
ENSG00000203880.7	Multi-tissue,Tissue-restricted	LUMPY_DEL_50629	20:62885229-62886301	Noncoding
ENSG00000155307.13	Tissue-restricted	LUMPY_DUP_81774	21:15907411-15933035	Partial
ENSG00000199030.1	Tissue-restricted	LUMPY_DEL_50722	21:17943645-17944602	Noncoding
ENSG00000142192.16	Multi-tissue,Tissue-restricted	LUMPY_DEL_50880	21:27185635-27450595	Partial
ENSG00000235514.1	Multi-tissue,Tissue-restricted	LUMPY_DEL_50880	21:27185635-27450595	Noncoding
ENSG00000156273.11	Multi-tissue,Tissue-restricted	LUMPY_DEL_50915	21:30685575-31321804	Partial
ENSG00000205670.6	Multi-tissue,Tissue-restricted	LUMPY_DUP_81824	21:35722419-35906594	Complete
ENSG00000157538.9	Multi-tissue,Tissue-restricted	LUMPY_DUP_81829	21:38575356-38667015	Complete
ENSG00000237338.1	Multi-tissue,Tissue-restricted	LUMPY_DEL_51330	21:47509342-47561107	Noncoding
ENSG00000160284.10	Multi-tissue	LUMPY_DEL_51337	21:47575992-47576244	Noncoding
ENSG00000215424.5	Tissue-restricted	LUMPY_BND_18247_2	21:47723660-47723661	Noncoding
ENSG00000239415.1	Multi-tissue	LUMPY_BND_18247_2	21:47723660-47723661	Noncoding
ENSG00000272954.1	Multi-tissue,Tissue-restricted	LUMPY_DUP_81988	22:22009313-22021006	Complete
ENSG00000272733.1	Multi-tissue,Tissue-restricted	LUMPY_DEL_51560	22:23878659-23880301	Noncoding
ENSG00000244723.3	Multi-tissue,Tissue-restricted	LUMPY_DUP_82035	22:23993895-23997563	Partial
ENSG00000224124.2	Tissue-restricted	GS_DEL_CNV_22_25049334_25052525	22:25049334-25052525	Partial
ENSG00000233521.1	Tissue-restricted	LUMPY_DUP_82072	22:27582522-27602080	Noncoding
ENSG00000183765.16	Multi-tissue,Tissue-restricted	LUMPY_DUP_82077	22:29056735-29128450	Partial
ENSG00000128309.12	Multi-tissue,Tissue-restricted	LUMPY_DEL_51822	22:37415327-37420693	Partial
ENSG00000128311.9	Multi-tissue	LUMPY_DEL_51822	22:37415327-37420693	Partial
ENSG00000272582.1	Multi-tissue,Tissue-restricted	LUMPY_DEL_51845	22:38344460-38347158	Partial
ENSG00000100372.10	Multi-tissue,Tissue-restricted	LUMPY_DEL_51896	22:41162090-41169373	Partial
ENSG00000100395.10	Multi-tissue,Tissue-restricted	LUMPY_DUP_82114	22:41571892-41814441	Complete
ENSG00000100399.11	Tissue-restricted	LUMPY_DUP_82114	22:41571892-41814441	Complete
ENSG00000100401.15	Multi-tissue,Tissue-restricted	LUMPY_DUP_82114	22:41571892-41814441	Complete
ENSG00000100403.10	Multi-tissue,Tissue-restricted	LUMPY_DUP_82114	22:41571892-41814441	Complete
ENSG00000215771.2	Multi-tissue,Tissue-restricted	LUMPY_DUP_82114	22:41571892-41814441	Complete
ENSG00000231993.1	Multi-tissue,Tissue-restricted	LUMPY_DUP_82114	22:41571892-41814441	Partial
ENSG00000235513.1	Tissue-restricted	LUMPY_DUP_82114	22:41571892-41814441	Complete
ENSG00000198911.7	Tissue-restricted	LUMPY_DEL_51920	22:42301864-42304131	Partial
ENSG00000234965.1	Multi-tissue,Tissue-restricted	LUMPY_DEL_51920	22:42301864-42304131	Noncoding
ENSG00000100299.13	Multi-tissue	LUMPY_DEL_52278	22:51053124-51055479	Noncoding

## Sheet: Controls
gene_id	gene_category	associated_sv	sv_coordinates	coding_consequence
ENSG00000271811.1	Control	GS_DEL_CNV_1_170559083_170599238	1:170559083-170599238	Noncoding
ENSG00000201044.1	Control	GS_DEL_CNV_2_231571086_231602249	2:231571086-231602249	Noncoding
ENSG00000221275.1	Control	GS_DEL_CNV_4_9504161_9520394	4:9504161-9520394	Noncoding
ENSG00000063438.12	Control	GS_DEL_CNV_5_295201_296490	5:295201-296490	Noncoding
ENSG00000154162.9	Control	GS_DEL_CNV_5_22117717_22122799	5:22117717-22122799	Noncoding
ENSG00000222560.1	Control	GS_DEL_CNV_5_25997097_26002593	5:25997097-26002593	Noncoding
ENSG00000248555.2	Control	GS_DEL_CNV_5_89447077_89450493	5:89447077-89450493	Noncoding
ENSG00000156475.14	Control	GS_DEL_CNV_5_146237298_146242134	5:146237298-146242134	Noncoding
ENSG00000078579.8	Control	GS_DEL_CNV_8_16812858_16829581	8:16812858-16829581	Noncoding
ENSG00000256905.1	Control	GS_DEL_CNV_8_41842977_41844197	8:41842977-41844197	Noncoding
ENSG00000254342.1	Control	GS_DEL_CNV_8_43172695_43187859	8:43172695-43187859	Noncoding
ENSG00000254538.1	Control	GS_DEL_CNV_8_74586603_74594488	8:74586603-74594488	Partial
ENSG00000202172.1	Control	GS_DEL_CNV_9_588957_598032	9:588957-598032	Noncoding
ENSG00000202172.1	Control	GS_DEL_CNV_9_590582_595607	9:590582-595607	Noncoding
ENSG00000136867.6	Control	GS_DEL_CNV_9_115852326_115865166	9:115852326-115865166	Noncoding
ENSG00000182531.7	Control	GS_DEL_CNV_10_15063093_15067328	10:15063093-15067328	Noncoding
ENSG00000228547.5	Control	GS_DEL_CNV_10_15063093_15067328	10:15063093-15067328	Noncoding
ENSG00000237470.2	Control	GS_DEL_CNV_10_15063093_15067328	10:15063093-15067328	Partial
ENSG00000204038.3	Control	GS_DEL_CNV_10_81986976_81994127	10:81986976-81994127	Noncoding
ENSG00000234319.1	Control	GS_DEL_CNV_10_81986976_81994127	10:81986976-81994127	Noncoding
ENSG00000223761.1	Control	GS_DEL_CNV_10_89358714_89375076	10:89358714-89375076	Partial
ENSG00000138109.9	Control	GS_DEL_CNV_10_96781413_96784379	10:96781413-96784379	Noncoding
ENSG00000138115.9	Control	GS_DEL_CNV_10_96781413_96784379	10:96781413-96784379	Noncoding
ENSG00000260863.1	Control	GS_DEL_CNV_10_96781413_96784379	10:96781413-96784379	Noncoding
ENSG00000152266.2	Control	GS_DEL_CNV_11_13530295_13536027	11:13530295-13536027	Noncoding
ENSG00000264603.1	Control	GS_DEL_CNV_11_18400942_18401942	11:18400942-18401942	Noncoding
ENSG00000255186.1	Control	GS_DEL_CNV_11_36429088_36435328	11:36429088-36435328	Noncoding
ENSG00000149021.2	Control	GS_DEL_CNV_11_62133401_62142731	11:62133401-62142731	Noncoding
ENSG00000151136.10	Control	GS_DEL_CNV_12_107693960_107704259	12:107693960-107704259	Noncoding
ENSG00000225352.1	Control	GS_DEL_CNV_13_57890705_57955640	13:57890705-57955640	Noncoding
ENSG00000234421.2	Control	GS_DEL_CNV_13_57890705_57955640	13:57890705-57955640	Noncoding
ENSG00000265885.1	Control	GS_DEL_CNV_13_110692194_110702651	13:110692194-110702651	Noncoding
ENSG00000187806.3	Control	GS_DEL_CNV_15_72719301_72723551	15:72719301-72723551	Noncoding
ENSG00000221247.1	Control	GS_DEL_CNV_15_84928576_84943234	15:84928576-84943234	Noncoding
ENSG00000259633.1	Control	GS_DEL_CNV_15_84928576_84943234	15:84928576-84943234	Noncoding
ENSG00000221247.1	Control	GS_DEL_CNV_15_84949513_84953463	15:84949513-84953463	Complete
ENSG00000259633.1	Control	GS_DEL_CNV_15_84949513_84953463	15:84949513-84953463	Noncoding
ENSG00000154227.9	Control	GS_DEL_CNV_15_100961639_100975978	15:100961639-100975978	Noncoding
ENSG00000066813.10	Control	GS_DEL_CNV_16_20501916_20533650	16:20501916-20533650	Noncoding
ENSG00000262995.1	Control	GS_DEL_CNV_16_20501916_20533650	16:20501916-20533650	Noncoding
ENSG00000239038.1	Control	GS_DEL_CNV_16_48625223_48648757	16:48625223-48648757	Noncoding
ENSG00000259912.1	Control	GS_DEL_CNV_16_48625223_48648757	16:48625223-48648757	Noncoding
ENSG00000272545.1	Control	GS_DEL_CNV_16_48625223_48648757	16:48625223-48648757	Noncoding
ENSG00000267038.1	Control	GS_DEL_CNV_18_59342686_59349856	18:59342686-59349856	Partial
ENSG00000150636.11	Control	GS_DEL_CNV_18_66448356_66454735	18:66448356-66454735	Noncoding
ENSG00000197408.4	Control	GS_DEL_CNV_19_41455166_41456597	19:41455166-41456597	Noncoding
ENSG00000239395.1	Control	GS_DUP_CNV_1_247830848_247846820	1:247830848-247846820	Noncoding
ENSG00000241128.1	Control	GS_DUP_CNV_1_247830848_247846820	1:247830848-247846820	Noncoding
ENSG00000239395.1	Control	GS_DUP_CNV_1_247856571_247864657	1:247856571-247864657	Noncoding
ENSG00000241128.1	Control	GS_DUP_CNV_1_247856571_247864657	1:247856571-247864657	Noncoding
ENSG00000239395.1	Control	GS_DUP_CNV_1_247866783_247883599	1:247866783-247883599	Partial
ENSG00000241128.1	Control	GS_DUP_CNV_1_247866783_247883599	1:247866783-247883599	Noncoding
ENSG00000239395.1	Control	GS_DUP_CNV_1_247890836_247936029	1:247890836-247936029	Noncoding
ENSG00000241128.1	Control	GS_DUP_CNV_1_247890836_247936029	1:247890836-247936029	Noncoding
ENSG00000177275.3	Control	GS_DUP_CNV_1_248057492_248072526	1:248057492-248072526	Noncoding
ENSG00000224830.2	Control	GS_DUP_CNV_1_248057492_248072526	1:248057492-248072526	Noncoding
ENSG00000250361.2	Control	GS_DUP_CNV_4_144925308_144928503	4:144925308-144928503	Noncoding
ENSG00000230106.1	Control	GS_DUP_CNV_8_6928531_6992127	8:6928531-6992127	Noncoding
ENSG00000207693.1	Control	GS_DUP_CNV_9_140777254_140783662	9:140777254-140783662	Noncoding
ENSG00000232965.1	Control	GS_DUP_CNV_10_81286732_81292594	10:81286732-81292594	Noncoding
ENSG00000241317.1	Control	GS_DUP_CNV_10_81286732_81292594	10:81286732-81292594	Noncoding
ENSG00000271985.1	Control	GS_DUP_CNV_10_81286732_81292594	10:81286732-81292594	Noncoding
ENSG00000255042.1	Control	GS_DUP_CNV_11_50263942_50304049	11:50263942-50304049	Noncoding
ENSG00000174957.1	Control	GS_DUP_CNV_11_55037140_56010494	11:55037140-56010494	Complete
ENSG00000181780.3	Control	GS_DUP_CNV_11_55037140_56010494	11:55037140-56010494	Complete
ENSG00000181939.2	Control	GS_DUP_CNV_11_55037140_56010494	11:55037140-56010494	Complete
ENSG00000206638.1	Control	GS_DUP_CNV_11_72552225_72639030	11:72552225-72639030	Complete
ENSG00000272435.1	Control	GS_DUP_CNV_12_34218516_34426730	12:34218516-34426730	Complete
ENSG00000225760.1	Control	GS_DUP_CNV_13_111678722_111725358	13:111678722-111725358	Noncoding
ENSG00000197616.7	Control	GS_DUP_CNV_14_23873809_23908490	14:23873809-23908490	Partial
ENSG00000075413.13	Control	GS_DUP_CNV_14_104001411_104010072	14:104001411-104010072	Noncoding
ENSG00000200478.1	Control	GS_DUP_CNV_15_25456213_25508743	15:25456213-25508743	Complete
ENSG00000200503.1	Control	GS_DUP_CNV_15_25456213_25508743	15:25456213-25508743	Noncoding
ENSG00000200638.1	Control	GS_DUP_CNV_15_25456213_25508743	15:25456213-25508743	Complete
ENSG00000200680.1	Control	GS_DUP_CNV_15_25456213_25508743	15:25456213-25508743	Noncoding
ENSG00000201143.1	Control	GS_DUP_CNV_15_25456213_25508743	15:25456213-25508743	Complete
ENSG00000201326.1	Control	GS_DUP_CNV_15_25456213_25508743	15:25456213-25508743	Noncoding
ENSG00000201331.1	Control	GS_DUP_CNV_15_25456213_25508743	15:25456213-25508743	Complete
ENSG00000201943.1	Control	GS_DUP_CNV_15_25456213_25508743	15:25456213-25508743	Noncoding
ENSG00000270814.1	Control	GS_DUP_CNV_15_25456213_25508743	15:25456213-25508743	Noncoding
ENSG00000186297.7	Control	GS_DUP_CNV_15_27157256_27168881	15:27157256-27168881	Partial
ENSG00000259551.1	Control	GS_DUP_CNV_15_85092073_85113198	15:85092073-85113198	Noncoding
ENSG00000180090.3	Control	GS_DUP_CNV_17_3182237_3195423	17:3182237-3195423	Partial
ENSG00000262670.1	Control	GS_DUP_CNV_17_3182237_3195423	17:3182237-3195423	Partial
ENSG00000232889.2	Control	GS_DUP_CNV_17_20482905_20492032	17:20482905-20492032	Noncoding
ENSG00000215964.1	Control	GS_DUP_CNV_17_41861097_41872375	17:41861097-41872375	Noncoding
ENSG00000231300.1	Control	GS_DUP_CNV_21_37006856_37014425	21:37006856-37014425	Noncoding
ENSG00000142156.10	Control	GS_DUP_CNV_21_47401478_47472631	21:47401478-47472631	Complete
ENSG00000188064.5	Control	GS_DUP_CNV_22_46371642_46405433	22:46371642-46405433	Partial
ENSG00000250361.2	Control	GS_MIXED_CNV_4_144885375_144924884	4:144885375-144924884	Partial
ENSG00000250361.2	Control	GS_MIXED_CNV_4_144909927_144926080	4:144909927-144926080	Partial
ENSG00000250361.2	Control	GS_MIXED_CNV_4_144911887_144938578	4:144911887-144938578	Partial
ENSG00000249275.1	Control	GS_MIXED_CNV_4_158555289_158557477	4:158555289-158557477	Noncoding
ENSG00000244146.1	Control	GS_MIXED_CNV_4_165863031_165871030	4:165863031-165871030	Noncoding
ENSG00000248329.1	Control	GS_MIXED_CNV_4_165863031_165871030	4:165863031-165871030	Noncoding
ENSG00000120436.3	Control	GS_MIXED_CNV_6_167613350_167616448	6:167613350-167616448	Noncoding
ENSG00000166984.7	Control	GS_MIXED_CNV_6_167613350_167616448	6:167613350-167616448	Noncoding
ENSG00000228648.1	Control	GS_MIXED_CNV_6_167613350_167616448	6:167613350-167616448	Noncoding
ENSG00000231720.1	Control	GS_MIXED_CNV_6_167613350_167616448	6:167613350-167616448	Noncoding
ENSG00000254342.1	Control	GS_MIXED_CNV_8_43164367_43181801	8:43164367-43181801	Noncoding
ENSG00000254801.1	Control	GS_MIXED_CNV_11_49077550_49103339	11:49077550-49103339	Complete
ENSG00000110218.4	Control	GS_MIXED_CNV_11_93901481_93910660	11:93901481-93910660	Noncoding
ENSG00000256745.1	Control	GS_MIXED_CNV_11_93901481_93910660	11:93901481-93910660	Noncoding
ENSG00000238615.1	Control	GS_MIXED_CNV_15_25134755_25142471	15:25134755-25142471	Complete
ENSG00000201812.1	Control	GS_MIXED_CNV_21_15392841_15399254	21:15392841-15399254	Noncoding
ENSG00000215559.4	Control	GS_MIXED_CNV_21_15392841_15399254	21:15392841-15399254	Noncoding
ENSG00000099937.6	Control	GS_MIXED_CNV_22_21075603_21084166	22:21075603-21084166	Noncoding
ENSG00000217261.4	Control	GS_MIXED_CNV_22_21075603_21084166	22:21075603-21084166	Noncoding
ENSG00000235062.4	Control	GS_MIXED_CNV_22_21075603_21084166	22:21075603-21084166	Noncoding
ENSG00000225603.3	Control	LUMPY_BND_728_1	1:146566969-146566970	Noncoding
ENSG00000227242.2	Control	LUMPY_BND_728_1	1:146566969-146566970	Noncoding
ENSG00000222831.1	Control	LUMPY_BND_1627_1	1:235981480-235981481	Noncoding
ENSG00000252056.1	Control	LUMPY_BND_1627_1	1:235981480-235981481	Noncoding
ENSG00000225544.1	Control	LUMPY_BND_1627_2	22:22221918-22221919	Noncoding
ENSG00000169760.13	Control	LUMPY_BND_1857_2	3:173755855-173755856	Noncoding
ENSG00000169760.13	Control	LUMPY_BND_1858_2	3:173755854-173755855	Noncoding
ENSG00000201532.1	Control	LUMPY_BND_2246_2	5:138391960-138391961	Noncoding
ENSG00000201532.1	Control	LUMPY_BND_2247_2	5:138392108-138392109	Noncoding
ENSG00000009307.11	Control	LUMPY_BND_2509_1	1:115313195-115313196	Noncoding
ENSG00000163866.8	Control	LUMPY_BND_2754_1	1:35304960-35304961	Noncoding
ENSG00000227416.2	Control	LUMPY_BND_2894_1	1:38205265-38205266	Noncoding
ENSG00000238871.1	Control	LUMPY_BND_2894_1	1:38205265-38205266	Noncoding
ENSG00000221611.1	Control	LUMPY_BND_3390_2	12:13081123-13081124	Noncoding
ENSG00000212572.1	Control	LUMPY_BND_3794_2	18:9601430-9601431	Noncoding
ENSG00000264796.1	Control	LUMPY_BND_4472_2	15:90410083-90410084	Noncoding
ENSG00000264966.1	Control	LUMPY_BND_4472_2	15:90410083-90410084	Noncoding
ENSG00000265095.1	Control	LUMPY_BND_5274_2	17:16342639-16342640	Noncoding
ENSG00000184029.5	Control	LUMPY_BND_6027_2	21:39435882-39435883	Noncoding
ENSG00000259396.1	Control	LUMPY_BND_6169_2	15:41674005-41674006	Noncoding
ENSG00000241130.1	Control	LUMPY_BND_6832_1	15:51074577-51074578	Noncoding
ENSG00000140854.8	Control	LUMPY_BND_7041_1	16:57810327-57810328	Noncoding
ENSG00000233213.1	Control	LUMPY_BND_7041_2	21:39130448-39130449	Noncoding
ENSG00000140854.8	Control	LUMPY_BND_7042_1	16:57810650-57810651	Noncoding
ENSG00000233213.1	Control	LUMPY_BND_7042_2	21:39130454-39130455	Noncoding
ENSG00000101435.4	Control	LUMPY_BND_7377_2	20:23541602-23541603	Noncoding
ENSG00000218537.1	Control	LUMPY_BND_7802_2	22:24195866-24195867	Noncoding
ENSG00000273295.1	Control	LUMPY_BND_7802_2	22:24195866-24195867	Noncoding
ENSG00000185013.12	Control	LUMPY_BND_8511_1	2:18753021-18753022	Noncoding
ENSG00000207170.1	Control	LUMPY_BND_8511_1	2:18753021-18753022	Noncoding
ENSG00000168398.5	Control	LUMPY_BND_8661_2	14:96659674-96659675	Noncoding
ENSG00000168398.5	Control	LUMPY_BND_8662_2	14:96659814-96659815	Noncoding
ENSG00000231682.1	Control	LUMPY_BND_8959_1	2:235320117-235320118	Noncoding
ENSG00000262133.1	Control	LUMPY_BND_8959_2	17:822179-822180	Noncoding
ENSG00000199024.1	Control	LUMPY_BND_9276_2	20:3898210-3898211	Partial
ENSG00000125037.8	Control	LUMPY_BND_9488_2	3:10043986-10043987	Noncoding
ENSG00000201182.1	Control	LUMPY_BND_9488_2	3:10043986-10043987	Noncoding
ENSG00000269982.1	Control	LUMPY_BND_9488_2	3:10043986-10043987	Noncoding
ENSG00000244502.2	Control	LUMPY_BND_9494_2	3:13491554-13491555	Noncoding
ENSG00000233953.1	Control	LUMPY_BND_9496_1	2:60745071-60745072	Noncoding
ENSG00000233953.1	Control	LUMPY_BND_9497_1	2:60745077-60745078	Noncoding
ENSG00000242515.1	Control	LUMPY_BND_10331_1	2:234498766-234498767	Noncoding
ENSG00000103056.7	Control	LUMPY_BND_12032_2	16:68345924-68345925	Noncoding
ENSG00000172020.8	Control	LUMPY_BND_12046_1	3:115448752-115448753	Noncoding
ENSG00000231401.1	Control	LUMPY_BND_12438_1	3:8390390-8390391	Noncoding
ENSG00000253081.1	Control	LUMPY_BND_12438_1	3:8390390-8390391	Noncoding
ENSG00000231401.1	Control	LUMPY_BND_12439_1	3:8390394-8390395	Noncoding
ENSG00000253081.1	Control	LUMPY_BND_12439_1	3:8390394-8390395	Noncoding
ENSG00000221721.1	Control	LUMPY_BND_12665_2	5:28022751-28022752	Noncoding
ENSG00000221721.1	Control	LUMPY_BND_12666_2	5:28022749-28022750	Noncoding
ENSG00000226259.6	Control	LUMPY_BND_12699_2	5:69672996-69672997	Noncoding
ENSG00000121570.8	Control	LUMPY_BND_12742_1	3:109045959-109045960	Partial
ENSG00000230202.1	Control	LUMPY_BND_12927_2	6:118320093-118320094	Noncoding
ENSG00000171320.10	Control	LUMPY_BND_13150_2	8:27626534-27626535	Noncoding
ENSG00000202242.1	Control	LUMPY_BND_13150_2	8:27626534-27626535	Noncoding
ENSG00000238624.1	Control	LUMPY_BND_13150_2	8:27626534-27626535	Noncoding
ENSG00000171320.10	Control	LUMPY_BND_13151_2	8:27626551-27626552	Noncoding
ENSG00000202242.1	Control	LUMPY_BND_13151_2	8:27626551-27626552	Noncoding
ENSG00000238624.1	Control	LUMPY_BND_13151_2	8:27626551-27626552	Noncoding
ENSG00000243861.1	Control	LUMPY_BND_13175_1	3:154302125-154302126	Noncoding
ENSG00000258742.1	Control	LUMPY_BND_14139_2	14:93379084-93379085	Noncoding
ENSG00000186212.2	Control	LUMPY_BND_14844_1	4:77843282-77843283	Noncoding
ENSG00000249373.2	Control	LUMPY_BND_14901_1	4:113909328-113909329	Noncoding
ENSG00000249145.1	Control	LUMPY_BND_15050_1	4:8296301-8296302	Noncoding
ENSG00000248283.2	Control	LUMPY_BND_15269_1	4:42557127-42557128	Noncoding
ENSG00000248874.1	Control	LUMPY_BND_16046_1	5:24145925-24145926	Noncoding
ENSG00000199360.1	Control	LUMPY_BND_16654_2	6:111195988-111195989	Noncoding
ENSG00000172199.1	Control	LUMPY_BND_17387_2	11:56099288-56099289	Noncoding
ENSG00000239118.1	Control	LUMPY_BND_17907_2	16:70044160-70044161	Noncoding
ENSG00000238868.1	Control	LUMPY_BND_19003_1	7:140098308-140098309	Noncoding
ENSG00000255983.1	Control	LUMPY_BND_19075_2	12:5472503-5472504	Noncoding
ENSG00000256417.1	Control	LUMPY_BND_19075_2	12:5472503-5472504	Noncoding
ENSG00000255983.1	Control	LUMPY_BND_19171_2	12:5472486-5472487	Noncoding
ENSG00000256417.1	Control	LUMPY_BND_19171_2	12:5472486-5472487	Noncoding
ENSG00000229628.1	Control	LUMPY_BND_19470_1	7:46049779-46049780	Noncoding
ENSG00000258886.2	Control	LUMPY_BND_20958_2	14:31450384-31450385	Noncoding
ENSG00000258968.2	Control	LUMPY_BND_20958_2	14:31450384-31450385	Noncoding
ENSG00000141579.6	Control	LUMPY_BND_21199_2	17:80804601-80804602	Noncoding
ENSG00000251749.1	Control	LUMPY_BND_21622_2	10:21765073-21765074	Noncoding
ENSG00000154839.5	Control	LUMPY_BND_22259_2	18:47901416-47901417	Partial
ENSG00000227343.1	Control	LUMPY_BND_22339_2	20:18052693-18052694	Noncoding
ENSG00000196132.7	Control	LUMPY_BND_22377_2	20:62887062-62887063	Noncoding
ENSG00000200254.1	Control	LUMPY_BND_23865_1	1:43080441-43080442	Noncoding
ENSG00000200254.1	Control	LUMPY_BND_23865_2	1:43080923-43080924	Noncoding
ENSG00000203985.6	Control	LUMPY_BND_24034_2	1:54447608-54447609	Noncoding
ENSG00000132693.8	Control	LUMPY_BND_25170_1	1:159647943-159647944	Noncoding
ENSG00000132693.8	Control	LUMPY_BND_25170_2	1:159648417-159648418	Noncoding
ENSG00000189275.3	Control	LUMPY_BND_28598_1	10:133571674-133571675	Noncoding
ENSG00000189275.3	Control	LUMPY_BND_28598_2	10:133581136-133581137	Noncoding
ENSG00000198788.7	Control	LUMPY_BND_28909_1	11:1148671-1148672	Noncoding
ENSG00000198788.7	Control	LUMPY_BND_28909_2	11:1149155-1149156	Noncoding
ENSG00000255042.1	Control	LUMPY_BND_29795_1	11:50252716-50252717	Partial
ENSG00000255042.1	Control	LUMPY_BND_29795_2	11:50263972-50263973	Noncoding
ENSG00000207924.1	Control	LUMPY_BND_32356_1	12:54428538-54428539	Noncoding
ENSG00000207924.1	Control	LUMPY_BND_32356_2	12:54433393-54433394	Noncoding
ENSG00000151136.10	Control	LUMPY_BND_33042_1	12:107705145-107705146	Noncoding
ENSG00000151136.10	Control	LUMPY_BND_33042_2	12:107711065-107711066	Noncoding
ENSG00000126231.9	Control	LUMPY_BND_35245_2	13:113774939-113774940	Noncoding
ENSG00000258564.1	Control	LUMPY_BND_35404_1	14:20315081-20315082	Noncoding
ENSG00000165527.5	Control	LUMPY_BND_35888_1	14:50387251-50387252	Noncoding
ENSG00000251929.1	Control	LUMPY_BND_35888_1	14:50387251-50387252	Noncoding
ENSG00000258946.1	Control	LUMPY_BND_35888_1	14:50387251-50387252	Noncoding
ENSG00000165527.5	Control	LUMPY_BND_35888_2	14:50388427-50388428	Noncoding
ENSG00000251929.1	Control	LUMPY_BND_35888_2	14:50388427-50388428	Noncoding
ENSG00000258946.1	Control	LUMPY_BND_35888_2	14:50388427-50388428	Noncoding
ENSG00000253755.1	Control	LUMPY_BND_36884_2	14:106149425-106149426	Noncoding
ENSG00000240927.2	Control	LUMPY_BND_38480_2	15:102278226-102278227	Noncoding
ENSG00000237560.1	Control	LUMPY_BND_41549_1	17:67952924-67952925	Noncoding
ENSG00000237560.1	Control	LUMPY_BND_41549_2	17:67953223-67953224	Noncoding
ENSG00000154839.5	Control	LUMPY_BND_42708_1	18:47917665-47917666	Noncoding
ENSG00000154839.5	Control	LUMPY_BND_42708_2	18:47918466-47918467	Noncoding
ENSG00000080031.5	Control	LUMPY_BND_45288_1	19:55683522-55683523	Noncoding
ENSG00000063241.3	Control	LUMPY_BND_45288_2	19:55977764-55977765	Noncoding
ENSG00000207456.1	Control	LUMPY_BND_46583_1	2:53846178-53846179	Noncoding
ENSG00000180152.3	Control	LUMPY_BND_47388_1	2:113576320-113576321	Noncoding
ENSG00000221541.1	Control	LUMPY_BND_47388_1	2:113576320-113576321	Noncoding
ENSG00000180152.3	Control	LUMPY_BND_47388_2	2:113615933-113615934	Noncoding
ENSG00000221541.1	Control	LUMPY_BND_47388_2	2:113615933-113615934	Noncoding
ENSG00000232133.1	Control	LUMPY_BND_48584_1	2:201994869-201994870	Noncoding
ENSG00000232133.1	Control	LUMPY_BND_48584_2	2:201997749-201997750	Noncoding
ENSG00000232133.1	Control	LUMPY_BND_48586_1	2:201997857-201997858	Noncoding
ENSG00000232133.1	Control	LUMPY_BND_48586_2	2:202000692-202000693	Noncoding
ENSG00000235318.3	Control	LUMPY_BND_48590_1	2:202086553-202086554	Noncoding
ENSG00000082146.8	Control	LUMPY_BND_48590_2	2:202355449-202355450	Noncoding
ENSG00000125999.6	Control	LUMPY_BND_49971_1	20:31938312-31938313	Noncoding
ENSG00000125999.6	Control	LUMPY_BND_49971_2	20:31944229-31944230	Noncoding
ENSG00000196132.7	Control	LUMPY_BND_50630_1	20:62887223-62887224	Noncoding
ENSG00000196132.7	Control	LUMPY_BND_50630_2	20:62891292-62891293	Noncoding
ENSG00000196132.7	Control	LUMPY_BND_50631_1	20:62891627-62891628	Noncoding
ENSG00000196132.7	Control	LUMPY_BND_50631_2	20:62895778-62895779	Noncoding
ENSG00000196132.7	Control	LUMPY_BND_50637_1	20:62899363-62899364	Noncoding
ENSG00000196132.7	Control	LUMPY_BND_50637_2	20:62904573-62904574	Noncoding
ENSG00000144821.5	Control	LUMPY_BND_52768_2	3:108189908-108189909	Noncoding
ENSG00000238225.1	Control	LUMPY_BND_52812_1	3:25763103-25763104	Noncoding
ENSG00000121570.8	Control	LUMPY_BND_53954_1	3:109046873-109046874	Noncoding
ENSG00000121570.8	Control	LUMPY_BND_53954_2	3:109047735-109047736	Noncoding
ENSG00000239122.1	Control	LUMPY_BND_55356_1	3:195627111-195627112	Noncoding
ENSG00000260261.1	Control	LUMPY_BND_55356_1	3:195627111-195627112	Noncoding
ENSG00000239122.1	Control	LUMPY_BND_55356_2	3:195629054-195629055	Noncoding
ENSG00000260261.1	Control	LUMPY_BND_55356_2	3:195629054-195629055	Noncoding
ENSG00000201223.1	Control	LUMPY_BND_59642_1	5:36181716-36181717	Noncoding
ENSG00000207756.1	Control	LUMPY_BND_59642_1	5:36181716-36181717	Noncoding
ENSG00000201223.1	Control	LUMPY_BND_59642_2	5:36184352-36184353	Noncoding
ENSG00000207756.1	Control	LUMPY_BND_59642_2	5:36184352-36184353	Noncoding
ENSG00000251916.1	Control	LUMPY_BND_62385_1	6:32469640-32469641	Noncoding
ENSG00000229391.3	Control	LUMPY_BND_62385_2	6:32471565-32471566	Noncoding
ENSG00000251916.1	Control	LUMPY_BND_62385_2	6:32471565-32471566	Noncoding
ENSG00000199473.1	Control	LUMPY_BND_65430_1	7:17423655-17423656	Noncoding
ENSG00000213302.3	Control	LUMPY_BND_67128_1	7:121899860-121899861	Noncoding
ENSG00000213302.3	Control	LUMPY_BND_67128_2	7:121900499-121900500	Noncoding
ENSG00000238868.1	Control	LUMPY_BND_67388_1	7:140035305-140035306	Noncoding
ENSG00000238868.1	Control	LUMPY_BND_67388_2	7:140037083-140037084	Noncoding
ENSG00000238868.1	Control	LUMPY_BND_67396_1	7:140048568-140048569	Noncoding
ENSG00000238868.1	Control	LUMPY_BND_67396_2	7:140051072-140051073	Noncoding
ENSG00000156687.6	Control	LUMPY_BND_69006_1	8:35262438-35262439	Noncoding
ENSG00000156687.6	Control	LUMPY_BND_69006_2	8:35263061-35263062	Noncoding
ENSG00000176406.16	Control	LUMPY_BND_69990_1	8:105162502-105162503	Noncoding
ENSG00000176406.16	Control	LUMPY_BND_69990_2	8:105162853-105162854	Noncoding
ENSG00000171889.3	Control	LUMPY_BND_71131_1	9:21456059-21456060	Noncoding
ENSG00000171889.3	Control	LUMPY_BND_71131_2	9:21467484-21467485	Noncoding
ENSG00000265068.1	Control	LUMPY_BND_71962_1	9:104322154-104322155	Noncoding
ENSG00000265068.1	Control	LUMPY_BND_71962_2	9:104323280-104323281	Noncoding
ENSG00000199921.1	Control	LUMPY_BND_75496_1	1:77203760-77203761	Noncoding
ENSG00000237552.1	Control	LUMPY_BND_75496_1	1:77203760-77203761	Noncoding
ENSG00000199921.1	Control	LUMPY_BND_75496_2	1:77206226-77206227	Noncoding
ENSG00000237552.1	Control	LUMPY_BND_75496_2	1:77206226-77206227	Noncoding
ENSG00000252292.1	Control	LUMPY_BND_76229_1	10:87432680-87432681	Noncoding
ENSG00000252292.1	Control	LUMPY_BND_76229_2	10:87434044-87434045	Noncoding
ENSG00000189275.3	Control	LUMPY_BND_76385_1	10:133571486-133571487	Noncoding
ENSG00000189275.3	Control	LUMPY_BND_76385_2	10:133577013-133577014	Noncoding
ENSG00000207924.1	Control	LUMPY_BND_77306_1	12:54428420-54428421	Noncoding
ENSG00000182050.9	Control	LUMPY_BND_77375_1	12:86969725-86969726	Noncoding
ENSG00000126231.9	Control	LUMPY_BND_77861_2	13:113773908-113773909	Noncoding
ENSG00000165527.5	Control	LUMPY_BND_78032_1	14:50387246-50387247	Noncoding
ENSG00000251929.1	Control	LUMPY_BND_78032_1	14:50387246-50387247	Noncoding
ENSG00000258946.1	Control	LUMPY_BND_78032_1	14:50387246-50387247	Noncoding
ENSG00000165527.5	Control	LUMPY_BND_78032_2	14:50389183-50389184	Noncoding
ENSG00000251929.1	Control	LUMPY_BND_78032_2	14:50389183-50389184	Noncoding
ENSG00000258946.1	Control	LUMPY_BND_78032_2	14:50389183-50389184	Noncoding
ENSG00000211893.3	Control	LUMPY_BND_78236_1	14:106083271-106083272	Noncoding
ENSG00000253755.1	Control	LUMPY_BND_78236_1	14:106083271-106083272	Noncoding
ENSG00000211893.3	Control	LUMPY_BND_78236_2	14:106088474-106088475	Noncoding
ENSG00000253755.1	Control	LUMPY_BND_78236_2	14:106088474-106088475	Noncoding
ENSG00000268488.1	Control	LUMPY_BND_78598_2	15:44047493-44047494	Noncoding
ENSG00000199929.1	Control	LUMPY_BND_78921_1	16:26052129-26052130	Noncoding
ENSG00000154611.10	Control	LUMPY_BND_79694_1	18:23766444-23766445	Noncoding
ENSG00000154611.10	Control	LUMPY_BND_79694_2	18:23769591-23769592	Noncoding
ENSG00000090554.8	Control	LUMPY_BND_80391_1	19:49948347-49948348	Noncoding
ENSG00000161609.5	Control	LUMPY_BND_80391_1	19:49948347-49948348	Noncoding
ENSG00000199631.1	Control	LUMPY_BND_80391_1	19:49948347-49948348	Noncoding
ENSG00000090554.8	Control	LUMPY_BND_80391_2	19:49948654-49948655	Noncoding
ENSG00000161609.5	Control	LUMPY_BND_80391_2	19:49948654-49948655	Noncoding
ENSG00000199631.1	Control	LUMPY_BND_80391_2	19:49948654-49948655	Noncoding
ENSG00000237667.1	Control	LUMPY_BND_80556_1	2:842368-842369	Noncoding
ENSG00000234458.3	Control	LUMPY_BND_82571_1	3:125435907-125435908	Noncoding
ENSG00000234458.3	Control	LUMPY_BND_82571_2	3:125458469-125458470	Noncoding
ENSG00000201297.1	Control	LUMPY_BND_83250_1	4:126274059-126274060	Noncoding
ENSG00000171889.3	Control	LUMPY_BND_86506_1	9:21461285-21461286	Noncoding
ENSG00000171889.3	Control	LUMPY_BND_86506_2	9:21468203-21468204	Noncoding
ENSG00000234860.1	Control	LUMPY_BND_86681_1	9:102250555-102250556	Noncoding
ENSG00000234860.1	Control	LUMPY_BND_86681_2	9:102250938-102250939	Noncoding
ENSG00000236360.1	Control	LUMPY_BND_87840_1	1:53441561-53441562	Noncoding
ENSG00000264834.1	Control	LUMPY_BND_87840_1	1:53441561-53441562	Noncoding
ENSG00000265815.1	Control	LUMPY_BND_87840_1	1:53441561-53441562	Noncoding
ENSG00000236360.1	Control	LUMPY_BND_87840_2	1:53441924-53441925	Noncoding
ENSG00000264834.1	Control	LUMPY_BND_87840_2	1:53441924-53441925	Noncoding
ENSG00000265815.1	Control	LUMPY_BND_87840_2	1:53441924-53441925	Noncoding
ENSG00000236360.1	Control	LUMPY_BND_87841_1	1:53441565-53441566	Noncoding
ENSG00000264834.1	Control	LUMPY_BND_87841_1	1:53441565-53441566	Noncoding
ENSG00000265815.1	Control	LUMPY_BND_87841_1	1:53441565-53441566	Noncoding
ENSG00000236360.1	Control	LUMPY_BND_87841_2	1:53448855-53448856	Noncoding
ENSG00000265815.1	Control	LUMPY_BND_87841_2	1:53448855-53448856	Noncoding
ENSG00000163141.14	Control	LUMPY_BND_88046_1	1:151059704-151059705	Noncoding
ENSG00000163141.14	Control	LUMPY_BND_88046_2	1:151064501-151064502	Noncoding
ENSG00000163141.14	Control	LUMPY_BND_88047_1	1:151060323-151060324	Noncoding
ENSG00000163141.14	Control	LUMPY_BND_88047_2	1:151064457-151064458	Noncoding
ENSG00000132693.8	Control	LUMPY_BND_88088_1	1:159649834-159649835	Noncoding
ENSG00000132693.8	Control	LUMPY_BND_88088_2	1:159650376-159650377	Noncoding
ENSG00000200036.1	Control	LUMPY_BND_88100_1	1:167020497-167020498	Noncoding
ENSG00000238325.1	Control	LUMPY_BND_88100_1	1:167020497-167020498	Noncoding
ENSG00000200036.1	Control	LUMPY_BND_88100_2	1:167022029-167022030	Noncoding
ENSG00000238325.1	Control	LUMPY_BND_88100_2	1:167022029-167022030	Noncoding
ENSG00000229657.2	Control	LUMPY_BND_88164_1	1:204927580-204927581	Noncoding
ENSG00000229657.2	Control	LUMPY_BND_88164_2	1:204928958-204928959	Noncoding
ENSG00000229657.2	Control	LUMPY_BND_88165_1	1:204928424-204928425	Noncoding
ENSG00000229657.2	Control	LUMPY_BND_88165_2	1:204928973-204928974	Noncoding
ENSG00000271385.1	Control	LUMPY_BND_88692_1	10:93200206-93200207	Noncoding
ENSG00000271385.1	Control	LUMPY_BND_88692_2	10:93203416-93203417	Noncoding
ENSG00000206638.1	Control	LUMPY_BND_89104_1	11:72551596-72551597	Noncoding
ENSG00000206638.1	Control	LUMPY_BND_89104_2	11:72629358-72629359	Noncoding
ENSG00000118113.7	Control	LUMPY_BND_89153_1	11:102590155-102590156	Noncoding
ENSG00000118113.7	Control	LUMPY_BND_89153_2	11:102591213-102591214	Noncoding
ENSG00000118113.7	Control	LUMPY_BND_89154_1	11:102590146-102590147	Noncoding
ENSG00000118113.7	Control	LUMPY_BND_89154_2	11:102591284-102591285	Noncoding
ENSG00000203648.3	Control	LUMPY_BND_89205_1	12:2758140-2758141	Noncoding
ENSG00000256769.1	Control	LUMPY_BND_89205_1	12:2758140-2758141	Noncoding
ENSG00000203648.3	Control	LUMPY_BND_89205_2	12:2759100-2759101	Noncoding
ENSG00000256769.1	Control	LUMPY_BND_89205_2	12:2759100-2759101	Noncoding
ENSG00000207924.1	Control	LUMPY_BND_89402_1	12:54428533-54428534	Noncoding
ENSG00000207924.1	Control	LUMPY_BND_89403_1	12:54434154-54434155	Noncoding
ENSG00000257053.1	Control	LUMPY_BND_89515_1	12:121622683-121622684	Noncoding
ENSG00000257053.1	Control	LUMPY_BND_89515_2	12:121622780-121622781	Noncoding
ENSG00000150990.3	Control	LUMPY_BND_89520_2	12:125465187-125465188	Partial
ENSG00000150990.3	Control	LUMPY_BND_89521_2	12:125465466-125465467	Noncoding
ENSG00000257986.1	Control	LUMPY_BND_89952_1	14:26384638-26384639	Noncoding
ENSG00000257986.1	Control	LUMPY_BND_89952_2	14:26385327-26385328	Noncoding
ENSG00000257986.1	Control	LUMPY_BND_89953_1	14:26384630-26384631	Noncoding
ENSG00000257986.1	Control	LUMPY_BND_89953_2	14:26385602-26385603	Noncoding
ENSG00000187621.10	Control	LUMPY_BND_90098_1	14:96082792-96082793	Noncoding
ENSG00000258390.1	Control	LUMPY_BND_90098_1	14:96082792-96082793	Noncoding
ENSG00000258927.1	Control	LUMPY_BND_90098_1	14:96082792-96082793	Noncoding
ENSG00000270038.1	Control	LUMPY_BND_90098_1	14:96082792-96082793	Noncoding
ENSG00000187621.10	Control	LUMPY_BND_90098_2	14:96085847-96085848	Noncoding
ENSG00000258390.1	Control	LUMPY_BND_90098_2	14:96085847-96085848	Noncoding
ENSG00000258927.1	Control	LUMPY_BND_90098_2	14:96085847-96085848	Noncoding
ENSG00000270038.1	Control	LUMPY_BND_90098_2	14:96085847-96085848	Noncoding
ENSG00000187621.10	Control	LUMPY_BND_90099_1	14:96082773-96082774	Noncoding
ENSG00000258390.1	Control	LUMPY_BND_90099_1	14:96082773-96082774	Noncoding
ENSG00000258927.1	Control	LUMPY_BND_90099_1	14:96082773-96082774	Noncoding
ENSG00000270038.1	Control	LUMPY_BND_90099_1	14:96082773-96082774	Noncoding
ENSG00000187621.10	Control	LUMPY_BND_90099_2	14:96086137-96086138	Noncoding
ENSG00000258390.1	Control	LUMPY_BND_90099_2	14:96086137-96086138	Noncoding
ENSG00000258927.1	Control	LUMPY_BND_90099_2	14:96086137-96086138	Noncoding
ENSG00000270038.1	Control	LUMPY_BND_90099_2	14:96086137-96086138	Noncoding
ENSG00000200391.1	Control	LUMPY_BND_90265_1	15:44118197-44118198	Noncoding
ENSG00000200391.1	Control	LUMPY_BND_90265_2	15:44118718-44118719	Noncoding
ENSG00000199929.1	Control	LUMPY_BND_90597_1	16:26052227-26052228	Noncoding
ENSG00000263661.1	Control	LUMPY_BND_90729_1	16:74827865-74827866	Noncoding
ENSG00000263661.1	Control	LUMPY_BND_90729_2	16:74828227-74828228	Noncoding
ENSG00000263661.1	Control	LUMPY_BND_90730_1	16:74828082-74828083	Noncoding
ENSG00000263661.1	Control	LUMPY_BND_90730_2	16:74829721-74829722	Noncoding
ENSG00000263107.1	Control	LUMPY_BND_90860_1	17:19520489-19520490	Noncoding
ENSG00000264932.2	Control	LUMPY_BND_90860_1	17:19520489-19520490	Noncoding
ENSG00000263107.1	Control	LUMPY_BND_90860_2	17:19524724-19524725	Noncoding
ENSG00000264932.2	Control	LUMPY_BND_90860_2	17:19524724-19524725	Noncoding
ENSG00000174837.10	Control	LUMPY_BND_91233_1	19:6894043-6894044	Noncoding
ENSG00000231412.2	Control	LUMPY_BND_91444_1	19:43865783-43865784	Noncoding
ENSG00000231412.2	Control	LUMPY_BND_91444_2	19:43876967-43876968	Noncoding
ENSG00000238462.1	Control	LUMPY_BND_91600_1	2:9653002-9653003	Noncoding
ENSG00000238462.1	Control	LUMPY_BND_91600_2	2:9656007-9656008	Noncoding
ENSG00000180152.3	Control	LUMPY_BND_91947_1	2:113616175-113616176	Noncoding
ENSG00000221541.1	Control	LUMPY_BND_91947_1	2:113616175-113616176	Noncoding
ENSG00000206963.1	Control	LUMPY_BND_91994_1	2:127497504-127497505	Noncoding
ENSG00000206963.1	Control	LUMPY_BND_91994_2	2:127507814-127507815	Noncoding
ENSG00000206963.1	Control	LUMPY_BND_91995_1	2:127503015-127503016	Noncoding
ENSG00000206963.1	Control	LUMPY_BND_91995_2	2:127507685-127507686	Noncoding
ENSG00000232133.1	Control	LUMPY_BND_92208_1	2:201993686-201993687	Noncoding
ENSG00000199121.2	Control	LUMPY_BND_92208_2	2:219271835-219271836	Noncoding
ENSG00000213384.2	Control	LUMPY_BND_92311_1	20:20645749-20645750	Noncoding
ENSG00000213384.2	Control	LUMPY_BND_92311_2	20:20649308-20649309	Noncoding
ENSG00000213384.2	Control	LUMPY_BND_92312_1	20:20645928-20645929	Noncoding
ENSG00000213384.2	Control	LUMPY_BND_92312_2	20:20649300-20649301	Noncoding
ENSG00000266635.1	Control	LUMPY_BND_92766_1	3:53107983-53107984	Noncoding
ENSG00000252504.2	Control	LUMPY_BND_92766_2	3:53242118-53242119	Noncoding
ENSG00000121570.8	Control	LUMPY_BND_92868_1	3:109045951-109045952	Partial
ENSG00000121570.8	Control	LUMPY_BND_92868_2	3:109049512-109049513	Partial
ENSG00000252914.1	Control	LUMPY_BND_92919_1	3:136489637-136489638	Noncoding
ENSG00000252914.1	Control	LUMPY_BND_92920_1	3:136489601-136489602	Noncoding
ENSG00000239122.1	Control	LUMPY_BND_93072_1	3:195626685-195626686	Noncoding
ENSG00000260261.1	Control	LUMPY_BND_93072_1	3:195626685-195626686	Noncoding
ENSG00000239122.1	Control	LUMPY_BND_93072_2	3:195628136-195628137	Noncoding
ENSG00000260261.1	Control	LUMPY_BND_93072_2	3:195628136-195628137	Noncoding
ENSG00000239122.1	Control	LUMPY_BND_93073_1	3:195628148-195628149	Noncoding
ENSG00000260261.1	Control	LUMPY_BND_93073_1	3:195628148-195628149	Noncoding
ENSG00000239122.1	Control	LUMPY_BND_93073_2	3:195629968-195629969	Noncoding
ENSG00000260261.1	Control	LUMPY_BND_93073_2	3:195629968-195629969	Noncoding
ENSG00000240426.1	Control	LUMPY_BND_93324_1	4:77352204-77352205	Noncoding
ENSG00000240426.1	Control	LUMPY_BND_93324_2	4:77352455-77352456	Noncoding
ENSG00000240426.1	Control	LUMPY_BND_93325_1	4:77352328-77352329	Noncoding
ENSG00000240426.1	Control	LUMPY_BND_93325_2	4:77354185-77354186	Noncoding
ENSG00000201297.1	Control	LUMPY_BND_93441_2	4:126307183-126307184	Noncoding
ENSG00000264792.1	Control	LUMPY_BND_93670_2	5:14776550-14776551	Noncoding
ENSG00000264792.1	Control	LUMPY_BND_93671_2	5:14776550-14776551	Noncoding
ENSG00000250816.1	Control	LUMPY_BND_93678_1	5:17225100-17225101	Noncoding
ENSG00000250816.1	Control	LUMPY_BND_93678_2	5:17225477-17225478	Noncoding
ENSG00000249357.2	Control	LUMPY_BND_93680_1	5:17630475-17630476	Noncoding
ENSG00000249357.2	Control	LUMPY_BND_93680_2	5:17645071-17645072	Noncoding
ENSG00000151881.10	Control	LUMPY_BND_93786_2	5:43439788-43439789	Noncoding
ENSG00000265160.1	Control	LUMPY_BND_93822_2	5:172054832-172054833	Noncoding
ENSG00000268553.1	Control	LUMPY_BND_93822_2	5:172054832-172054833	Noncoding
ENSG00000265160.1	Control	LUMPY_BND_93823_2	5:172054822-172054823	Noncoding
ENSG00000268553.1	Control	LUMPY_BND_93823_2	5:172054822-172054823	Noncoding
ENSG00000207077.1	Control	LUMPY_BND_93914_1	5:99443375-99443376	Noncoding
ENSG00000207077.1	Control	LUMPY_BND_93914_2	5:99445430-99445431	Noncoding
ENSG00000207077.1	Control	LUMPY_BND_93915_1	5:99445133-99445134	Noncoding
ENSG00000207077.1	Control	LUMPY_BND_93915_2	5:99447906-99447907	Noncoding
ENSG00000264563.1	Control	LUMPY_BND_93990_1	5:128385226-128385227	Noncoding
ENSG00000264563.1	Control	LUMPY_BND_93990_2	5:128385873-128385874	Noncoding
ENSG00000264563.1	Control	LUMPY_BND_93991_1	5:128385545-128385546	Noncoding
ENSG00000264563.1	Control	LUMPY_BND_93991_2	5:128385871-128385872	Noncoding
ENSG00000186439.8	Control	LUMPY_BND_94507_1	6:123611159-123611160	Noncoding
ENSG00000186439.8	Control	LUMPY_BND_94507_2	6:123613514-123613515	Noncoding
ENSG00000186439.8	Control	LUMPY_BND_94508_1	6:123611158-123611159	Noncoding
ENSG00000186439.8	Control	LUMPY_BND_94508_2	6:123613716-123613717	Noncoding
ENSG00000254184.3	Control	LUMPY_BND_94962_2	7:72070354-72070355	Noncoding
ENSG00000211518.1	Control	LUMPY_BND_95107_2	7:88233290-88233291	Noncoding
ENSG00000202354.1	Control	LUMPY_BND_95270_1	7:148652995-148652996	Noncoding
ENSG00000202354.1	Control	LUMPY_BND_95270_2	7:148655695-148655696	Noncoding
ENSG00000147614.3	Control	LUMPY_BND_95572_1	8:87203680-87203681	Noncoding
ENSG00000147614.3	Control	LUMPY_BND_95572_2	8:87208038-87208039	Noncoding
ENSG00000147614.3	Control	LUMPY_BND_95573_1	8:87204224-87204225	Noncoding
ENSG00000147614.3	Control	LUMPY_BND_95573_2	8:87208034-87208035	Noncoding
ENSG00000252440.1	Control	LUMPY_BND_95971_1	9:139541493-139541494	Noncoding
ENSG00000266507.1	Control	LUMPY_BND_95971_2	9:139786498-139786499	Noncoding
ENSG00000236684.1	Control	LUMPY_DEL_22951	1:1528429-1528983	Noncoding
ENSG00000222511.1	Control	LUMPY_DEL_23230	1:8860994-8861273	Noncoding
ENSG00000228423.2	Control	LUMPY_DEL_23230	1:8860994-8861273	Noncoding
ENSG00000207213.1	Control	LUMPY_DEL_23286	1:11037120-11038109	Noncoding
ENSG00000162494.5	Control	LUMPY_DEL_23331	1:13792669-13794400	Noncoding
ENSG00000259961.1	Control	LUMPY_DEL_23331	1:13792669-13794400	Noncoding
ENSG00000215909.3	Control	LUMPY_DEL_23333	1:13898723-13899652	Noncoding
ENSG00000222952.1	Control	LUMPY_DEL_23334	1:13901704-13902463	Noncoding
ENSG00000266358.1	Control	LUMPY_DEL_23334	1:13901704-13902463	Noncoding
ENSG00000236500.1	Control	LUMPY_DEL_23363	1:15884512-15891594	Noncoding
ENSG00000251866.1	Control	LUMPY_DEL_23363	1:15884512-15891594	Noncoding
ENSG00000236500.1	Control	LUMPY_DEL_23369	1:15975539-15975651	Noncoding
ENSG00000235434.1	Control	LUMPY_DEL_23435	1:20159928-20161016	Noncoding
ENSG00000127472.6	Control	LUMPY_DEL_23441	1:20465676-20465774	Noncoding
ENSG00000236073.2	Control	LUMPY_DEL_23464	1:21370352-21371573	Noncoding
ENSG00000266867.1	Control	LUMPY_DEL_23468	1:21504099-21505703	Noncoding
ENSG00000142794.14	Control	LUMPY_DEL_23480	1:21822955-21828057	Noncoding
ENSG00000176378.8	Control	LUMPY_DEL_23480	1:21822955-21828057	Noncoding
ENSG00000231978.2	Control	LUMPY_DEL_23486	1:22135228-22137714	Noncoding
ENSG00000201273.1	Control	LUMPY_DEL_23490	1:22292234-22296163	Noncoding
ENSG00000201919.1	Control	LUMPY_DEL_23490	1:22292234-22296163	Noncoding
ENSG00000263582.1	Control	LUMPY_DEL_23490	1:22292234-22296163	Noncoding
ENSG00000263929.1	Control	LUMPY_DEL_23490	1:22292234-22296163	Noncoding
ENSG00000264385.1	Control	LUMPY_DEL_23490	1:22292234-22296163	Noncoding
ENSG00000232482.2	Control	LUMPY_DEL_23510	1:23736185-23737732	Partial
ENSG00000229247.2	Control	LUMPY_DEL_23581	1:26959927-26980555	Complete
ENSG00000130766.4	Control	LUMPY_DEL_23609	1:28626847-28627118	Noncoding
ENSG00000215900.4	Control	LUMPY_DEL_23656	1:31519651-31519876	Noncoding
ENSG00000268950.1	Control	LUMPY_DEL_23668	1:31847119-31892925	Noncoding
ENSG00000225779.1	Control	LUMPY_DEL_23921	1:46798639-46798742	Noncoding
ENSG00000238618.1	Control	LUMPY_DEL_23983	1:51714064-51720302	Noncoding
ENSG00000229032.1	Control	LUMPY_DEL_24000	1:52495869-52499850	Noncoding
ENSG00000264551.1	Control	LUMPY_DEL_24128	1:62093924-62094983	Complete
ENSG00000223905.1	Control	LUMPY_DEL_24315	1:76863758-76866910	Noncoding
ENSG00000199921.1	Control	LUMPY_DEL_24322	1:77203990-77209204	Noncoding
ENSG00000237552.1	Control	LUMPY_DEL_24322	1:77203990-77209204	Noncoding
ENSG00000221222.1	Control	LUMPY_DEL_24492	1:87646019-87653919	Noncoding
ENSG00000224081.3	Control	LUMPY_DEL_24581	1:95077768-95080561	Noncoding
ENSG00000234422.1	Control	LUMPY_DEL_24605	1:96838597-96839086	Noncoding
ENSG00000228502.1	Control	LUMPY_DEL_24606	1:96885665-96887183	Noncoding
ENSG00000179902.8	Control	LUMPY_DEL_24797	1:109674795-109756326	Noncoding
ENSG00000116748.15	Control	LUMPY_DEL_24877	1:115234372-115235504	Noncoding
ENSG00000228035.1	Control	LUMPY_DEL_24886	1:115926707-115933158	Noncoding
ENSG00000203859.5	Control	LUMPY_DEL_24935	1:120012850-120013628	Noncoding
ENSG00000228826.2	Control	LUMPY_DEL_24942	1:121205906-121210668	Noncoding
ENSG00000199879.1	Control	LUMPY_DEL_24991	1:147731573-147731667	Noncoding
ENSG00000143384.8	Control	LUMPY_DEL_25037	1:150503816-150507114	Noncoding
ENSG00000212512.1	Control	LUMPY_DEL_25046	1:150888209-150890227	Noncoding
ENSG00000200759.1	Control	LUMPY_DEL_25048	1:150950684-150967345	Noncoding
ENSG00000143373.13	Control	LUMPY_DEL_25055	1:151274978-151275672	Noncoding
ENSG00000203784.2	Control	LUMPY_DEL_25086	1:153179873-153181254	Noncoding
ENSG00000252817.1	Control	LUMPY_DEL_25104	1:154205989-154206412	Noncoding
ENSG00000143595.8	Control	LUMPY_DEL_25106	1:154337786-154338060	Noncoding
ENSG00000238365.1	Control	LUMPY_DEL_25106	1:154337786-154338060	Noncoding
ENSG00000207144.1	Control	LUMPY_DEL_25121	1:155418868-155419414	Noncoding
ENSG00000073754.5	Control	LUMPY_DEL_25145	1:157853368-157856052	Noncoding
ENSG00000222552.1	Control	LUMPY_DEL_25167	1:159120155-159125564	Noncoding
ENSG00000224985.1	Control	LUMPY_DEL_25192	1:161077758-161079932	Noncoding
ENSG00000213058.3	Control	LUMPY_DEL_25380	1:178334979-178343169	Noncoding
ENSG00000252407.1	Control	LUMPY_DEL_25459	1:185424043-185424323	Noncoding
ENSG00000270920.1	Control	LUMPY_DEL_25459	1:185424043-185424323	Noncoding
ENSG00000163362.6	Control	LUMPY_DEL_25678	1:200921168-200922886	Noncoding
ENSG00000201032.1	Control	LUMPY_DEL_25678	1:200921168-200922886	Noncoding
ENSG00000233217.1	Control	LUMPY_DEL_25678	1:200921168-200922886	Noncoding
ENSG00000159176.9	Control	LUMPY_DEL_25688	1:201481359-201482795	Noncoding
ENSG00000077152.5	Control	LUMPY_DEL_25700	1:202346610-202347102	Noncoding
ENSG00000231547.1	Control	LUMPY_DEL_25715	1:202924581-202924736	Noncoding
ENSG00000143469.12	Control	LUMPY_DEL_25812	1:210141649-210144758	Noncoding
ENSG00000201898.1	Control	LUMPY_DEL_25985	1:224324274-224327254	Noncoding
ENSG00000201898.1	Control	LUMPY_DEL_25986	1:224337894-224339618	Noncoding
ENSG00000243709.1	Control	LUMPY_DEL_26021	1:226138405-226140493	Noncoding
ENSG00000116977.14	Control	LUMPY_DEL_26206	1:236639457-236645451	Noncoding
ENSG00000162849.11	Control	LUMPY_DEL_26340	1:245753427-245753600	Noncoding
ENSG00000231298.2	Control	LUMPY_DEL_26690	10:4727041-4739778	Noncoding
ENSG00000173848.14	Control	LUMPY_DEL_26712	10:5509540-5518276	Noncoding
ENSG00000178363.3	Control	LUMPY_DEL_26712	10:5509540-5518276	Noncoding
ENSG00000173848.14	Control	LUMPY_DEL_26713	10:5513542-5518276	Noncoding
ENSG00000178363.3	Control	LUMPY_DEL_26713	10:5513542-5518276	Noncoding
ENSG00000238366.1	Control	LUMPY_DEL_26745	10:6293725-6302148	Noncoding
ENSG00000151474.15	Control	LUMPY_DEL_26883	10:14023630-14025847	Noncoding
ENSG00000229190.1	Control	LUMPY_DEL_26932	10:17704241-17704982	Noncoding
ENSG00000251959.1	Control	LUMPY_DEL_26932	10:17704241-17704982	Noncoding
ENSG00000207264.1	Control	LUMPY_DEL_26979	10:21617914-21618754	Noncoding
ENSG00000222705.1	Control	LUMPY_DEL_27092	10:28751540-28754378	Noncoding
ENSG00000196960.3	Control	LUMPY_DEL_27132	10:31633263-31633359	Noncoding
ENSG00000233200.1	Control	LUMPY_DEL_27180	10:35522910-35536608	Noncoding
ENSG00000095794.15	Control	LUMPY_DEL_27181	10:35529226-35530288	Noncoding
ENSG00000269952.1	Control	LUMPY_DEL_27181	10:35529226-35530288	Noncoding
ENSG00000233837.1	Control	LUMPY_DEL_27282	10:43043904-43045764	Noncoding
ENSG00000270762.1	Control	LUMPY_DEL_27282	10:43043904-43045764	Noncoding
ENSG00000150275.13	Control	LUMPY_DEL_27467	10:55810950-55898007	Partial
ENSG00000236958.1	Control	LUMPY_DEL_27482	10:56583897-56583985	Noncoding
ENSG00000228065.6	Control	LUMPY_DEL_27630	10:67418190-67418597	Noncoding
ENSG00000252203.1	Control	LUMPY_DEL_27645	10:68282501-68301519	Noncoding
ENSG00000183230.12	Control	LUMPY_DEL_27647	10:68300821-68458834	Partial
ENSG00000239000.1	Control	LUMPY_DEL_27647	10:68300821-68458834	Complete
ENSG00000252203.1	Control	LUMPY_DEL_27647	10:68300821-68458834	Noncoding
ENSG00000221159.1	Control	LUMPY_DEL_27667	10:69760954-69762054	Noncoding
ENSG00000236375.3	Control	LUMPY_DEL_27667	10:69760954-69762054	Noncoding
ENSG00000201881.1	Control	LUMPY_DEL_27742	10:74388428-74389625	Noncoding
ENSG00000122884.8	Control	LUMPY_DEL_27746	10:74816666-74819329	Noncoding
ENSG00000201047.1	Control	LUMPY_DEL_27746	10:74816666-74819329	Noncoding
ENSG00000242288.6	Control	LUMPY_DEL_27756	10:75449898-75450887	Noncoding
ENSG00000263626.1	Control	LUMPY_DEL_27770	10:76904055-76904285	Noncoding
ENSG00000253626.2	Control	LUMPY_DEL_27818	10:81227471-81230577	Noncoding
ENSG00000133661.11	Control	LUMPY_DEL_27827	10:81784139-81791314	Noncoding
ENSG00000229616.2	Control	LUMPY_DEL_27837	10:81820081-81822424	Noncoding
ENSG00000236217.3	Control	LUMPY_DEL_27837	10:81820081-81822424	Noncoding
ENSG00000273124.1	Control	LUMPY_DEL_27970	10:92801657-92801759	Noncoding
ENSG00000238472.1	Control	LUMPY_DEL_28092	10:101815507-101816516	Noncoding
ENSG00000075290.7	Control	LUMPY_DEL_28097	10:102179818-102180320	Noncoding
ENSG00000212325.1	Control	LUMPY_DEL_28097	10:102179818-102180320	Noncoding
ENSG00000263706.1	Control	LUMPY_DEL_28213	10:111785026-111797710	Noncoding
ENSG00000226734.1	Control	LUMPY_DEL_28215	10:111903852-111906239	Noncoding
ENSG00000230809.1	Control	LUMPY_DEL_28234	10:113275567-113277192	Noncoding
ENSG00000252611.1	Control	LUMPY_DEL_28273	10:116755279-116756671	Noncoding
ENSG00000175535.6	Control	LUMPY_DEL_28291	10:118364174-118369181	Noncoding
ENSG00000187021.10	Control	LUMPY_DEL_28291	10:118364174-118369181	Partial
ENSG00000175535.6	Control	LUMPY_DEL_28292	10:118369614-118374266	Noncoding
ENSG00000187021.10	Control	LUMPY_DEL_28292	10:118369614-118374266	Noncoding
ENSG00000183559.7	Control	LUMPY_DEL_28378	10:124472026-124482844	Noncoding
ENSG00000189275.3	Control	LUMPY_DEL_28602	10:133577012-133581136	Noncoding
ENSG00000188385.7	Control	LUMPY_DEL_28630	10:133925557-133925836	Noncoding
ENSG00000185507.15	Control	LUMPY_DEL_28869	11:654227-655159	Noncoding
ENSG00000177042.10	Control	LUMPY_DEL_28873	11:734811-736018	Noncoding
ENSG00000222561.1	Control	LUMPY_DEL_28888	11:921427-924915	Noncoding
ENSG00000264671.1	Control	LUMPY_DEL_28888	11:921427-924915	Noncoding
ENSG00000198788.7	Control	LUMPY_DEL_28897	11:1069924-1070498	Noncoding
ENSG00000238686.1	Control	LUMPY_DEL_29016	11:3689477-3693066	Noncoding
ENSG00000251934.1	Control	LUMPY_DEL_29017	11:3737462-3739871	Noncoding
ENSG00000255232.1	Control	LUMPY_DEL_29022	11:3944197-3946470	Noncoding
ENSG00000184698.3	Control	LUMPY_DEL_29055	11:5362993-5364444	Noncoding
ENSG00000196565.8	Control	LUMPY_DEL_29058	11:5516082-5517873	Noncoding
ENSG00000239920.1	Control	LUMPY_DEL_29063	11:5646223-5646468	Noncoding
ENSG00000183269.5	Control	LUMPY_DEL_29067	11:5873989-5883493	Complete
ENSG00000205409.3	Control	LUMPY_DEL_29067	11:5873989-5883493	Noncoding
ENSG00000205409.3	Control	LUMPY_DEL_29068	11:5894519-5937213	Noncoding
ENSG00000228901.3	Control	LUMPY_DEL_29182	11:13661064-13667249	Noncoding
ENSG00000110693.11	Control	LUMPY_DEL_29205	11:16323108-16323310	Noncoding
ENSG00000110693.11	Control	LUMPY_DEL_29209	11:16507114-16508255	Noncoding
ENSG00000166796.7	Control	LUMPY_DEL_29246	11:18468827-18474400	Partial
ENSG00000166016.4	Control	LUMPY_DEL_29503	11:34245559-34252615	Noncoding
ENSG00000255300.1	Control	LUMPY_DEL_29607	11:42077725-42077913	Noncoding
ENSG00000135365.11	Control	LUMPY_DEL_29661	11:46150344-46154740	Noncoding
ENSG00000263539.1	Control	LUMPY_DEL_29661	11:46150344-46154740	Noncoding
ENSG00000254879.1	Control	LUMPY_DEL_29704	11:48038998-48043518	Noncoding
ENSG00000184789.6	Control	LUMPY_DEL_29721	11:48418268-48418453	Noncoding
ENSG00000205025.6	Control	LUMPY_DEL_29933	11:56595587-56602859	Noncoding
ENSG00000200817.1	Control	LUMPY_DEL_29946	11:57756677-57764337	Noncoding
ENSG00000265783.1	Control	LUMPY_DEL_29959	11:58458020-58461924	Noncoding
ENSG00000149021.2	Control	LUMPY_DEL_30029	11:62202907-62203177	Noncoding
ENSG00000184999.7	Control	LUMPY_DEL_30046	11:62935509-62937763	Noncoding
ENSG00000207648.1	Control	LUMPY_DEL_30076	11:64619465-64619863	Noncoding
ENSG00000229719.2	Control	LUMPY_DEL_30076	11:64619465-64619863	Noncoding
ENSG00000173227.9	Control	LUMPY_DEL_30123	11:66823245-66824085	Noncoding
ENSG00000238768.1	Control	LUMPY_DEL_30226	11:71780610-71780698	Noncoding
ENSG00000241170.2	Control	LUMPY_DEL_30263	11:74559463-74562100	Noncoding
ENSG00000261594.3	Control	LUMPY_DEL_30266	11:74974716-74975640	Noncoding
ENSG00000255081.1	Control	LUMPY_DEL_30279	11:75581986-75584258	Noncoding
ENSG00000255255.1	Control	LUMPY_DEL_30279	11:75581986-75584258	Noncoding
ENSG00000178795.5	Control	LUMPY_DEL_30303	11:76901665-76901927	Noncoding
ENSG00000245832.2	Control	LUMPY_DEL_30369	11:82234709-82235278	Noncoding
ENSG00000150672.12	Control	LUMPY_DEL_30402	11:84448575-84448707	Noncoding
ENSG00000238666.1	Control	LUMPY_DEL_30434	11:85760300-85766309	Noncoding
ENSG00000255082.1	Control	LUMPY_DEL_30463	11:88253694-88257428	Partial
ENSG00000239195.1	Control	LUMPY_DEL_30549	11:93425359-93426078	Noncoding
ENSG00000243777.1	Control	LUMPY_DEL_30729	11:102135492-102136154	Noncoding
ENSG00000255379.1	Control	LUMPY_DEL_30803	11:108734622-108734729	Noncoding
ENSG00000149300.5	Control	LUMPY_DEL_30845	11:111823186-111823284	Noncoding
ENSG00000110243.7	Control	LUMPY_DEL_30902	11:116706881-116714426	Noncoding
ENSG00000110244.5	Control	LUMPY_DEL_30902	11:116706881-116714426	Noncoding
ENSG00000110245.7	Control	LUMPY_DEL_30902	11:116706881-116714426	Noncoding
ENSG00000254851.1	Control	LUMPY_DEL_30907	11:116982170-116982287	Noncoding
ENSG00000160588.5	Control	LUMPY_DEL_30922	11:118059966-118061844	Noncoding
ENSG00000255090.1	Control	LUMPY_DEL_30975	11:122001271-122002374	Noncoding
ENSG00000254573.1	Control	LUMPY_DEL_31173	11:134469531-134489652	Noncoding
ENSG00000252186.1	Control	LUMPY_DEL_31382	12:6816312-6816596	Noncoding
ENSG00000252186.1	Control	LUMPY_DEL_31387	12:6826846-6826967	Noncoding
ENSG00000256480.1	Control	LUMPY_DEL_31398	12:7411501-7459702	Noncoding
ENSG00000221307.1	Control	LUMPY_DEL_31430	12:8514019-8541845	Noncoding
ENSG00000266218.1	Control	LUMPY_DEL_31430	12:8514019-8541845	Noncoding
ENSG00000069493.10	Control	LUMPY_DEL_31509	12:9865026-9865945	Noncoding
ENSG00000180574.3	Control	LUMPY_DEL_31528	12:10721233-10722949	Noncoding
ENSG00000230657.2	Control	LUMPY_DEL_31583	12:11492344-11571000	Noncoding
ENSG00000121380.8	Control	LUMPY_DEL_31598	12:12197924-12198711	Noncoding
ENSG00000151490.9	Control	LUMPY_DEL_31663	12:15464335-15466343	Noncoding
ENSG00000256756.1	Control	LUMPY_DEL_31690	12:17550971-17557948	Complete
ENSG00000172572.6	Control	LUMPY_DEL_31731	12:20475071-20481825	Noncoding
ENSG00000256923.1	Control	LUMPY_DEL_31767	12:22856732-22856785	Noncoding
ENSG00000252390.1	Control	LUMPY_DEL_31938	12:31791482-31796724	Noncoding
ENSG00000245482.2	Control	LUMPY_DEL_31995	12:34207414-34216816	Noncoding
ENSG00000223914.1	Control	LUMPY_DEL_32118	12:40546293-40546573	Noncoding
ENSG00000222884.1	Control	LUMPY_DEL_32168	12:42506538-42507705	Noncoding
ENSG00000257570.1	Control	LUMPY_DEL_32278	12:50078596-50078657	Noncoding
ENSG00000139567.8	Control	LUMPY_DEL_32315	12:52327284-52329335	Noncoding
ENSG00000257790.1	Control	LUMPY_DEL_32332	12:53497364-53504258	Noncoding
ENSG00000257790.1	Control	LUMPY_DEL_32333	12:53497365-53507040	Noncoding
ENSG00000135476.7	Control	LUMPY_DEL_32339	12:53634301-53639751	Noncoding
ENSG00000182544.8	Control	LUMPY_DEL_32340	12:53637106-53638774	Noncoding
ENSG00000257414.1	Control	LUMPY_DEL_32374	12:55768159-55831028	Complete
ENSG00000201198.1	Control	LUMPY_DEL_32416	12:57806567-57807258	Noncoding
ENSG00000242922.2	Control	LUMPY_DEL_32480	12:62117728-62124757	Noncoding
ENSG00000199179.1	Control	LUMPY_DEL_32490	12:63017650-63017746	Noncoding
ENSG00000238440.1	Control	LUMPY_DEL_32508	12:64782007-64782275	Noncoding
ENSG00000166268.6	Control	LUMPY_DEL_32561	12:70341364-70343924	Noncoding
ENSG00000257113.1	Control	LUMPY_DEL_32622	12:74678139-74679791	Noncoding
ENSG00000111046.3	Control	LUMPY_DEL_32701	12:81064351-81067477	Noncoding
ENSG00000135094.6	Control	LUMPY_DEL_33124	12:113820408-113821508	Noncoding
ENSG00000122966.9	Control	LUMPY_DEL_33232	12:120256280-120258299	Noncoding
ENSG00000201945.1	Control	LUMPY_DEL_33256	12:121594950-121598023	Noncoding
ENSG00000223538.2	Control	LUMPY_DEL_33256	12:121594950-121598023	Noncoding
ENSG00000257053.1	Control	LUMPY_DEL_33256	12:121594950-121598023	Noncoding
ENSG00000257053.1	Control	LUMPY_DEL_33257	12:121622682-121623567	Noncoding
ENSG00000256955.1	Control	LUMPY_DEL_33545	12:132390918-132391813	Noncoding
ENSG00000206192.7	Control	LUMPY_DEL_33695	13:19355231-19358439	Noncoding
ENSG00000225016.1	Control	LUMPY_DEL_33695	13:19355231-19358439	Noncoding
ENSG00000227568.1	Control	LUMPY_DEL_33695	13:19355231-19358439	Noncoding
ENSG00000244155.1	Control	LUMPY_DEL_33695	13:19355231-19358439	Noncoding
ENSG00000206192.7	Control	LUMPY_DEL_33698	13:19369623-19379400	Noncoding
ENSG00000251902.1	Control	LUMPY_DEL_33748	13:21520921-21524170	Noncoding
ENSG00000226722.2	Control	LUMPY_DEL_33785	13:22418930-22419804	Noncoding
ENSG00000075673.7	Control	LUMPY_DEL_33868	13:25232713-25232981	Noncoding
ENSG00000269099.1	Control	LUMPY_DEL_33876	13:25595318-25599359	Noncoding
ENSG00000256305.1	Control	LUMPY_DEL_33882	13:25675362-25684022	Noncoding
ENSG00000122033.10	Control	LUMPY_DEL_33908	13:28036437-28036778	Noncoding
ENSG00000221163.1	Control	LUMPY_DEL_34127	13:45893074-45893840	Noncoding
ENSG00000251015.1	Control	LUMPY_DEL_34140	13:45955810-45958090	Noncoding
ENSG00000229423.2	Control	LUMPY_DEL_34183	13:48315719-48316385	Noncoding
ENSG00000233456.1	Control	LUMPY_DEL_34192	13:49109130-49112737	Noncoding
ENSG00000200064.1	Control	LUMPY_DEL_34231	13:50442217-50443502	Noncoding
ENSG00000136104.14	Control	LUMPY_DEL_34247	13:51444781-51446303	Noncoding
ENSG00000225263.1	Control	LUMPY_DEL_34460	13:67533294-67539870	Noncoding
ENSG00000232041.1	Control	LUMPY_DEL_34557	13:73602617-73605709	Noncoding
ENSG00000229249.2	Control	LUMPY_DEL_34631	13:78556230-78561160	Noncoding
ENSG00000236133.1	Control	LUMPY_DEL_34631	13:78556230-78561160	Noncoding
ENSG00000243035.2	Control	LUMPY_DEL_34631	13:78556230-78561160	Noncoding
ENSG00000235984.1	Control	LUMPY_DEL_34862	13:93395762-93406234	Noncoding
ENSG00000225760.1	Control	LUMPY_DEL_35125	13:111681217-111700278	Noncoding
ENSG00000226903.1	Control	LUMPY_DEL_35147	13:112590835-112598477	Noncoding
ENSG00000176294.3	Control	LUMPY_DEL_35402	14:20231603-20232249	Noncoding
ENSG00000176299.4	Control	LUMPY_DEL_35402	14:20231603-20232249	Noncoding
ENSG00000265199.1	Control	LUMPY_DEL_35407	14:20456848-20464360	Noncoding
ENSG00000258642.1	Control	LUMPY_DEL_35424	14:21377300-21379531	Noncoding
ENSG00000211820.1	Control	LUMPY_DEL_35455	14:22793647-22798249	Noncoding
ENSG00000211825.1	Control	LUMPY_DEL_35458	14:22902863-22907293	Noncoding
ENSG00000258886.2	Control	LUMPY_DEL_35584	14:31450228-31450396	Noncoding
ENSG00000100485.7	Control	LUMPY_DEL_35892	14:50557225-50559928	Noncoding
ENSG00000251792.1	Control	LUMPY_DEL_35892	14:50557225-50559928	Noncoding
ENSG00000252945.1	Control	LUMPY_DEL_35904	14:51335344-51337472	Noncoding
ENSG00000258687.1	Control	LUMPY_DEL_35904	14:51335344-51337472	Noncoding
ENSG00000258843.1	Control	LUMPY_DEL_35904	14:51335344-51337472	Noncoding
ENSG00000100505.9	Control	LUMPY_DEL_35907	14:51520229-51520531	Noncoding
ENSG00000258854.1	Control	LUMPY_DEL_35921	14:52446814-52450280	Partial
ENSG00000258455.1	Control	LUMPY_DEL_35964	14:55811762-55812421	Noncoding
ENSG00000265711.1	Control	LUMPY_DEL_36058	14:63739725-63739785	Noncoding
ENSG00000258980.1	Control	LUMPY_DEL_36094	14:66026292-66027971	Noncoding
ENSG00000205659.6	Control	LUMPY_DEL_36203	14:74566484-74568527	Partial
ENSG00000183379.4	Control	LUMPY_DEL_36212	14:74905721-74907249	Noncoding
ENSG00000239272.1	Control	LUMPY_DEL_36272	14:78178790-78183200	Noncoding
ENSG00000268208.1	Control	LUMPY_DEL_36272	14:78178790-78183200	Noncoding
ENSG00000100629.12	Control	LUMPY_DEL_36326	14:81121064-81125975	Noncoding
ENSG00000271656.1	Control	LUMPY_DEL_36329	14:81501543-81501915	Noncoding
ENSG00000187621.10	Control	LUMPY_DEL_36558	14:96083137-96086146	Noncoding
ENSG00000258390.1	Control	LUMPY_DEL_36558	14:96083137-96086146	Noncoding
ENSG00000258927.1	Control	LUMPY_DEL_36558	14:96083137-96086146	Noncoding
ENSG00000270038.1	Control	LUMPY_DEL_36558	14:96083137-96086146	Noncoding
ENSG00000090060.13	Control	LUMPY_DEL_36571	14:96915974-96918830	Noncoding
ENSG00000258979.1	Control	LUMPY_DEL_36584	14:97194755-97196186	Noncoding
ENSG00000258511.1	Control	LUMPY_DEL_36599	14:98646931-98648487	Noncoding
ENSG00000140107.10	Control	LUMPY_DEL_36641	14:100782234-100783435	Noncoding
ENSG00000184601.6	Control	LUMPY_DEL_36782	14:105015563-105017128	Noncoding
ENSG00000211896.2	Control	LUMPY_DEL_36950	14:106110614-106237261	Complete
ENSG00000227468.4	Control	LUMPY_DEL_36950	14:106110614-106237261	Noncoding
ENSG00000253701.1	Control	LUMPY_DEL_36950	14:106110614-106237261	Complete
ENSG00000253755.1	Control	LUMPY_DEL_36950	14:106110614-106237261	Complete
ENSG00000211951.2	Control	LUMPY_DEL_37019	14:106550910-106924653	Complete
ENSG00000211961.2	Control	LUMPY_DEL_37019	14:106550910-106924653	Noncoding
ENSG00000253149.1	Control	LUMPY_DEL_37019	14:106550910-106924653	Complete
ENSG00000253359.1	Control	LUMPY_DEL_37019	14:106550910-106924653	Complete
ENSG00000253467.1	Control	LUMPY_DEL_37019	14:106550910-106924653	Complete
ENSG00000254117.1	Control	LUMPY_DEL_37019	14:106550910-106924653	Complete
ENSG00000254174.1	Control	LUMPY_DEL_37019	14:106550910-106924653	Complete
ENSG00000254215.1	Control	LUMPY_DEL_37019	14:106550910-106924653	Complete
ENSG00000254326.1	Control	LUMPY_DEL_37019	14:106550910-106924653	Complete
ENSG00000211968.2	Control	LUMPY_DEL_37132	14:107072350-107072830	Noncoding
ENSG00000253241.1	Control	LUMPY_DEL_37132	14:107072350-107072830	Noncoding
ENSG00000253689.1	Control	LUMPY_DEL_37132	14:107072350-107072830	Noncoding
ENSG00000253759.1	Control	LUMPY_DEL_37132	14:107072350-107072830	Noncoding
ENSG00000260780.1	Control	LUMPY_DEL_37290	15:24447352-24448446	Noncoding
ENSG00000260959.1	Control	LUMPY_DEL_37290	15:24447352-24448446	Noncoding
ENSG00000206656.1	Control	LUMPY_DEL_37345	15:25322226-25322987	Noncoding
ENSG00000206688.1	Control	LUMPY_DEL_37345	15:25322226-25322987	Noncoding
ENSG00000206727.1	Control	LUMPY_DEL_37345	15:25322226-25322987	Noncoding
ENSG00000207014.1	Control	LUMPY_DEL_37345	15:25322226-25322987	Noncoding
ENSG00000207093.1	Control	LUMPY_DEL_37345	15:25322226-25322987	Noncoding
ENSG00000207263.1	Control	LUMPY_DEL_37345	15:25322226-25322987	Noncoding
ENSG00000207460.1	Control	LUMPY_DEL_37345	15:25322226-25322987	Noncoding
ENSG00000251896.1	Control	LUMPY_DEL_37345	15:25322226-25322987	Noncoding
ENSG00000252277.1	Control	LUMPY_DEL_37345	15:25322226-25322987	Noncoding
ENSG00000252326.1	Control	LUMPY_DEL_37345	15:25322226-25322987	Noncoding
ENSG00000256951.1	Control	LUMPY_DEL_37419	15:29027119-29028421	Noncoding
ENSG00000261377.1	Control	LUMPY_DEL_37419	15:29027119-29028421	Noncoding
ENSG00000246863.2	Control	LUMPY_DEL_37549	15:40235908-40236803	Noncoding
ENSG00000259389.2	Control	LUMPY_DEL_37549	15:40235908-40236803	Noncoding
ENSG00000200391.1	Control	LUMPY_DEL_37636	15:44171394-44175117	Noncoding
ENSG00000243027.2	Control	LUMPY_DEL_37733	15:50980702-50981408	Complete
ENSG00000259398.1	Control	LUMPY_DEL_37750	15:52302565-52307357	Noncoding
ENSG00000206995.1	Control	LUMPY_DEL_37754	15:52495837-52502284	Noncoding
ENSG00000069943.5	Control	LUMPY_DEL_37785	15:55685138-55685412	Noncoding
ENSG00000241640.2	Control	LUMPY_DEL_37845	15:59344896-59346746	Noncoding
ENSG00000140297.8	Control	LUMPY_DEL_37848	15:59935561-59939983	Noncoding
ENSG00000227161.1	Control	LUMPY_DEL_37848	15:59935561-59939983	Partial
ENSG00000259284.1	Control	LUMPY_DEL_37868	15:62029228-62030647	Noncoding
ENSG00000259675.1	Control	LUMPY_DEL_37868	15:62029228-62030647	Noncoding
ENSG00000243403.1	Control	LUMPY_DEL_37903	15:64868064-64868865	Noncoding
ENSG00000203473.1	Control	LUMPY_DEL_38072	15:75830067-75834302	Partial
ENSG00000266543.1	Control	LUMPY_DEL_38134	15:79608308-79609159	Noncoding
ENSG00000207037.1	Control	LUMPY_DEL_38205	15:85453726-85454811	Noncoding
ENSG00000073417.10	Control	LUMPY_DEL_38207	15:85683284-85689896	Noncoding
ENSG00000259270.1	Control	LUMPY_DEL_38207	15:85683284-85689896	Noncoding
ENSG00000259195.1	Control	LUMPY_DEL_38212	15:86340609-86350045	Noncoding
ENSG00000259218.1	Control	LUMPY_DEL_38268	15:90059372-90061764	Partial
ENSG00000214433.4	Control	LUMPY_DEL_38277	15:90790379-90791088	Noncoding
ENSG00000271396.1	Control	LUMPY_DEL_38277	15:90790379-90791088	Noncoding
ENSG00000258527.1	Control	LUMPY_DEL_38320	15:93322835-93326614	Noncoding
ENSG00000258627.1	Control	LUMPY_DEL_38342	15:94391212-94391688	Noncoding
ENSG00000264480.1	Control	LUMPY_DEL_38416	15:99368250-99370915	Noncoding
ENSG00000212306.1	Control	LUMPY_DEL_38452	15:101200298-101201042	Noncoding
ENSG00000086506.2	Control	LUMPY_DEL_38491	16:234830-237189	Noncoding
ENSG00000206177.2	Control	LUMPY_DEL_38491	16:234830-237189	Noncoding
ENSG00000102854.10	Control	LUMPY_DEL_38531	16:830564-830991	Noncoding
ENSG00000138834.8	Control	LUMPY_DEL_38586	16:1768526-1768612	Noncoding
ENSG00000261790.1	Control	LUMPY_DEL_38601	16:2071500-2072486	Noncoding
ENSG00000102858.8	Control	LUMPY_DEL_38666	16:4627574-4631454	Noncoding
ENSG00000261319.1	Control	LUMPY_DEL_38737	16:8144944-8457158	Complete
ENSG00000263279.1	Control	LUMPY_DEL_38801	16:10700145-10749188	Noncoding
ENSG00000238685.1	Control	LUMPY_DEL_38846	16:12416785-12433010	Noncoding
ENSG00000197272.2	Control	LUMPY_DEL_39080	16:28497285-28498251	Noncoding
ENSG00000261367.1	Control	LUMPY_DEL_39138	16:30169909-30170594	Noncoding
ENSG00000202476.1	Control	LUMPY_DEL_39145	16:30512746-30518397	Noncoding
ENSG00000251706.1	Control	LUMPY_DEL_39145	16:30512746-30518397	Noncoding
ENSG00000103507.9	Control	LUMPY_DEL_39159	16:31169916-31170218	Noncoding
ENSG00000262366.1	Control	LUMPY_DEL_39159	16:31169916-31170218	Noncoding
ENSG00000263343.1	Control	LUMPY_DEL_39159	16:31169916-31170218	Noncoding
ENSG00000261725.1	Control	LUMPY_DEL_39267	16:46901220-46906760	Noncoding
ENSG00000239013.1	Control	LUMPY_DEL_39289	16:48549832-48554329	Noncoding
ENSG00000070761.3	Control	LUMPY_DEL_39409	16:58121240-58121313	Noncoding
ENSG00000103056.7	Control	LUMPY_DEL_39572	16:68425859-68426931	Noncoding
ENSG00000199979.1	Control	LUMPY_DEL_39585	16:68954396-68958141	Noncoding
ENSG00000221725.1	Control	LUMPY_DEL_39616	16:70906377-70906442	Noncoding
ENSG00000223316.1	Control	LUMPY_DEL_39616	16:70906377-70906442	Noncoding
ENSG00000251700.1	Control	LUMPY_DEL_39616	16:70906377-70906442	Noncoding
ENSG00000261774.1	Control	LUMPY_DEL_39630	16:72311695-72318264	Complete
ENSG00000103089.4	Control	LUMPY_DEL_39682	16:74795970-74797196	Noncoding
ENSG00000263661.1	Control	LUMPY_DEL_39684	16:74827864-74829720	Noncoding
ENSG00000252122.1	Control	LUMPY_DEL_39694	16:75364123-75404262	Noncoding
ENSG00000216131.1	Control	LUMPY_DEL_39738	16:77417668-77445766	Noncoding
ENSG00000261330.1	Control	LUMPY_DEL_39745	16:77976141-77977234	Noncoding
ENSG00000269422.1	Control	LUMPY_DEL_40049	16:88917439-88918176	Noncoding
ENSG00000261574.1	Control	LUMPY_DEL_40087	16:89495541-89496870	Noncoding
ENSG00000273288.1	Control	LUMPY_DEL_40184	17:78-7967	Complete
ENSG00000181031.11	Control	LUMPY_DEL_40243	17:247536-248022	Noncoding
ENSG00000183688.4	Control	LUMPY_DEL_40243	17:247536-248022	Noncoding
ENSG00000187624.7	Control	LUMPY_DEL_40243	17:247536-248022	Noncoding
ENSG00000262133.1	Control	LUMPY_DEL_40278	17:735520-736203	Noncoding
ENSG00000167711.9	Control	LUMPY_DEL_40351	17:1594776-1603126	Noncoding
ENSG00000262678.1	Control	LUMPY_DEL_40466	17:4939566-4941413	Noncoding
ENSG00000238676.1	Control	LUMPY_DEL_40543	17:7977101-7978419	Noncoding
ENSG00000264005.1	Control	LUMPY_DEL_40543	17:7977101-7978419	Noncoding
ENSG00000179111.4	Control	LUMPY_DEL_40545	17:7996799-7997282	Noncoding
ENSG00000264194.1	Control	LUMPY_DEL_40591	17:10016441-10019216	Noncoding
ENSG00000109061.9	Control	LUMPY_DEL_40606	17:10424047-10424423	Noncoding
ENSG00000125414.14	Control	LUMPY_DEL_40606	17:10424047-10424423	Noncoding
ENSG00000272736.1	Control	LUMPY_DEL_40606	17:10424047-10424423	Noncoding
ENSG00000189343.6	Control	LUMPY_DEL_40763	17:19324116-19325141	Noncoding
ENSG00000154898.11	Control	LUMPY_DEL_40783	17:20181551-20197864	Noncoding
ENSG00000252971.1	Control	LUMPY_DEL_40783	17:20181551-20197864	Complete
ENSG00000266339.1	Control	LUMPY_DEL_40783	17:20181551-20197864	Noncoding
ENSG00000266839.2	Control	LUMPY_DEL_40783	17:20181551-20197864	Noncoding
ENSG00000244456.2	Control	LUMPY_DEL_40797	17:20823287-20825761	Noncoding
ENSG00000265881.1	Control	LUMPY_DEL_40816	17:21389733-21393975	Noncoding
ENSG00000239223.2	Control	LUMPY_DEL_40847	17:25593765-25594177	Noncoding
ENSG00000222858.1	Control	LUMPY_DEL_40899	17:27928684-27937878	Noncoding
ENSG00000264715.1	Control	LUMPY_DEL_40904	17:28301046-28317441	Noncoding
ENSG00000264458.1	Control	LUMPY_DEL_40957	17:31042986-31043074	Noncoding
ENSG00000264622.1	Control	LUMPY_DEL_40982	17:33115903-33122158	Noncoding
ENSG00000005955.8	Control	LUMPY_DEL_40997	17:34944092-34944172	Noncoding
ENSG00000141140.12	Control	LUMPY_DEL_40997	17:34944092-34944172	Noncoding
ENSG00000214556.4	Control	LUMPY_DEL_41037	17:37012479-37012778	Noncoding
ENSG00000252699.1	Control	LUMPY_DEL_41037	17:37012479-37012778	Noncoding
ENSG00000265904.1	Control	LUMPY_DEL_41048	17:37465380-37465563	Noncoding
ENSG00000265178.1	Control	LUMPY_DEL_41056	17:37888272-37888388	Noncoding
ENSG00000131482.5	Control	LUMPY_DEL_41125	17:41099532-41101467	Noncoding
ENSG00000200510.1	Control	LUMPY_DEL_41125	17:41099532-41101467	Noncoding
ENSG00000212149.1	Control	LUMPY_DEL_41125	17:41099532-41101467	Noncoding
ENSG00000180336.13	Control	LUMPY_DEL_41160	17:42770535-42771404	Noncoding
ENSG00000206734.1	Control	LUMPY_DEL_41201	17:45631983-45633292	Noncoding
ENSG00000200538.1	Control	LUMPY_DEL_41212	17:46496369-46498403	Noncoding
ENSG00000264451.1	Control	LUMPY_DEL_41212	17:46496369-46498403	Noncoding
ENSG00000200903.1	Control	LUMPY_DEL_41223	17:47020189-47020483	Noncoding
ENSG00000167080.4	Control	LUMPY_DEL_41237	17:47265709-47265931	Noncoding
ENSG00000262973.1	Control	LUMPY_DEL_41237	17:47265709-47265931	Noncoding
ENSG00000207996.1	Control	LUMPY_DEL_41375	17:57238690-57241298	Noncoding
ENSG00000211514.1	Control	LUMPY_DEL_41375	17:57238690-57241298	Noncoding
ENSG00000189050.10	Control	LUMPY_DEL_41397	17:58046443-58047656	Noncoding
ENSG00000267104.1	Control	LUMPY_DEL_41397	17:58046443-58047656	Noncoding
ENSG00000263820.1	Control	LUMPY_DEL_41401	17:58152423-58154148	Noncoding
ENSG00000266066.1	Control	LUMPY_DEL_41433	17:60181239-60184492	Noncoding
ENSG00000239527.1	Control	LUMPY_DEL_41435	17:60438235-60442353	Noncoding
ENSG00000239809.1	Control	LUMPY_DEL_41435	17:60438235-60442353	Noncoding
ENSG00000251981.1	Control	LUMPY_DEL_41435	17:60438235-60442353	Noncoding
ENSG00000200560.1	Control	LUMPY_DEL_41451	17:61637712-61637988	Noncoding
ENSG00000154229.7	Control	LUMPY_DEL_41498	17:64410732-64486823	Noncoding
ENSG00000238612.1	Control	LUMPY_DEL_41513	17:65447970-65448770	Noncoding
ENSG00000264196.1	Control	LUMPY_DEL_41583	17:70772607-70820147	Noncoding
ENSG00000108469.10	Control	LUMPY_DEL_41647	17:73600908-73606189	Noncoding
ENSG00000259120.2	Control	LUMPY_DEL_41647	17:73600908-73606189	Noncoding
ENSG00000141576.10	Control	LUMPY_DEL_41666	17:74279734-74281793	Noncoding
ENSG00000238418.1	Control	LUMPY_DEL_41666	17:74279734-74281793	Noncoding
ENSG00000207169.1	Control	LUMPY_DEL_41669	17:74294837-74297886	Noncoding
ENSG00000238418.1	Control	LUMPY_DEL_41669	17:74294837-74297886	Noncoding
ENSG00000207169.1	Control	LUMPY_DEL_41672	17:74337841-74341168	Noncoding
ENSG00000265461.1	Control	LUMPY_DEL_41940	17:80786184-80786396	Noncoding
ENSG00000173213.7	Control	LUMPY_DEL_41997	18:93852-94940	Noncoding
ENSG00000263006.2	Control	LUMPY_DEL_41997	18:93852-94940	Noncoding
ENSG00000264265.1	Control	LUMPY_DEL_42005	18:516985-521417	Noncoding
ENSG00000079101.12	Control	LUMPY_DEL_42006	18:600383-600480	Noncoding
ENSG00000252353.1	Control	LUMPY_DEL_42049	18:3076424-3079327	Noncoding
ENSG00000238863.1	Control	LUMPY_DEL_42057	18:3427742-3432869	Noncoding
ENSG00000173482.12	Control	LUMPY_DEL_42125	18:7729260-7761530	Partial
ENSG00000221631.1	Control	LUMPY_DEL_42125	18:7729260-7761530	Complete
ENSG00000263827.1	Control	LUMPY_DEL_42126	18:7793151-7800825	Noncoding
ENSG00000200883.1	Control	LUMPY_DEL_42152	18:9205225-9206932	Noncoding
ENSG00000207092.1	Control	LUMPY_DEL_42152	18:9205225-9206932	Noncoding
ENSG00000251937.1	Control	LUMPY_DEL_42221	18:12426263-12427534	Noncoding
ENSG00000212329.1	Control	LUMPY_DEL_42254	18:14222910-14226572	Noncoding
ENSG00000265094.1	Control	LUMPY_DEL_42340	18:21971962-21973529	Noncoding
ENSG00000265094.1	Control	LUMPY_DEL_42342	18:22035603-22035669	Noncoding
ENSG00000199373.1	Control	LUMPY_DEL_42452	18:29738557-29739457	Noncoding
ENSG00000224367.2	Control	LUMPY_DEL_42833	18:56770073-56771406	Noncoding
ENSG00000264693.1	Control	LUMPY_DEL_43147	18:75301811-75302557	Noncoding
ENSG00000271846.1	Control	LUMPY_DEL_43338	19:285100-285929	Noncoding
ENSG00000267666.1	Control	LUMPY_DEL_43421	19:698657-699908	Noncoding
ENSG00000133275.11	Control	LUMPY_DEL_43509	19:2012135-2012391	Noncoding
ENSG00000141905.13	Control	LUMPY_DEL_43618	19:3488751-3489217	Noncoding
ENSG00000007264.9	Control	LUMPY_DEL_43640	19:3813356-3813742	Noncoding
ENSG00000173976.11	Control	LUMPY_DEL_43640	19:3813356-3813742	Noncoding
ENSG00000267148.1	Control	LUMPY_DEL_43640	19:3813356-3813742	Noncoding
ENSG00000060566.9	Control	LUMPY_DEL_43660	19:4130106-4130380	Noncoding
ENSG00000105251.6	Control	LUMPY_DEL_43666	19:4293234-4293387	Noncoding
ENSG00000105251.6	Control	LUMPY_DEL_43669	19:4324738-4325891	Noncoding
ENSG00000034063.9	Control	LUMPY_DEL_43727	19:4922185-4924311	Noncoding
ENSG00000171124.8	Control	LUMPY_DEL_43760	19:5817701-5819549	Noncoding
ENSG00000265748.1	Control	LUMPY_DEL_43817	19:7292228-7292344	Noncoding
ENSG00000183019.3	Control	LUMPY_DEL_43828	19:7712974-7716152	Noncoding
ENSG00000142449.8	Control	LUMPY_DEL_43852	19:8219311-8220858	Noncoding
ENSG00000271717.1	Control	LUMPY_DEL_43857	19:8330176-8332883	Noncoding
ENSG00000188000.2	Control	LUMPY_DEL_43911	19:9303963-9305378	Noncoding
ENSG00000167798.12	Control	LUMPY_DEL_43932	19:10123595-10123854	Noncoding
ENSG00000266204.1	Control	LUMPY_DEL_43932	19:10123595-10123854	Noncoding
ENSG00000264266.1	Control	LUMPY_DEL_43937	19:10327050-10328328	Noncoding
ENSG00000267105.1	Control	LUMPY_DEL_43937	19:10327050-10328328	Noncoding
ENSG00000265149.1	Control	LUMPY_DEL_43961	19:11550697-11551436	Noncoding
ENSG00000198342.5	Control	LUMPY_DEL_43989	19:12519651-12520743	Noncoding
ENSG00000104774.8	Control	LUMPY_DEL_43999	19:12741252-12741381	Noncoding
ENSG00000104889.4	Control	LUMPY_DEL_44009	19:12930712-12931568	Noncoding
ENSG00000267424.1	Control	LUMPY_DEL_44009	19:12930712-12931568	Noncoding
ENSG00000037757.9	Control	LUMPY_DEL_44035	19:13900355-13901568	Noncoding
ENSG00000267582.1	Control	LUMPY_DEL_44035	19:13900355-13901568	Noncoding
ENSG00000072958.4	Control	LUMPY_DEL_44113	19:16358836-16361389	Noncoding
ENSG00000252591.1	Control	LUMPY_DEL_44173	19:18064147-18064295	Noncoding
ENSG00000260725.1	Control	LUMPY_DEL_44482	19:28953206-28958581	Noncoding
ENSG00000187135.7	Control	LUMPY_DEL_44508	19:30068550-30070524	Noncoding
ENSG00000239253.1	Control	LUMPY_DEL_44589	19:34458791-34466751	Noncoding
ENSG00000105679.4	Control	LUMPY_DEL_44609	19:36065515-36068993	Noncoding
ENSG00000006659.8	Control	LUMPY_DEL_44690	19:40221775-40223799	Noncoding
ENSG00000105205.6	Control	LUMPY_DEL_44690	19:40221775-40223799	Partial
ENSG00000221233.2	Control	LUMPY_DEL_44699	19:40448219-40448901	Noncoding
ENSG00000230086.1	Control	LUMPY_DEL_44705	19:40665343-40666295	Noncoding
ENSG00000204978.2	Control	LUMPY_DEL_44748	19:41978946-41979218	Noncoding
ENSG00000105352.6	Control	LUMPY_DEL_44755	19:42168566-42169036	Noncoding
ENSG00000125753.9	Control	LUMPY_DEL_44896	19:46068028-46077639	Noncoding
ENSG00000241226.2	Control	LUMPY_DEL_44900	19:46119952-46123700	Noncoding
ENSG00000160014.12	Control	LUMPY_DEL_44932	19:47071994-47080076	Noncoding
ENSG00000090372.10	Control	LUMPY_DEL_44940	19:47272552-47273276	Noncoding
ENSG00000105398.3	Control	LUMPY_DEL_44968	19:48356089-48386522	Partial
ENSG00000104888.5	Control	LUMPY_DEL_45029	19:49926605-49929502	Noncoding
ENSG00000199631.1	Control	LUMPY_DEL_45034	19:50018063-50019579	Noncoding
ENSG00000202503.1	Control	LUMPY_DEL_45034	19:50018063-50019579	Noncoding
ENSG00000161643.8	Control	LUMPY_DEL_45049	19:50465283-50465875	Noncoding
ENSG00000169035.7	Control	LUMPY_DEL_45087	19:51520276-51520812	Noncoding
ENSG00000207265.1	Control	LUMPY_DEL_45103	19:52724614-52724806	Noncoding
ENSG00000198633.6	Control	LUMPY_DEL_45110	19:52896614-52897344	Noncoding
ENSG00000131037.10	Control	LUMPY_DEL_45272	19:55563860-55565845	Noncoding
ENSG00000142409.4	Control	LUMPY_DEL_45338	19:56573753-56584649	Noncoding
ENSG00000267522.1	Control	LUMPY_DEL_45338	19:56573753-56584649	Partial
ENSG00000265070.1	Control	LUMPY_DEL_45364	19:57191179-57191374	Noncoding
ENSG00000180532.6	Control	LUMPY_DEL_45393	19:58157960-58161747	Noncoding
ENSG00000269097.1	Control	LUMPY_DEL_45393	19:58157960-58161747	Noncoding
ENSG00000249471.3	Control	LUMPY_DEL_45419	19:59015916-59017773	Noncoding
ENSG00000234796.1	Control	LUMPY_DEL_45482	2:877124-878242	Noncoding
ENSG00000237667.1	Control	LUMPY_DEL_45482	2:877124-878242	Noncoding
ENSG00000134321.7	Control	LUMPY_DEL_45813	2:7044433-7044485	Noncoding
ENSG00000212171.1	Control	LUMPY_DEL_46062	2:20636412-20636482	Noncoding
ENSG00000233005.1	Control	LUMPY_DEL_46080	2:22070286-22112056	Noncoding
ENSG00000264192.1	Control	LUMPY_DEL_46081	2:22094364-22095885	Noncoding
ENSG00000222940.1	Control	LUMPY_DEL_46110	2:24243034-24245384	Noncoding
ENSG00000084676.11	Control	LUMPY_DEL_46118	2:24752216-24752389	Noncoding
ENSG00000202430.1	Control	LUMPY_DEL_46119	2:24753281-24760589	Noncoding
ENSG00000221445.1	Control	LUMPY_DEL_46129	2:25536163-25536330	Noncoding
ENSG00000222070.1	Control	LUMPY_DEL_46139	2:25929619-25929683	Noncoding
ENSG00000237951.1	Control	LUMPY_DEL_46148	2:26378435-26379938	Noncoding
ENSG00000157856.6	Control	LUMPY_DEL_46151	2:26575623-26581149	Noncoding
ENSG00000138028.10	Control	LUMPY_DEL_46163	2:27328451-27328667	Noncoding
ENSG00000186143.6	Control	LUMPY_DEL_46163	2:27328451-27328667	Noncoding
ENSG00000264994.1	Control	LUMPY_DEL_46198	2:29097586-29104755	Noncoding
ENSG00000221326.1	Control	LUMPY_DEL_46242	2:32171794-32177732	Noncoding
ENSG00000194270.1	Control	LUMPY_DEL_46406	2:42852411-42853588	Noncoding
ENSG00000138095.14	Control	LUMPY_DEL_46439	2:44243088-44244799	Noncoding
ENSG00000219391.1	Control	LUMPY_DEL_46439	2:44243088-44244799	Noncoding
ENSG00000138078.11	Control	LUMPY_DEL_46446	2:44612639-44614529	Noncoding
ENSG00000238493.1	Control	LUMPY_DEL_46622	2:55685905-55688034	Noncoding
ENSG00000238619.1	Control	LUMPY_DEL_46622	2:55685905-55688034	Noncoding
ENSG00000239189.1	Control	LUMPY_DEL_46622	2:55685905-55688034	Noncoding
ENSG00000264849.1	Control	LUMPY_DEL_46622	2:55685905-55688034	Noncoding
ENSG00000115421.8	Control	LUMPY_DEL_46701	2:60930351-60935098	Noncoding
ENSG00000271134.1	Control	LUMPY_DEL_46701	2:60930351-60935098	Noncoding
ENSG00000229831.2	Control	LUMPY_DEL_46717	2:62042904-62043812	Noncoding
ENSG00000270354.1	Control	LUMPY_DEL_46751	2:64379858-64388237	Noncoding
ENSG00000230923.1	Control	LUMPY_DEL_46753	2:64426107-64427931	Noncoding
ENSG00000270354.1	Control	LUMPY_DEL_46753	2:64426107-64427931	Noncoding
ENSG00000263909.1	Control	LUMPY_DEL_46896	2:75363370-75376704	Noncoding
ENSG00000143954.8	Control	LUMPY_DEL_46955	2:79286891-79287646	Noncoding
ENSG00000066032.14	Control	LUMPY_DEL_46958	2:79767860-79771153	Noncoding
ENSG00000239143.1	Control	LUMPY_DEL_47039	2:85539554-85540114	Noncoding
ENSG00000224881.1	Control	LUMPY_DEL_47065	2:87628003-87628889	Noncoding
ENSG00000115593.10	Control	LUMPY_DEL_47070	2:88317662-88319377	Noncoding
ENSG00000202012.1	Control	LUMPY_DEL_47074	2:88496519-88497136	Noncoding
ENSG00000211598.2	Control	LUMPY_DEL_47088	2:89141807-89142032	Noncoding
ENSG00000230006.3	Control	LUMPY_DEL_47088	2:89141807-89142032	Noncoding
ENSG00000211626.2	Control	LUMPY_DEL_47097	2:90109498-90109932	Noncoding
ENSG00000253765.1	Control	LUMPY_DEL_47097	2:90109498-90109932	Noncoding
ENSG00000232001.1	Control	LUMPY_DEL_47323	2:107146674-107146989	Noncoding
ENSG00000136695.10	Control	LUMPY_DEL_47390	2:113802300-113803516	Noncoding
ENSG00000226856.1	Control	LUMPY_DEL_47462	2:118850655-118851964	Noncoding
ENSG00000206963.1	Control	LUMPY_DEL_47599	2:127497503-127503014	Noncoding
ENSG00000206963.1	Control	LUMPY_DEL_47600	2:127505917-127506451	Noncoding
ENSG00000186825.3	Control	LUMPY_DEL_47702	2:132577730-132579358	Noncoding
ENSG00000212425.1	Control	LUMPY_DEL_47794	2:138113091-138282511	Complete
ENSG00000168702.12	Control	LUMPY_DEL_47833	2:140954489-140954640	Noncoding
ENSG00000115919.10	Control	LUMPY_DEL_47859	2:143619779-143619862	Noncoding
ENSG00000182389.14	Control	LUMPY_DEL_47959	2:152743687-152744527	Noncoding
ENSG00000123612.11	Control	LUMPY_DEL_48027	2:158405789-158406403	Noncoding
ENSG00000136536.10	Control	LUMPY_DEL_48065	2:160642907-160651064	Noncoding
ENSG00000227055.1	Control	LUMPY_DEL_48065	2:160642907-160651064	Noncoding
ENSG00000241399.2	Control	LUMPY_DEL_48065	2:160642907-160651064	Noncoding
ENSG00000233934.2	Control	LUMPY_DEL_48210	2:172429584-172429682	Noncoding
ENSG00000206788.1	Control	LUMPY_DEL_48292	2:178887972-178888175	Noncoding
ENSG00000213962.2	Control	LUMPY_DEL_48292	2:178887972-178888175	Noncoding
ENSG00000229744.1	Control	LUMPY_DEL_48292	2:178887972-178888175	Noncoding
ENSG00000188738.9	Control	LUMPY_DEL_48395	2:186717444-186721631	Noncoding
ENSG00000199626.1	Control	LUMPY_DEL_48409	2:188007114-188167745	Complete
ENSG00000222845.1	Control	LUMPY_DEL_48409	2:188007114-188167745	Noncoding
ENSG00000196950.9	Control	LUMPY_DEL_48526	2:196418798-196428310	Noncoding
ENSG00000235318.3	Control	LUMPY_DEL_48589	2:202086554-202092306	Noncoding
ENSG00000116117.13	Control	LUMPY_DEL_48652	2:205547413-205555924	Partial
ENSG00000213739.3	Control	LUMPY_DEL_48667	2:206807869-206808988	Noncoding
ENSG00000229754.1	Control	LUMPY_DEL_48832	2:218935013-218936869	Noncoding
ENSG00000199121.2	Control	LUMPY_DEL_48836	2:219289912-219291014	Noncoding
ENSG00000235070.3	Control	LUMPY_DEL_48950	2:227001142-227001316	Noncoding
ENSG00000266382.1	Control	LUMPY_DEL_48992	2:228343517-228343669	Noncoding
ENSG00000115009.7	Control	LUMPY_DEL_48996	2:228631053-228631192	Noncoding
ENSG00000201044.1	Control	LUMPY_DEL_49041	2:231658969-231662204	Noncoding
ENSG00000173699.11	Control	LUMPY_DEL_49044	2:231814297-231814739	Noncoding
ENSG00000172799.5	Control	LUMPY_DEL_49054	2:232274618-232274703	Noncoding
ENSG00000206885.1	Control	LUMPY_DEL_49054	2:232274618-232274703	Noncoding
ENSG00000230047.1	Control	LUMPY_DEL_49054	2:232274618-232274703	Noncoding
ENSG00000239170.1	Control	LUMPY_DEL_49094	2:233525114-233526436	Noncoding
ENSG00000239170.1	Control	LUMPY_DEL_49096	2:233569713-233570225	Noncoding
ENSG00000066248.10	Control	LUMPY_DEL_49101	2:233761402-233761636	Noncoding
ENSG00000182600.5	Control	LUMPY_DEL_49101	2:233761402-233761636	Noncoding
ENSG00000224814.1	Control	LUMPY_DEL_49117	2:234620689-234626474	Noncoding
ENSG00000228445.1	Control	LUMPY_DEL_49117	2:234620689-234626474	Noncoding
ENSG00000265215.1	Control	LUMPY_DEL_49260	2:240203682-240205179	Noncoding
ENSG00000207611.1	Control	LUMPY_DEL_49319	2:241384505-241395359	Noncoding
ENSG00000115687.9	Control	LUMPY_DEL_49358	2:242023716-242024244	Noncoding
ENSG00000122085.12	Control	LUMPY_DEL_49358	2:242023716-242024244	Noncoding
ENSG00000162804.9	Control	LUMPY_DEL_49358	2:242023716-242024244	Noncoding
ENSG00000101276.10	Control	LUMPY_DEL_49435	20:700361-701413	Noncoding
ENSG00000132635.12	Control	LUMPY_DEL_49465	20:2832516-2835314	Noncoding
ENSG00000125787.7	Control	LUMPY_DEL_49476	20:3042218-3043794	Noncoding
ENSG00000199024.1	Control	LUMPY_DEL_49513	20:3878798-3881900	Noncoding
ENSG00000199024.1	Control	LUMPY_DEL_49514	20:3878797-3885183	Noncoding
ENSG00000199024.1	Control	LUMPY_DEL_49515	20:3881962-3885183	Noncoding
ENSG00000132646.6	Control	LUMPY_DEL_49540	20:5085907-5086192	Noncoding
ENSG00000212517.1	Control	LUMPY_DEL_49540	20:5085907-5086192	Noncoding
ENSG00000212536.1	Control	LUMPY_DEL_49540	20:5085907-5086192	Noncoding
ENSG00000252367.1	Control	LUMPY_DEL_49540	20:5085907-5086192	Noncoding
ENSG00000236526.1	Control	LUMPY_DEL_49638	20:11945847-11947730	Noncoding
ENSG00000234265.1	Control	LUMPY_DEL_49655	20:12940497-12948256	Noncoding
ENSG00000237832.1	Control	LUMPY_DEL_49695	20:14895529-15021374	Complete
ENSG00000221220.1	Control	LUMPY_DEL_49755	20:17774941-17776466	Noncoding
ENSG00000230010.1	Control	LUMPY_DEL_49769	20:18290101-18290404	Noncoding
ENSG00000239120.1	Control	LUMPY_DEL_49789	20:19732792-19737026	Noncoding
ENSG00000268628.1	Control	LUMPY_DEL_49789	20:19732792-19737026	Noncoding
ENSG00000250090.1	Control	LUMPY_DEL_49900	20:25836696-25846641	Noncoding
ENSG00000250090.1	Control	LUMPY_DEL_49901	20:25838947-25840634	Noncoding
ENSG00000125966.8	Control	LUMPY_DEL_50011	20:33797181-33797337	Noncoding
ENSG00000269202.1	Control	LUMPY_DEL_50011	20:33797181-33797337	Noncoding
ENSG00000244462.3	Control	LUMPY_DEL_50017	20:34235161-34235880	Noncoding
ENSG00000201811.1	Control	LUMPY_DEL_50062	20:37119294-37119369	Noncoding
ENSG00000263473.1	Control	LUMPY_DEL_50062	20:37119294-37119369	Noncoding
ENSG00000196090.8	Control	LUMPY_DEL_50110	20:41008093-41050686	Noncoding
ENSG00000196090.8	Control	LUMPY_DEL_50135	20:41742555-41748354	Noncoding
ENSG00000201372.1	Control	LUMPY_DEL_50143	20:42107649-42110957	Noncoding
ENSG00000234271.1	Control	LUMPY_DEL_50143	20:42107649-42110957	Noncoding
ENSG00000233376.1	Control	LUMPY_DEL_50159	20:43059357-43060209	Noncoding
ENSG00000265893.1	Control	LUMPY_DEL_50159	20:43059357-43060209	Noncoding
ENSG00000132832.5	Control	LUMPY_DEL_50166	20:43327313-43329522	Noncoding
ENSG00000184617.9	Control	LUMPY_DEL_50192	20:45120663-45121188	Partial
ENSG00000224397.1	Control	LUMPY_DEL_50248	20:48816147-48840644	Noncoding
ENSG00000231290.1	Control	LUMPY_DEL_50386	20:57059047-57065079	Noncoding
ENSG00000087495.12	Control	LUMPY_DEL_50409	20:58181810-58185134	Noncoding
ENSG00000238194.1	Control	LUMPY_DEL_50409	20:58181810-58185134	Noncoding
ENSG00000087495.12	Control	LUMPY_DEL_50410	20:58181809-58188318	Noncoding
ENSG00000238194.1	Control	LUMPY_DEL_50410	20:58181809-58188318	Noncoding
ENSG00000087495.12	Control	LUMPY_DEL_50411	20:58185315-58188318	Noncoding
ENSG00000238194.1	Control	LUMPY_DEL_50411	20:58185315-58188318	Noncoding
ENSG00000075043.13	Control	LUMPY_DEL_50563	20:62112342-62115821	Noncoding
ENSG00000239023.1	Control	LUMPY_DEL_50724	21:18076495-18077075	Noncoding
ENSG00000273464.1	Control	LUMPY_DEL_50919	21:30986808-30987671	Noncoding
ENSG00000242871.2	Control	LUMPY_DEL_50961	21:33764690-33764785	Noncoding
ENSG00000256073.2	Control	LUMPY_DEL_50961	21:33764690-33764785	Noncoding
ENSG00000224427.1	Control	LUMPY_DEL_50967	21:34176850-34180637	Noncoding
ENSG00000266007.1	Control	LUMPY_DEL_50989	21:35628843-35630423	Noncoding
ENSG00000237989.1	Control	LUMPY_DEL_51169	21:44767592-44767687	Noncoding
ENSG00000213440.2	Control	LUMPY_DEL_51196	21:45422760-45425902	Noncoding
ENSG00000252606.1	Control	LUMPY_DEL_51196	21:45422760-45425902	Noncoding
ENSG00000184441.4	Control	LUMPY_DEL_51209	21:45697274-45702448	Noncoding
ENSG00000215455.4	Control	LUMPY_DEL_51221	21:45918685-45919907	Noncoding
ENSG00000224747.1	Control	LUMPY_DEL_51221	21:45918685-45919907	Noncoding
ENSG00000182586.3	Control	LUMPY_DEL_51257	21:46714470-46721254	Noncoding
ENSG00000100075.5	Control	LUMPY_DEL_51423	22:19144570-19145721	Noncoding
ENSG00000093009.5	Control	LUMPY_DEL_51427	22:19549054-19549326	Noncoding
ENSG00000200985.1	Control	LUMPY_DEL_51495	22:22127273-22142545	Noncoding
ENSG00000200985.1	Control	LUMPY_DEL_51496	22:22143099-22153299	Complete
ENSG00000200985.1	Control	LUMPY_DEL_51497	22:22143098-22160138	Complete
ENSG00000200985.1	Control	LUMPY_DEL_51499	22:22153419-22160138	Noncoding
ENSG00000200985.1	Control	LUMPY_DEL_51500	22:22153418-22161950	Noncoding
ENSG00000200985.1	Control	LUMPY_DEL_51501	22:22160328-22161952	Noncoding
ENSG00000200985.1	Control	LUMPY_DEL_51502	22:22160328-22221610	Noncoding
ENSG00000225544.1	Control	LUMPY_DEL_51502	22:22160328-22221610	Noncoding
ENSG00000200985.1	Control	LUMPY_DEL_51503	22:22162136-22221611	Noncoding
ENSG00000225544.1	Control	LUMPY_DEL_51503	22:22162136-22221611	Noncoding
ENSG00000272733.1	Control	LUMPY_DEL_51565	22:23958704-23962388	Noncoding
ENSG00000265978.1	Control	LUMPY_DEL_51627	22:25883629-25883698	Noncoding
ENSG00000207455.1	Control	LUMPY_DEL_51693	22:30335611-30337576	Noncoding
ENSG00000264661.1	Control	LUMPY_DEL_51706	22:31094624-31096118	Noncoding
ENSG00000241878.5	Control	LUMPY_DEL_51723	22:31987556-31989017	Noncoding
ENSG00000273325.1	Control	LUMPY_DEL_51737	22:32630871-32631733	Noncoding
ENSG00000128276.6	Control	LUMPY_DEL_51745	22:32801234-32801403	Noncoding
ENSG00000236054.1	Control	LUMPY_DEL_51747	22:32942655-32943604	Noncoding
ENSG00000225867.1	Control	LUMPY_DEL_51828	22:37904894-37904957	Noncoding
ENSG00000100124.8	Control	LUMPY_DEL_51842	22:38243738-38245096	Partial
ENSG00000207227.1	Control	LUMPY_DEL_51842	22:38243738-38245096	Noncoding
ENSG00000200683.1	Control	LUMPY_DEL_51900	22:41353341-41353462	Noncoding
ENSG00000238887.1	Control	LUMPY_DEL_51900	22:41353341-41353462	Noncoding
ENSG00000100290.2	Control	LUMPY_DEL_51959	22:43462286-43462389	Noncoding
ENSG00000093000.14	Control	LUMPY_DEL_52044	22:45562589-45564316	Partial
ENSG00000221598.1	Control	LUMPY_DEL_52044	22:45562589-45564316	Noncoding
ENSG00000221672.1	Control	LUMPY_DEL_52096	22:47269958-47270712	Noncoding
ENSG00000214073.2	Control	LUMPY_DEL_52357	3:1974797-1978073	Noncoding
ENSG00000215160.2	Control	LUMPY_DEL_52502	3:8718788-8720541	Noncoding
ENSG00000266001.1	Control	LUMPY_DEL_52545	3:9454270-9459199	Noncoding
ENSG00000125037.8	Control	LUMPY_DEL_52564	3:10060296-10060730	Noncoding
ENSG00000201182.1	Control	LUMPY_DEL_52564	3:10060296-10060730	Noncoding
ENSG00000229217.1	Control	LUMPY_DEL_52564	3:10060296-10060730	Noncoding
ENSG00000238642.1	Control	LUMPY_DEL_52569	3:10207311-10208417	Noncoding
ENSG00000238642.1	Control	LUMPY_DEL_52571	3:10209381-10210142	Noncoding
ENSG00000235240.1	Control	LUMPY_DEL_52595	3:11566579-11567059	Noncoding
ENSG00000270531.1	Control	LUMPY_DEL_52595	3:11566579-11567059	Noncoding
ENSG00000239140.1	Control	LUMPY_DEL_52620	3:12718780-12721460	Noncoding
ENSG00000235534.1	Control	LUMPY_DEL_52950	3:34886787-34887117	Noncoding
ENSG00000207625.1	Control	LUMPY_DEL_52965	3:35756590-35756674	Noncoding
ENSG00000233096.1	Control	LUMPY_DEL_53020	3:41024532-41027190	Noncoding
ENSG00000221585.1	Control	LUMPY_DEL_53102	3:47906026-47907704	Noncoding
ENSG00000265053.1	Control	LUMPY_DEL_53114	3:48422806-48423807	Noncoding
ENSG00000164076.12	Control	LUMPY_DEL_53141	3:49861920-49863364	Noncoding
ENSG00000187492.4	Control	LUMPY_DEL_53141	3:49861920-49863364	Noncoding
ENSG00000244730.1	Control	LUMPY_DEL_53141	3:49861920-49863364	Noncoding
ENSG00000263651.1	Control	LUMPY_DEL_53141	3:49861920-49863364	Noncoding
ENSG00000001617.7	Control	LUMPY_DEL_53149	3:50166441-50167187	Noncoding
ENSG00000207922.1	Control	LUMPY_DEL_53150	3:50177749-50178629	Noncoding
ENSG00000202322.1	Control	LUMPY_DEL_53156	3:50443409-50444760	Noncoding
ENSG00000266635.1	Control	LUMPY_DEL_53185	3:53104680-53107982	Noncoding
ENSG00000264716.1	Control	LUMPY_DEL_53346	3:65926456-65928957	Complete
ENSG00000243089.1	Control	LUMPY_DEL_53815	3:99210129-99218344	Noncoding
ENSG00000144820.3	Control	LUMPY_DEL_53826	3:100390675-100405419	Noncoding
ENSG00000121570.8	Control	LUMPY_DEL_53956	3:109064197-109064498	Noncoding
ENSG00000065518.7	Control	LUMPY_DEL_54092	3:120279125-120281518	Noncoding
ENSG00000266383.1	Control	LUMPY_DEL_54137	3:123811574-123812531	Noncoding
ENSG00000272020.1	Control	LUMPY_DEL_54177	3:125864255-125865735	Noncoding
ENSG00000248659.1	Control	LUMPY_DEL_54245	3:129397279-129401734	Noncoding
ENSG00000249725.1	Control	LUMPY_DEL_54301	3:132718605-132723942	Noncoding
ENSG00000244740.1	Control	LUMPY_DEL_54338	3:135924826-135924914	Noncoding
ENSG00000224085.3	Control	LUMPY_DEL_54399	3:140591183-140597354	Noncoding
ENSG00000251804.1	Control	LUMPY_DEL_54431	3:142081387-142081860	Noncoding
ENSG00000240888.1	Control	LUMPY_DEL_54444	3:143006593-143007268	Noncoding
ENSG00000241912.1	Control	LUMPY_DEL_54616	3:153112614-153113202	Noncoding
ENSG00000238755.3	Control	LUMPY_DEL_54617	3:153211514-153218967	Noncoding
ENSG00000239508.1	Control	LUMPY_DEL_54637	3:155136517-155136776	Noncoding
ENSG00000252028.1	Control	LUMPY_DEL_54918	3:177210643-177214030	Noncoding
ENSG00000223941.1	Control	LUMPY_DEL_54930	3:178105054-178116666	Noncoding
ENSG00000226709.1	Control	LUMPY_DEL_55160	3:192207216-192219362	Noncoding
ENSG00000224769.1	Control	LUMPY_DEL_55273	3:195373575-195375179	Noncoding
ENSG00000185485.10	Control	LUMPY_DEL_55373	3:195727442-195727631	Noncoding
ENSG00000228413.1	Control	LUMPY_DEL_55375	3:195730838-195731270	Noncoding
ENSG00000231464.1	Control	LUMPY_DEL_55375	3:195730838-195731270	Noncoding
ENSG00000119231.6	Control	LUMPY_DEL_55416	3:196551996-196552253	Noncoding
ENSG00000145016.9	Control	LUMPY_DEL_55478	3:197405521-197406758	Noncoding
ENSG00000252616.1	Control	LUMPY_DEL_55512	4:198780-199069	Noncoding
ENSG00000163945.11	Control	LUMPY_DEL_55585	4:1313952-1314539	Noncoding
ENSG00000251075.1	Control	LUMPY_DEL_55656	4:3065863-3067061	Noncoding
ENSG00000248669.1	Control	LUMPY_DEL_55727	4:4133358-4133807	Noncoding
ENSG00000250940.1	Control	LUMPY_DEL_55727	4:4133358-4133807	Noncoding
ENSG00000207807.1	Control	LUMPY_DEL_55825	4:7970765-7975049	Noncoding
ENSG00000264931.1	Control	LUMPY_DEL_55894	4:10049971-10050194	Noncoding
ENSG00000207716.1	Control	LUMPY_DEL_55912	4:11331367-11331561	Noncoding
ENSG00000248851.1	Control	LUMPY_DEL_56007	4:16336513-16376259	Noncoding
ENSG00000237350.1	Control	LUMPY_DEL_56110	4:22731765-22732961	Noncoding
ENSG00000265627.1	Control	LUMPY_DEL_56172	4:26639703-26640056	Noncoding
ENSG00000207075.1	Control	LUMPY_DEL_56341	4:37661245-37661780	Noncoding
ENSG00000248227.1	Control	LUMPY_DEL_56354	4:38342713-38342766	Noncoding
ENSG00000252975.1	Control	LUMPY_DEL_56375	4:39704389-39713897	Complete
ENSG00000128040.6	Control	LUMPY_DEL_56632	4:57717386-57719559	Noncoding
ENSG00000250192.1	Control	LUMPY_DEL_56640	4:58003398-58022427	Partial
ENSG00000248847.2	Control	LUMPY_DEL_56736	4:63309486-63309967	Noncoding
ENSG00000207007.1	Control	LUMPY_DEL_56872	4:71760001-71762722	Noncoding
ENSG00000221639.1	Control	LUMPY_DEL_56909	4:74152814-74163370	Noncoding
ENSG00000240426.1	Control	LUMPY_DEL_56945	4:77352203-77354183	Noncoding
ENSG00000029559.5	Control	LUMPY_DEL_57099	4:88667136-88674735	Noncoding
ENSG00000241144.2	Control	LUMPY_DEL_57293	4:103247480-103249908	Noncoding
ENSG00000251170.1	Control	LUMPY_DEL_57326	4:105118051-105119675	Noncoding
ENSG00000250485.1	Control	LUMPY_DEL_57373	4:109305295-109316163	Noncoding
ENSG00000207988.1	Control	LUMPY_DEL_57385	4:110390049-110390528	Noncoding
ENSG00000243227.2	Control	LUMPY_DEL_57385	4:110390049-110390528	Noncoding
ENSG00000207988.1	Control	LUMPY_DEL_57387	4:110456387-110458444	Noncoding
ENSG00000250412.1	Control	LUMPY_DEL_57541	4:120236165-120237288	Noncoding
ENSG00000138735.11	Control	LUMPY_DEL_57553	4:120579970-120580878	Noncoding
ENSG00000164056.6	Control	LUMPY_DEL_57594	4:124275199-124275268	Noncoding
ENSG00000196159.7	Control	LUMPY_DEL_57615	4:126295640-126308917	Noncoding
ENSG00000238802.1	Control	LUMPY_DEL_57657	4:129682224-129682554	Noncoding
ENSG00000251611.1	Control	LUMPY_DEL_57985	4:152285687-152286335	Noncoding
ENSG00000170006.7	Control	LUMPY_DEL_58002	4:153493324-153493579	Noncoding
ENSG00000252375.1	Control	LUMPY_DEL_58009	4:153834749-153834858	Noncoding
ENSG00000261672.1	Control	LUMPY_DEL_58326	4:174538770-174542071	Noncoding
ENSG00000248376.2	Control	LUMPY_DEL_58466	4:184311858-184315196	Noncoding
ENSG00000263395.1	Control	LUMPY_DEL_58466	4:184311858-184315196	Noncoding
ENSG00000249173.1	Control	LUMPY_DEL_58516	4:185790735-185793789	Noncoding
ENSG00000266698.1	Control	LUMPY_DEL_58516	4:185790735-185793789	Noncoding
ENSG00000247732.2	Control	LUMPY_DEL_59113	5:7245163-7253213	Noncoding
ENSG00000250814.1	Control	LUMPY_DEL_59171	5:9861306-9861423	Noncoding
ENSG00000250182.2	Control	LUMPY_DEL_59275	5:14613303-14619008	Noncoding
ENSG00000248699.1	Control	LUMPY_DEL_59281	5:15428620-15430372	Noncoding
ENSG00000215196.4	Control	LUMPY_DEL_59316	5:17093507-17094340	Noncoding
ENSG00000271892.1	Control	LUMPY_DEL_59316	5:17093507-17094340	Noncoding
ENSG00000249156.1	Control	LUMPY_DEL_59326	5:17504947-17618450	Complete
ENSG00000248160.1	Control	LUMPY_DEL_59328	5:17600355-17601262	Noncoding
ENSG00000248422.1	Control	LUMPY_DEL_59328	5:17600355-17601262	Noncoding
ENSG00000248471.2	Control	LUMPY_DEL_59328	5:17600355-17601262	Noncoding
ENSG00000248542.2	Control	LUMPY_DEL_59328	5:17600355-17601262	Noncoding
ENSG00000249282.1	Control	LUMPY_DEL_59328	5:17600355-17601262	Noncoding
ENSG00000249329.1	Control	LUMPY_DEL_59328	5:17600355-17601262	Noncoding
ENSG00000249357.2	Control	LUMPY_DEL_59328	5:17600355-17601262	Noncoding
ENSG00000249427.1	Control	LUMPY_DEL_59328	5:17600355-17601262	Noncoding
ENSG00000249666.1	Control	LUMPY_DEL_59328	5:17600355-17601262	Noncoding
ENSG00000250088.1	Control	LUMPY_DEL_59328	5:17600355-17601262	Noncoding
ENSG00000250386.1	Control	LUMPY_DEL_59328	5:17600355-17601262	Noncoding
ENSG00000250558.1	Control	LUMPY_DEL_59328	5:17600355-17601262	Noncoding
ENSG00000250782.1	Control	LUMPY_DEL_59328	5:17600355-17601262	Noncoding
ENSG00000250807.2	Control	LUMPY_DEL_59328	5:17600355-17601262	Noncoding
ENSG00000271296.1	Control	LUMPY_DEL_59328	5:17600355-17601262	Noncoding
ENSG00000201623.1	Control	LUMPY_DEL_59615	5:33931169-33931828	Noncoding
ENSG00000248216.1	Control	LUMPY_DEL_59657	5:37451076-37475405	Noncoding
ENSG00000222743.1	Control	LUMPY_DEL_59660	5:37610899-37613665	Noncoding
ENSG00000113594.5	Control	LUMPY_DEL_59670	5:38519513-38519571	Noncoding
ENSG00000207293.1	Control	LUMPY_DEL_59938	5:56513672-56514999	Noncoding
ENSG00000113448.12	Control	LUMPY_DEL_59976	5:59439806-59443225	Noncoding
ENSG00000113448.12	Control	LUMPY_DEL_59983	5:59662399-59662540	Noncoding
ENSG00000186479.4	Control	LUMPY_DEL_60036	5:63846289-63847523	Noncoding
ENSG00000238400.1	Control	LUMPY_DEL_60061	5:65533575-65533990	Noncoding
ENSG00000251044.1	Control	LUMPY_DEL_60082	5:67633240-67633368	Noncoding
ENSG00000238334.1	Control	LUMPY_DEL_60089	5:68437702-68451807	Noncoding
ENSG00000249514.1	Control	LUMPY_DEL_60338	5:90369608-90369875	Noncoding
ENSG00000249977.1	Control	LUMPY_DEL_60405	5:96744301-96747166	Noncoding
ENSG00000251389.1	Control	LUMPY_DEL_60405	5:96744301-96747166	Noncoding
ENSG00000249787.1	Control	LUMPY_DEL_60458	5:99755451-99791688	Noncoding
ENSG00000207177.1	Control	LUMPY_DEL_60614	5:109751688-110072162	Complete
ENSG00000250197.1	Control	LUMPY_DEL_60678	5:114633532-114634441	Noncoding
ENSG00000244088.1	Control	LUMPY_DEL_60761	5:120901241-120903250	Noncoding
ENSG00000196900.4	Control	LUMPY_DEL_60841	5:125997238-126054662	Noncoding
ENSG00000213630.3	Control	LUMPY_DEL_60841	5:125997238-126054662	Complete
ENSG00000164406.7	Control	LUMPY_DEL_60904	5:132190399-132190471	Noncoding
ENSG00000113658.12	Control	LUMPY_DEL_60946	5:135523287-135524740	Partial
ENSG00000069018.13	Control	LUMPY_DEL_60948	5:135640234-135641452	Noncoding
ENSG00000206989.1	Control	LUMPY_DEL_60986	5:137860553-137861125	Noncoding
ENSG00000222937.1	Control	LUMPY_DEL_60988	5:137914651-137917745	Noncoding
ENSG00000232129.1	Control	LUMPY_DEL_60988	5:137914651-137917745	Noncoding
ENSG00000238745.1	Control	LUMPY_DEL_60988	5:137914651-137917745	Noncoding
ENSG00000207020.1	Control	LUMPY_DEL_61008	5:138917743-138922101	Noncoding
ENSG00000207020.1	Control	LUMPY_DEL_61009	5:138950336-138977648	Noncoding
ENSG00000249669.3	Control	LUMPY_DEL_61146	5:148816282-148816731	Noncoding
ENSG00000253864.1	Control	LUMPY_DEL_61146	5:148816282-148816731	Noncoding
ENSG00000256235.1	Control	LUMPY_DEL_61165	5:150121025-150121311	Noncoding
ENSG00000254298.1	Control	LUMPY_DEL_61170	5:150540226-150543150	Noncoding
ENSG00000222102.1	Control	LUMPY_DEL_61177	5:151131899-151132211	Noncoding
ENSG00000253921.1	Control	LUMPY_DEL_61177	5:151131899-151132211	Noncoding
ENSG00000222308.1	Control	LUMPY_DEL_61178	5:151249131-151253002	Noncoding
ENSG00000206819.1	Control	LUMPY_DEL_61258	5:157198176-157198276	Noncoding
ENSG00000268432.1	Control	LUMPY_DEL_61258	5:157198176-157198276	Noncoding
ENSG00000134516.11	Control	LUMPY_DEL_61391	5:169336277-169339985	Noncoding
ENSG00000254158.1	Control	LUMPY_DEL_61562	5:178423568-178423716	Noncoding
ENSG00000253979.1	Control	LUMPY_DEL_61571	5:178750710-178761249	Noncoding
ENSG00000221394.1	Control	LUMPY_DEL_61594	5:179267230-179268375	Noncoding
ENSG00000245317.2	Control	LUMPY_DEL_61594	5:179267230-179268375	Noncoding
ENSG00000216359.1	Control	LUMPY_DEL_61877	6:10503942-10516871	Complete
ENSG00000237685.1	Control	LUMPY_DEL_61877	6:10503942-10516871	Complete
ENSG00000201048.1	Control	LUMPY_DEL_61886	6:10657997-10660880	Noncoding
ENSG00000271245.1	Control	LUMPY_DEL_61896	6:11165444-11167632	Noncoding
ENSG00000205269.4	Control	LUMPY_DEL_61906	6:11585233-11585539	Noncoding
ENSG00000207193.1	Control	LUMPY_DEL_61967	6:16193620-16194027	Noncoding
ENSG00000216364.1	Control	LUMPY_DEL_61967	6:16193620-16194027	Noncoding
ENSG00000251793.1	Control	LUMPY_DEL_61967	6:16193620-16194027	Noncoding
ENSG00000251831.1	Control	LUMPY_DEL_61967	6:16193620-16194027	Noncoding
ENSG00000112294.8	Control	LUMPY_DEL_62085	6:24553635-24556131	Noncoding
ENSG00000204709.4	Control	LUMPY_DEL_62136	6:28867048-28868129	Noncoding
ENSG00000228789.2	Control	LUMPY_DEL_62238	6:30968720-30989156	Noncoding
ENSG00000204538.3	Control	LUMPY_DEL_62252	6:31102220-31102707	Noncoding
ENSG00000201823.1	Control	LUMPY_DEL_62298	6:31817284-31824697	Noncoding
ENSG00000216636.1	Control	LUMPY_DEL_62608	6:34579451-34580555	Noncoding
ENSG00000271857.1	Control	LUMPY_DEL_62774	6:45347550-45351048	Noncoding
ENSG00000217631.1	Control	LUMPY_DEL_62825	6:49238924-49240667	Noncoding
ENSG00000146143.13	Control	LUMPY_DEL_62971	6:57484519-57487869	Noncoding
ENSG00000207180.1	Control	LUMPY_DEL_63212	6:71900109-71901402	Noncoding
ENSG00000201291.1	Control	LUMPY_DEL_63295	6:76135984-76136659	Noncoding
ENSG00000221332.1	Control	LUMPY_DEL_63295	6:76135984-76136659	Noncoding
ENSG00000220370.1	Control	LUMPY_DEL_63561	6:95061496-95064390	Noncoding
ENSG00000081087.10	Control	LUMPY_DEL_63744	6:108405039-108405608	Noncoding
ENSG00000226409.1	Control	LUMPY_DEL_63988	6:125712851-125713410	Noncoding
ENSG00000228704.1	Control	LUMPY_DEL_63988	6:125712851-125713410	Noncoding
ENSG00000232310.2	Control	LUMPY_DEL_64112	6:135005644-135010986	Noncoding
ENSG00000216613.2	Control	LUMPY_DEL_64149	6:136731328-136731466	Noncoding
ENSG00000220660.2	Control	LUMPY_DEL_64149	6:136731328-136731466	Noncoding
ENSG00000201119.1	Control	LUMPY_DEL_64244	6:145799101-145813753	Noncoding
ENSG00000207292.1	Control	LUMPY_DEL_64288	6:149989328-149995386	Noncoding
ENSG00000202119.1	Control	LUMPY_DEL_64315	6:151221472-151221944	Noncoding
ENSG00000231316.1	Control	LUMPY_DEL_64377	6:154932934-154937460	Noncoding
ENSG00000146477.4	Control	LUMPY_DEL_64488	6:160910219-160915645	Noncoding
ENSG00000185345.14	Control	LUMPY_DEL_64536	6:162997590-163005028	Noncoding
ENSG00000153303.12	Control	LUMPY_DEL_64643	6:168473749-168477314	Partial
ENSG00000224999.1	Control	LUMPY_DEL_64737	6:169700372-169705953	Noncoding
ENSG00000184465.11	Control	LUMPY_DEL_64752	6:170092454-170093375	Noncoding
ENSG00000249852.1	Control	LUMPY_DEL_64865	7:174855-188000	Noncoding
ENSG00000221011.2	Control	LUMPY_DEL_65232	7:6981808-7008874	Noncoding
ENSG00000235431.1	Control	LUMPY_DEL_65289	7:9987283-9988511	Noncoding
ENSG00000227489.1	Control	LUMPY_DEL_65384	7:15096859-15097314	Noncoding
ENSG00000171243.7	Control	LUMPY_DEL_65416	7:16612376-16614283	Noncoding
ENSG00000183742.8	Control	LUMPY_DEL_65465	7:20245435-20254747	Noncoding
ENSG00000200753.1	Control	LUMPY_DEL_65468	7:20387912-20394185	Noncoding
ENSG00000105991.7	Control	LUMPY_DEL_65577	7:27098245-27099561	Noncoding
ENSG00000214869.5	Control	LUMPY_DEL_65577	7:27098245-27099561	Noncoding
ENSG00000266055.1	Control	LUMPY_DEL_65577	7:27098245-27099561	Noncoding
ENSG00000228421.2	Control	LUMPY_DEL_65601	7:28967458-28980383	Noncoding
ENSG00000211690.1	Control	LUMPY_DEL_65741	7:38277674-38282749	Noncoding
ENSG00000211691.2	Control	LUMPY_DEL_65741	7:38277674-38282749	Noncoding
ENSG00000226999.1	Control	LUMPY_DEL_65881	7:45606166-45606264	Noncoding
ENSG00000252054.1	Control	LUMPY_DEL_66022	7:54907246-54907399	Noncoding
ENSG00000226278.1	Control	LUMPY_DEL_66046	7:55848561-55848734	Noncoding
ENSG00000234444.5	Control	LUMPY_DEL_66201	7:63809598-63810130	Partial
ENSG00000164669.8	Control	LUMPY_DEL_66229	7:64653201-64655017	Noncoding
ENSG00000229064.1	Control	LUMPY_DEL_66231	7:64664890-64665501	Noncoding
ENSG00000232270.2	Control	LUMPY_DEL_66246	7:65068514-65078353	Noncoding
ENSG00000200670.1	Control	LUMPY_DEL_66248	7:65273615-65273811	Noncoding
ENSG00000212568.1	Control	LUMPY_DEL_66279	7:66338329-66356709	Complete
ENSG00000266135.1	Control	LUMPY_DEL_66386	7:72233608-72281599	Noncoding
ENSG00000270555.1	Control	LUMPY_DEL_66386	7:72233608-72281599	Complete
ENSG00000270694.1	Control	LUMPY_DEL_66386	7:72233608-72281599	Noncoding
ENSG00000127952.12	Control	LUMPY_DEL_66456	7:75679639-75680891	Noncoding
ENSG00000243144.2	Control	LUMPY_DEL_66685	7:90971182-90971293	Noncoding
ENSG00000158560.10	Control	LUMPY_DEL_66726	7:95352134-95353048	Noncoding
ENSG00000199711.1	Control	LUMPY_DEL_66797	7:99548667-99557083	Noncoding
ENSG00000169871.8	Control	LUMPY_DEL_66832	7:100679056-100681276	Noncoding
ENSG00000232445.1	Control	LUMPY_DEL_66842	7:100994054-100995125	Noncoding
ENSG00000264675.1	Control	LUMPY_DEL_66863	7:101907823-101914656	Noncoding
ENSG00000187416.7	Control	LUMPY_DEL_66900	7:104555460-104556016	Noncoding
ENSG00000227948.3	Control	LUMPY_DEL_66979	7:110959666-111042511	Noncoding
ENSG00000243621.1	Control	LUMPY_DEL_66979	7:110959666-111042511	Complete
ENSG00000186676.3	Control	LUMPY_DEL_67155	7:124691824-124693076	Noncoding
ENSG00000179562.2	Control	LUMPY_DEL_67196	7:127234114-127234279	Noncoding
ENSG00000226045.1	Control	LUMPY_DEL_67239	7:130376464-130381659	Noncoding
ENSG00000240877.2	Control	LUMPY_DEL_67590	7:148774609-148776405	Noncoding
ENSG00000241449.1	Control	LUMPY_DEL_67633	7:149733289-149736942	Noncoding
ENSG00000183117.13	Control	LUMPY_DEL_68494	8:3996934-4004486	Noncoding
ENSG00000136574.13	Control	LUMPY_DEL_68623	8:11598213-11598617	Noncoding
ENSG00000185053.8	Control	LUMPY_DEL_68682	8:14452006-14452640	Noncoding
ENSG00000244593.1	Control	LUMPY_DEL_68751	8:18194998-18195442	Noncoding
ENSG00000253270.1	Control	LUMPY_DEL_68777	8:19533656-19534239	Noncoding
ENSG00000208037.1	Control	LUMPY_DEL_68814	8:22070724-22071489	Noncoding
ENSG00000201761.1	Control	LUMPY_DEL_68821	8:22335681-22336778	Noncoding
ENSG00000253586.1	Control	LUMPY_DEL_69056	8:38661315-38662060	Noncoding
ENSG00000252176.1	Control	LUMPY_DEL_69066	8:39418724-39418813	Noncoding
ENSG00000254082.1	Control	LUMPY_DEL_69066	8:39418724-39418813	Noncoding
ENSG00000104755.10	Control	LUMPY_DEL_69073	8:39740677-39740894	Noncoding
ENSG00000131203.8	Control	LUMPY_DEL_69073	8:39740677-39740894	Noncoding
ENSG00000254287.1	Control	LUMPY_DEL_69073	8:39740677-39740894	Noncoding
ENSG00000168522.8	Control	LUMPY_DEL_69122	8:42972111-42972535	Noncoding
ENSG00000200731.1	Control	LUMPY_DEL_69122	8:42972111-42972535	Noncoding
ENSG00000207450.1	Control	LUMPY_DEL_69215	8:48707989-48708816	Noncoding
ENSG00000207450.1	Control	LUMPY_DEL_69216	8:48746323-48746442	Noncoding
ENSG00000206579.7	Control	LUMPY_DEL_69323	8:56216210-56217111	Noncoding
ENSG00000221093.1	Control	LUMPY_DEL_69335	8:57005549-57006783	Noncoding
ENSG00000236814.1	Control	LUMPY_DEL_69335	8:57005549-57006783	Noncoding
ENSG00000238650.1	Control	LUMPY_DEL_69335	8:57005549-57006783	Noncoding
ENSG00000185728.12	Control	LUMPY_DEL_69436	8:64052075-64055834	Noncoding
ENSG00000270673.1	Control	LUMPY_DEL_69436	8:64052075-64055834	Noncoding
ENSG00000253216.1	Control	LUMPY_DEL_69521	8:70334171-70334935	Noncoding
ENSG00000137571.6	Control	LUMPY_DEL_69526	8:70774940-70777809	Noncoding
ENSG00000239580.2	Control	LUMPY_DEL_69527	8:70785204-70787271	Noncoding
ENSG00000246528.3	Control	LUMPY_DEL_69527	8:70785204-70787271	Noncoding
ENSG00000223293.1	Control	LUMPY_DEL_69529	8:70860386-70870576	Noncoding
ENSG00000253721.1	Control	LUMPY_DEL_69529	8:70860386-70870576	Noncoding
ENSG00000253302.1	Control	LUMPY_DEL_69571	8:74354329-74356386	Noncoding
ENSG00000254202.1	Control	LUMPY_DEL_69709	8:85090528-85093922	Noncoding
ENSG00000253349.1	Control	LUMPY_DEL_69780	8:90808745-90809186	Noncoding
ENSG00000253911.1	Control	LUMPY_DEL_69921	8:99585837-99586379	Noncoding
ENSG00000272384.1	Control	LUMPY_DEL_70239	8:123789384-123790393	Noncoding
ENSG00000253227.1	Control	LUMPY_DEL_70262	8:125293394-125300736	Noncoding
ENSG00000131773.9	Control	LUMPY_DEL_70423	8:136621798-136627594	Noncoding
ENSG00000253753.1	Control	LUMPY_DEL_70606	8:143707495-143707837	Noncoding
ENSG00000212221.1	Control	LUMPY_DEL_70661	8:144440888-144471861	Noncoding
ENSG00000235880.1	Control	LUMPY_DEL_70738	9:234767-236302	Noncoding
ENSG00000202172.1	Control	LUMPY_DEL_70759	9:519038-538984	Noncoding
ENSG00000202172.1	Control	LUMPY_DEL_70762	9:580982-595256	Noncoding
ENSG00000202172.1	Control	LUMPY_DEL_70764	9:603809-604666	Noncoding
ENSG00000227835.4	Control	LUMPY_DEL_70807	9:2950252-2950453	Noncoding
ENSG00000153707.11	Control	LUMPY_DEL_70912	9:9614035-9620105	Noncoding
ENSG00000153707.11	Control	LUMPY_DEL_70916	9:9798120-9823338	Noncoding
ENSG00000224549.1	Control	LUMPY_DEL_71151	9:22714039-22728202	Noncoding
ENSG00000234840.1	Control	LUMPY_DEL_71151	9:22714039-22728202	Partial
ENSG00000204982.3	Control	LUMPY_DEL_71327	9:33587766-33588565	Noncoding
ENSG00000204982.3	Control	LUMPY_DEL_71329	9:33604178-33604667	Noncoding
ENSG00000260947.1	Control	LUMPY_DEL_71330	9:33707440-33708535	Noncoding
ENSG00000238886.1	Control	LUMPY_DEL_71331	9:33909704-33910397	Noncoding
ENSG00000200141.1	Control	LUMPY_DEL_71344	9:34159866-34160118	Noncoding
ENSG00000203511.3	Control	LUMPY_DEL_71344	9:34159866-34160118	Noncoding
ENSG00000200141.1	Control	LUMPY_DEL_71345	9:34175917-34176025	Noncoding
ENSG00000185972.4	Control	LUMPY_DEL_71365	9:36186405-36187065	Noncoding
ENSG00000196092.8	Control	LUMPY_DEL_71384	9:36889832-36890004	Noncoding
ENSG00000258885.1	Control	LUMPY_DEL_71384	9:36889832-36890004	Noncoding
ENSG00000224648.1	Control	LUMPY_DEL_71390	9:37357902-37357972	Noncoding
ENSG00000187988.4	Control	LUMPY_DEL_71395	9:37470713-37472821	Noncoding
ENSG00000234819.1	Control	LUMPY_DEL_71628	9:80831314-80832495	Noncoding
ENSG00000271923.1	Control	LUMPY_DEL_71765	9:90649146-90655603	Noncoding
ENSG00000222117.1	Control	LUMPY_DEL_71971	9:104880373-105011079	Noncoding
ENSG00000238882.1	Control	LUMPY_DEL_71971	9:104880373-105011079	Noncoding
ENSG00000199331.1	Control	LUMPY_DEL_72083	9:111780378-111809289	Complete
ENSG00000182752.8	Control	LUMPY_DEL_72197	9:119016995-119020809	Noncoding
ENSG00000251847.1	Control	LUMPY_DEL_72216	9:120487117-120494079	Complete
ENSG00000234782.2	Control	LUMPY_DEL_72218	9:120862995-120863416	Noncoding
ENSG00000207991.1	Control	LUMPY_DEL_72288	9:126211884-126212271	Noncoding
ENSG00000119522.11	Control	LUMPY_DEL_72291	9:126597515-126606757	Noncoding
ENSG00000106976.14	Control	LUMPY_DEL_72376	9:130961113-130963613	Noncoding
ENSG00000148346.7	Control	LUMPY_DEL_72376	9:130961113-130963613	Noncoding
ENSG00000198917.7	Control	LUMPY_DEL_72390	9:131539465-131543900	Noncoding
ENSG00000221521.1	Control	LUMPY_DEL_72403	9:131867167-131867856	Noncoding
ENSG00000201843.1	Control	LUMPY_DEL_72494	9:136127803-136133621	Noncoding
ENSG00000252440.1	Control	LUMPY_DEL_72673	9:139541492-139542400	Noncoding
ENSG00000187609.11	Control	LUMPY_DEL_72710	9:140152191-140153113	Noncoding
ENSG00000187609.11	Control	LUMPY_DEL_72738	9:140355978-140372183	Noncoding
ENSG00000233998.1	Control	LUMPY_DEL_72750	9:140517983-140539377	Complete
ENSG00000207213.1	Control	LUMPY_DUP_75245	1:11021904-11030529	Noncoding
ENSG00000199963.1	Control	LUMPY_DUP_75384	1:39386812-39390926	Noncoding
ENSG00000236915.1	Control	LUMPY_DUP_75519	1:87206596-87206746	Noncoding
ENSG00000207606.1	Control	LUMPY_DUP_75614	1:151474200-151488632	Noncoding
ENSG00000252840.1	Control	LUMPY_DUP_75614	1:151474200-151488632	Noncoding
ENSG00000188643.6	Control	LUMPY_DUP_75630	1:153563637-153567825	Noncoding
ENSG00000196154.7	Control	LUMPY_DUP_75630	1:153563637-153567825	Noncoding
ENSG00000201126.1	Control	LUMPY_DUP_75688	1:171462758-171476603	Noncoding
ENSG00000239373.2	Control	LUMPY_DUP_75688	1:171462758-171476603	Noncoding
ENSG00000238798.1	Control	LUMPY_DUP_75802	1:220087361-220115459	Noncoding
ENSG00000180592.12	Control	LUMPY_DUP_76040	10:21751403-21752931	Noncoding
ENSG00000204169.6	Control	LUMPY_DUP_76148	10:51516191-51518893	Noncoding
ENSG00000138303.13	Control	LUMPY_DUP_76191	10:73862690-73862906	Partial
ENSG00000272988.1	Control	LUMPY_DUP_76191	10:73862690-73862906	Noncoding
ENSG00000222414.1	Control	LUMPY_DUP_76257	10:103158163-103173049	Noncoding
ENSG00000263436.1	Control	LUMPY_DUP_76258	10:103286579-103325638	Noncoding
ENSG00000271353.1	Control	LUMPY_DUP_76292	10:121323542-121325219	Noncoding
ENSG00000223432.1	Control	LUMPY_DUP_76294	10:123362402-123409631	Complete
ENSG00000264020.1	Control	LUMPY_DUP_76663	11:39782658-39784272	Noncoding
ENSG00000137648.12	Control	LUMPY_DUP_76933	11:117997508-117997760	Noncoding
ENSG00000255274.4	Control	LUMPY_DUP_76933	11:117997508-117997760	Noncoding
ENSG00000137699.12	Control	LUMPY_DUP_76946	11:119951998-119953211	Noncoding
ENSG00000254989.1	Control	LUMPY_DUP_77003	11:134347903-134721845	Complete
ENSG00000213343.5	Control	LUMPY_DUP_77335	12:66434487-66443318	Noncoding
ENSG00000251857.1	Control	LUMPY_DUP_77335	12:66434487-66443318	Noncoding
ENSG00000256259.1	Control	LUMPY_DUP_77335	12:66434487-66443318	Noncoding
ENSG00000207387.1	Control	LUMPY_DUP_77347	12:71286791-71295384	Noncoding
ENSG00000256125.1	Control	LUMPY_DUP_77476	12:126925460-126935047	Noncoding
ENSG00000256927.1	Control	LUMPY_DUP_77476	12:126925460-126935047	Noncoding
ENSG00000196458.6	Control	LUMPY_DUP_77583	12:133458241-133461815	Noncoding
ENSG00000255703.1	Control	LUMPY_DUP_77583	12:133458241-133461815	Noncoding
ENSG00000215432.2	Control	LUMPY_DUP_77724	13:64414426-64416223	Noncoding
ENSG00000199980.1	Control	LUMPY_DUP_77990	14:35419994-35422652	Noncoding
ENSG00000258680.2	Control	LUMPY_DUP_78001	14:39329786-39339920	Noncoding
ENSG00000258843.1	Control	LUMPY_DUP_78033	14:51320110-51412870	Noncoding
ENSG00000259077.1	Control	LUMPY_DUP_78100	14:88227582-88250626	Noncoding
ENSG00000258736.1	Control	LUMPY_DUP_78183	14:105085254-105143559	Complete
ENSG00000265291.1	Control	LUMPY_DUP_78183	14:105085254-105143559	Noncoding
ENSG00000206688.1	Control	LUMPY_DUP_78526	15:25333074-25334248	Noncoding
ENSG00000207001.1	Control	LUMPY_DUP_78526	15:25333074-25334248	Noncoding
ENSG00000207063.1	Control	LUMPY_DUP_78526	15:25333074-25334248	Noncoding
ENSG00000207093.1	Control	LUMPY_DUP_78526	15:25333074-25334248	Noncoding
ENSG00000207133.1	Control	LUMPY_DUP_78526	15:25333074-25334248	Noncoding
ENSG00000207137.1	Control	LUMPY_DUP_78526	15:25333074-25334248	Noncoding
ENSG00000207279.1	Control	LUMPY_DUP_78526	15:25333074-25334248	Noncoding
ENSG00000207375.1	Control	LUMPY_DUP_78526	15:25333074-25334248	Noncoding
ENSG00000207460.1	Control	LUMPY_DUP_78526	15:25333074-25334248	Noncoding
ENSG00000251815.1	Control	LUMPY_DUP_78526	15:25333074-25334248	Noncoding
ENSG00000251896.1	Control	LUMPY_DUP_78526	15:25333074-25334248	Noncoding
ENSG00000252277.1	Control	LUMPY_DUP_78526	15:25333074-25334248	Noncoding
ENSG00000207964.1	Control	LUMPY_DUP_78625	15:55693691-55699346	Noncoding
ENSG00000198535.5	Control	LUMPY_DUP_78640	15:62305668-62326861	Noncoding
ENSG00000261351.1	Control	LUMPY_DUP_78648	15:66739590-66741728	Noncoding
ENSG00000266589.1	Control	LUMPY_DUP_78648	15:66739590-66741728	Noncoding
ENSG00000252722.1	Control	LUMPY_DUP_78670	15:75373920-75378356	Noncoding
ENSG00000260165.1	Control	LUMPY_DUP_78674	15:75726859-75732463	Noncoding
ENSG00000259685.1	Control	LUMPY_DUP_78707	15:90671425-90672695	Noncoding
ENSG00000185615.11	Control	LUMPY_DUP_78779	16:381753-385230	Noncoding
ENSG00000200138.1	Control	LUMPY_DUP_78933	16:28239348-28254259	Noncoding
ENSG00000149930.13	Control	LUMPY_DUP_78958	16:30030455-30034123	Noncoding
ENSG00000260300.1	Control	LUMPY_DUP_79055	16:83951903-83952840	Noncoding
ENSG00000260932.1	Control	LUMPY_DUP_79055	16:83951903-83952840	Noncoding
ENSG00000179148.5	Control	LUMPY_DUP_79256	17:8032244-8036138	Noncoding
ENSG00000264005.1	Control	LUMPY_DUP_79256	17:8032244-8036138	Noncoding
ENSG00000263388.1	Control	LUMPY_DUP_79273	17:10563710-10580404	Noncoding
ENSG00000256618.1	Control	LUMPY_DUP_79320	17:21974232-22160069	Complete
ENSG00000267431.1	Control	LUMPY_DUP_79355	17:34285734-34296151	Noncoding
ENSG00000221020.1	Control	LUMPY_DUP_79396	17:40595726-40599251	Noncoding
ENSG00000238704.1	Control	LUMPY_DUP_79396	17:40595726-40599251	Noncoding
ENSG00000264314.1	Control	LUMPY_DUP_79396	17:40595726-40599251	Noncoding
ENSG00000136487.13	Control	LUMPY_DUP_79447	17:61943650-61966454	Complete
ENSG00000259384.2	Control	LUMPY_DUP_79447	17:61943650-61966454	Noncoding
ENSG00000265218.1	Control	LUMPY_DUP_79459	17:62838900-62845282	Noncoding
ENSG00000272134.1	Control	LUMPY_DUP_79459	17:62838900-62845282	Noncoding
ENSG00000243426.2	Control	LUMPY_DUP_79522	17:76527552-76544469	Complete
ENSG00000266268.1	Control	LUMPY_DUP_79629	18:5010732-5229483	Noncoding
ENSG00000266201.1	Control	LUMPY_DUP_79740	18:48891531-48958287	Complete
ENSG00000187323.7	Control	LUMPY_DUP_79742	18:50709870-50722418	Noncoding
ENSG00000263711.1	Control	LUMPY_DUP_79782	18:70798267-70831046	Partial
ENSG00000173875.9	Control	LUMPY_DUP_80097	19:12743486-12744983	Noncoding
ENSG00000021488.8	Control	LUMPY_DUP_80252	19:33373254-33374433	Noncoding
ENSG00000200179.1	Control	LUMPY_DUP_80273	19:36681607-36683402	Noncoding
ENSG00000264276.1	Control	LUMPY_DUP_80273	19:36681607-36683402	Noncoding
ENSG00000267005.1	Control	LUMPY_DUP_80273	19:36681607-36683402	Noncoding
ENSG00000171747.4	Control	LUMPY_DUP_80280	19:39350427-39373561	Noncoding
ENSG00000206925.1	Control	LUMPY_DUP_80287	19:40803195-40809481	Noncoding
ENSG00000264413.1	Control	LUMPY_DUP_80397	19:50131566-50135541	Noncoding
ENSG00000238462.1	Control	LUMPY_DUP_80714	2:9650205-9656476	Noncoding
ENSG00000217702.1	Control	LUMPY_DUP_80915	2:74395225-74396609	Noncoding
ENSG00000226789.1	Control	LUMPY_DUP_81106	2:127465744-127972580	Noncoding
ENSG00000237524.3	Control	LUMPY_DUP_81106	2:127465744-127972580	Complete
ENSG00000237630.1	Control	LUMPY_DUP_81106	2:127465744-127972580	Complete
ENSG00000223631.1	Control	LUMPY_DUP_81128	2:132111252-132114420	Noncoding
ENSG00000226831.1	Control	LUMPY_DUP_81128	2:132111252-132114420	Noncoding
ENSG00000227275.1	Control	LUMPY_DUP_81128	2:132111252-132114420	Noncoding
ENSG00000227661.1	Control	LUMPY_DUP_81128	2:132111252-132114420	Noncoding
ENSG00000227817.4	Control	LUMPY_DUP_81128	2:132111252-132114420	Noncoding
ENSG00000231777.1	Control	LUMPY_DUP_81128	2:132111252-132114420	Noncoding
ENSG00000233285.1	Control	LUMPY_DUP_81128	2:132111252-132114420	Noncoding
ENSG00000234480.1	Control	LUMPY_DUP_81128	2:132111252-132114420	Noncoding
ENSG00000234576.1	Control	LUMPY_DUP_81128	2:132111252-132114420	Noncoding
ENSG00000234939.1	Control	LUMPY_DUP_81128	2:132111252-132114420	Noncoding
ENSG00000235080.1	Control	LUMPY_DUP_81128	2:132111252-132114420	Noncoding
ENSG00000236590.1	Control	LUMPY_DUP_81128	2:132111252-132114420	Noncoding
ENSG00000237910.1	Control	LUMPY_DUP_81128	2:132111252-132114420	Noncoding
ENSG00000013441.11	Control	LUMPY_DUP_81243	2:201711252-201720982	Partial
ENSG00000207116.1	Control	LUMPY_DUP_81243	2:201711252-201720982	Noncoding
ENSG00000221530.1	Control	LUMPY_DUP_81243	2:201711252-201720982	Noncoding
ENSG00000223092.1	Control	LUMPY_DUP_81243	2:201711252-201720982	Complete
ENSG00000222344.1	Control	LUMPY_DUP_81296	2:230622628-230729862	Noncoding
ENSG00000222001.2	Control	LUMPY_DUP_81331	2:233919737-233919934	Noncoding
ENSG00000234793.1	Control	LUMPY_DUP_81427	2:242727594-242786094	Noncoding
ENSG00000243961.2	Control	LUMPY_DUP_81468	20:9734109-9976783	Partial
ENSG00000200325.1	Control	LUMPY_DUP_81575	20:29494287-29495529	Noncoding
ENSG00000202186.1	Control	LUMPY_DUP_81617	20:46121248-46127648	Noncoding
ENSG00000234075.1	Control	LUMPY_DUP_81617	20:46121248-46127648	Noncoding
ENSG00000174407.7	Control	LUMPY_DUP_81706	20:61155826-61178336	Partial
ENSG00000266104.1	Control	LUMPY_DUP_81715	20:61938843-61956256	Noncoding
ENSG00000228923.1	Control	LUMPY_DUP_82043	22:24923905-24933225	Noncoding
ENSG00000223040.1	Control	LUMPY_DUP_82278	3:2149040-2981152	Noncoding
ENSG00000225310.1	Control	LUMPY_DUP_82278	3:2149040-2981152	Noncoding
ENSG00000266778.1	Control	LUMPY_DUP_82300	3:8788501-8806275	Noncoding
ENSG00000237838.1	Control	LUMPY_DUP_82343	3:24783430-24791605	Noncoding
ENSG00000199032.1	Control	LUMPY_DUP_82396	3:48965696-49042243	Noncoding
ENSG00000207605.1	Control	LUMPY_DUP_82396	3:48965696-49042243	Noncoding
ENSG00000201413.1	Control	LUMPY_DUP_82602	3:134496647-134507178	Complete
ENSG00000253087.1	Control	LUMPY_DUP_82602	3:134496647-134507178	Complete
ENSG00000206600.1	Control	LUMPY_DUP_82732	3:194984087-194995906	Noncoding
ENSG00000178222.8	Control	LUMPY_DUP_82872	4:1037964-1043096	Noncoding
ENSG00000250259.1	Control	LUMPY_DUP_82872	4:1037964-1043096	Noncoding
ENSG00000163293.7	Control	LUMPY_DUP_83096	4:48006215-48016534	Noncoding
ENSG00000132465.6	Control	LUMPY_DUP_83150	4:71515279-71519062	Noncoding
ENSG00000249819.1	Control	LUMPY_DUP_83344	4:158074690-158093085	Noncoding
ENSG00000247872.2	Control	LUMPY_DUP_83529	5:748673-840805	Complete
ENSG00000169067.2	Control	LUMPY_DUP_83762	5:56755203-56756355	Noncoding
ENSG00000250574.1	Control	LUMPY_DUP_83802	5:75756865-75777376	Noncoding
ENSG00000249061.1	Control	LUMPY_DUP_83830	5:86477121-86516734	Noncoding
ENSG00000206786.1	Control	LUMPY_DUP_83886	5:118515912-118591549	Noncoding
ENSG00000250206.1	Control	LUMPY_DUP_83903	5:123881574-124033081	Noncoding
ENSG00000200334.1	Control	LUMPY_DUP_83959	5:149230181-149270203	Noncoding
ENSG00000199409.1	Control	LUMPY_DUP_83960	5:149418799-149452869	Noncoding
ENSG00000214485.5	Control	LUMPY_DUP_83960	5:149418799-149452869	Noncoding
ENSG00000186335.4	Control	LUMPY_DUP_83963	5:150703987-150711573	Partial
ENSG00000241956.5	Control	LUMPY_DUP_83988	5:164601706-164608454	Noncoding
ENSG00000254066.1	Control	LUMPY_DUP_83988	5:164601706-164608454	Noncoding
ENSG00000268553.1	Control	LUMPY_DUP_83997	5:171985626-171988146	Noncoding
ENSG00000145990.6	Control	LUMPY_DUP_84112	6:13500962-13507406	Noncoding
ENSG00000237786.1	Control	LUMPY_DUP_84112	6:13500962-13507406	Noncoding
ENSG00000172179.7	Control	LUMPY_DUP_84127	6:22306285-22354666	Noncoding
ENSG00000010704.14	Control	LUMPY_DUP_84135	6:26050392-26054020	Noncoding
ENSG00000124529.3	Control	LUMPY_DUP_84135	6:26050392-26054020	Noncoding
ENSG00000137259.2	Control	LUMPY_DUP_84135	6:26050392-26054020	Noncoding
ENSG00000198366.5	Control	LUMPY_DUP_84135	6:26050392-26054020	Noncoding
ENSG00000244297.2	Control	LUMPY_DUP_84461	6:38668951-38669159	Noncoding
ENSG00000229315.2	Control	LUMPY_DUP_84624	6:100419020-100455222	Partial
ENSG00000224374.1	Control	LUMPY_DUP_84682	6:135600248-135601629	Noncoding
ENSG00000217824.1	Control	LUMPY_DUP_84704	6:148894033-148930129	Noncoding
ENSG00000223322.2	Control	LUMPY_DUP_84704	6:148894033-148930129	Noncoding
ENSG00000225879.1	Control	LUMPY_DUP_84859	6:169272766-169420427	Complete
ENSG00000234519.1	Control	LUMPY_DUP_84859	6:169272766-169420427	Noncoding
ENSG00000242650.2	Control	LUMPY_DUP_85191	7:51741403-51750410	Noncoding
ENSG00000228429.1	Control	LUMPY_DUP_85324	7:68127452-68127884	Noncoding
ENSG00000228049.5	Control	LUMPY_DUP_85446	7:102335306-102403895	Noncoding
ENSG00000199158.1	Control	LUMPY_DUP_85499	7:129462564-129463828	Noncoding
ENSG00000207691.1	Control	LUMPY_DUP_85499	7:129462564-129463828	Noncoding
ENSG00000147364.12	Control	LUMPY_DUP_85880	8:335753-336796	Noncoding
ENSG00000253944.1	Control	LUMPY_DUP_86025	8:17628188-17637514	Noncoding
ENSG00000253535.1	Control	LUMPY_DUP_86052	8:24646926-24695221	Noncoding
ENSG00000254202.1	Control	LUMPY_DUP_86198	8:84772549-84811762	Noncoding
ENSG00000270682.1	Control	LUMPY_DUP_86221	8:98750279-98759686	Noncoding
ENSG00000164756.8	Control	LUMPY_DUP_86253	8:118093759-118120415	Noncoding
ENSG00000252093.1	Control	LUMPY_DUP_86260	8:122009062-122037279	Noncoding
ENSG00000253507.1	Control	LUMPY_DUP_86271	8:132371648-132376893	Noncoding
ENSG00000232867.1	Control	LUMPY_DUP_86523	9:27219842-27219991	Noncoding
ENSG00000215939.1	Control	LUMPY_DUP_86528	9:28933507-29095351	Noncoding
ENSG00000206923.1	Control	LUMPY_DUP_86710	9:113690791-113690958	Noncoding
ENSG00000207401.1	Control	LUMPY_DUP_86710	9:113690791-113690958	Noncoding
ENSG00000148219.12	Control	LUMPY_DUP_86725	9:119513452-119515997	Noncoding
ENSG00000197958.8	Control	LUMPY_DUP_86743	9:130176409-130202376	Noncoding
ENSG00000160349.5	Control	LUMPY_DUP_86853	9:138363232-138384511	Noncoding
ENSG00000187173.3	Control	LUMPY_INV_88057	1:152713208-152715122	Noncoding
ENSG00000240386.2	Control	LUMPY_INV_88057	1:152713208-152715122	Noncoding
ENSG00000162814.6	Control	LUMPY_INV_88187	1:218016813-218016985	Noncoding
ENSG00000101197.8	Control	LUMPY_INV_92410	20:61865130-61865370	Noncoding
ENSG00000266463.1	Control	LUMPY_INV_92410	20:61865130-61865370	Noncoding
ENSG00000212114.1	Control	LUMPY_INV_93966	5:122112127-122112187	Partial
ENSG00000252295.1	Control	LUMPY_INV_93966	5:122112127-122112187	Noncoding
ENSG00000263840.1	Control	LUMPY_INV_94012	5:135139737-135140470	Noncoding
ENSG00000215900.4	Control	LUMPY_MEI_23657	1:31561700-31562005	Noncoding
ENSG00000057252.8	Control	LUMPY_MEI_25390	1:179246230-179246463	Noncoding
ENSG00000120049.14	Control	LUMPY_MEI_28115	10:103573803-103574098	Noncoding
ENSG00000120675.4	Control	LUMPY_MEI_34100	13:43581848-43582156	Noncoding
ENSG00000214553.5	Control	LUMPY_MEI_41040	17:37145981-37146274	Noncoding
ENSG00000266013.1	Control	LUMPY_MEI_41040	17:37145981-37146274	Noncoding
ENSG00000266048.1	Control	LUMPY_MEI_41040	17:37145981-37146274	Noncoding
ENSG00000178927.12	Control	LUMPY_MEI_41920	17:80445078-80445375	Noncoding
ENSG00000144230.12	Control	LUMPY_MEI_47613	2:128375064-128375375	Noncoding
ENSG00000180424.6	Control	LUMPY_MEI_49937	20:30079273-30079573	Noncoding
ENSG00000132832.5	Control	LUMPY_MEI_50162	20:43295569-43295873	Noncoding
ENSG00000205929.5	Control	LUMPY_MEI_50966	21:34146239-34146527	Noncoding
ENSG00000234735.1	Control	LUMPY_MEI_51960	22:43495929-43496225	Noncoding
ENSG00000198339.3	Control	LUMPY_MEI_62117	6:27143468-27143791	Noncoding
ENSG00000265565.1	Control	LUMPY_MEI_62117	6:27143468-27143791	Noncoding
ENSG00000197768.6	Control	LUMPY_MEI_72714	9:140182770-140183630	Noncoding
ENSG00000270259.1	Control	LUMPY_MEI_72714	9:140182770-140183630	Noncoding
ENSG00000227775.3	Control	MELT_ALU_1_1650548	1:1650547-1650548	Noncoding
ENSG00000201542.1	Control	MELT_ALU_1_35740373	1:35740372-35740373	Noncoding
ENSG00000240374.2	Control	MELT_ALU_1_35740373	1:35740372-35740373	Noncoding
ENSG00000263591.1	Control	MELT_ALU_1_35740373	1:35740372-35740373	Noncoding
ENSG00000202129.1	Control	MELT_ALU_1_35863176	1:35863175-35863176	Noncoding
ENSG00000236505.1	Control	MELT_ALU_1_41044128	1:41044127-41044128	Noncoding
ENSG00000228776.2	Control	MELT_ALU_1_42615502	1:42615501-42615502	Noncoding
ENSG00000162374.12	Control	MELT_ALU_1_50518108	1:50518107-50518108	Noncoding
ENSG00000206595.1	Control	MELT_ALU_1_51856471	1:51856470-51856471	Noncoding
ENSG00000224609.2	Control	MELT_ALU_1_59679826	1:59679825-59679826	Noncoding
ENSG00000251720.1	Control	MELT_ALU_1_63975960	1:63975959-63975960	Noncoding
ENSG00000223883.1	Control	MELT_ALU_1_69642077	1:69642076-69642077	Noncoding
ENSG00000234184.1	Control	MELT_ALU_1_81130425	1:81130424-81130425	Noncoding
ENSG00000137947.7	Control	MELT_ALU_1_89279741	1:89279740-89279741	Noncoding
ENSG00000250890.1	Control	MELT_ALU_1_94372591	1:94372590-94372591	Noncoding
ENSG00000269998.1	Control	MELT_ALU_1_98401678	1:98401677-98401678	Noncoding
ENSG00000233983.2	Control	MELT_ALU_1_99894544	1:99894543-99894544	Noncoding
ENSG00000225545.1	Control	MELT_ALU_1_170540925	1:170540924-170540925	Noncoding
ENSG00000235869.1	Control	MELT_ALU_1_174862938	1:174862937-174862938	Noncoding
ENSG00000237249.1	Control	MELT_ALU_1_174862938	1:174862937-174862938	Noncoding
ENSG00000225561.1	Control	MELT_ALU_1_219097526	1:219097525-219097526	Noncoding
ENSG00000207590.1	Control	MELT_ALU_1_220309023	1:220309022-220309023	Noncoding
ENSG00000206887.1	Control	MELT_ALU_1_224537142	1:224537141-224537142	Noncoding
ENSG00000238856.1	Control	MELT_ALU_1_224537142	1:224537141-224537142	Noncoding
ENSG00000143674.6	Control	MELT_ALU_1_233551106	1:233551105-233551106	Noncoding
ENSG00000212455.1	Control	MELT_ALU_2_18214521	2:18214520-18214521	Noncoding
ENSG00000252518.1	Control	MELT_ALU_2_37225269	2:37225268-37225269	Noncoding
ENSG00000228481.1	Control	MELT_ALU_2_45906636	2:45906635-45906636	Noncoding
ENSG00000068724.11	Control	MELT_ALU_2_47337154	2:47337153-47337154	Noncoding
ENSG00000233444.1	Control	MELT_ALU_2_81897701	2:81897700-81897701	Noncoding
ENSG00000266536.1	Control	MELT_ALU_2_85844324	2:85844323-85844324	Noncoding
ENSG00000168702.12	Control	MELT_ALU_2_141820581	2:141820580-141820581	Noncoding
ENSG00000231420.1	Control	MELT_ALU_2_151062864	2:151062863-151062864	Noncoding
ENSG00000202141.1	Control	MELT_ALU_2_183852910	2:183852909-183852910	Noncoding
ENSG00000207402.1	Control	MELT_ALU_2_191998655	2:191998654-191998655	Noncoding
ENSG00000224590.1	Control	MELT_ALU_2_202438929	2:202438928-202438929	Noncoding
ENSG00000225216.2	Control	MELT_ALU_2_206573620	2:206573619-206573620	Noncoding
ENSG00000243650.2	Control	MELT_ALU_2_231345139	2:231345138-231345139	Noncoding
ENSG00000264279.1	Control	MELT_ALU_2_240849130	2:240849129-240849130	Noncoding
ENSG00000226022.1	Control	MELT_ALU_3_6241334	3:6241333-6241334	Noncoding
ENSG00000163705.8	Control	MELT_ALU_3_10088403	3:10088402-10088403	Noncoding
ENSG00000201182.1	Control	MELT_ALU_3_10088403	3:10088402-10088403	Noncoding
ENSG00000206567.5	Control	MELT_ALU_3_10088403	3:10088402-10088403	Noncoding
ENSG00000229217.1	Control	MELT_ALU_3_10088403	3:10088402-10088403	Noncoding
ENSG00000232901.1	Control	MELT_ALU_3_10088403	3:10088402-10088403	Noncoding
ENSG00000231304.1	Control	MELT_ALU_3_20380804	3:20380803-20380804	Noncoding
ENSG00000222208.1	Control	MELT_ALU_3_37423942	3:37423941-37423942	Noncoding
ENSG00000168334.8	Control	MELT_ALU_3_39251302	3:39251301-39251302	Noncoding
ENSG00000187672.8	Control	MELT_ALU_3_56340417	3:56340416-56340417	Noncoding
ENSG00000163618.13	Control	MELT_ALU_3_62560019	3:62560018-62560019	Noncoding
ENSG00000240393.1	Control	MELT_ALU_3_117351873	3:117351872-117351873	Noncoding
ENSG00000221955.6	Control	MELT_ALU_3_124906041	3:124906040-124906041	Noncoding
ENSG00000264986.1	Control	MELT_ALU_3_124906041	3:124906040-124906041	Noncoding
ENSG00000224085.3	Control	MELT_ALU_3_140647143	3:140647142-140647143	Noncoding
ENSG00000153002.7	Control	MELT_ALU_3_148590149	3:148590148-148590149	Noncoding
ENSG00000244468.1	Control	MELT_ALU_3_148966071	3:148966070-148966071	Noncoding
ENSG00000242810.1	Control	MELT_ALU_3_151188936	3:151188935-151188936	Noncoding
ENSG00000241874.1	Control	MELT_ALU_3_162229603	3:162229602-162229603	Noncoding
ENSG00000265045.1	Control	MELT_ALU_3_189825475	3:189825474-189825475	Noncoding
ENSG00000248564.1	Control	MELT_ALU_4_337885	4:337884-337885	Noncoding
ENSG00000251009.2	Control	MELT_ALU_4_25873009	4:25873008-25873009	Noncoding
ENSG00000250190.1	Control	MELT_ALU_4_28985747	4:28985746-28985747	Noncoding
ENSG00000238351.1	Control	MELT_ALU_4_40896388	4:40896387-40896388	Noncoding
ENSG00000064042.13	Control	MELT_ALU_4_41671404	4:41671403-41671404	Noncoding
ENSG00000150471.11	Control	MELT_ALU_4_62393489	4:62393488-62393489	Noncoding
ENSG00000250356.1	Control	MELT_ALU_4_75845698	4:75845697-75845698	Noncoding
ENSG00000200998.1	Control	MELT_ALU_4_79565742	4:79565741-79565742	Noncoding
ENSG00000251019.1	Control	MELT_ALU_4_79565742	4:79565741-79565742	Noncoding
ENSG00000249951.1	Control	MELT_ALU_4_95656535	4:95656534-95656535	Noncoding
ENSG00000070190.8	Control	MELT_ALU_4_100704780	4:100704779-100704780	Noncoding
ENSG00000251081.1	Control	MELT_ALU_4_108209503	4:108209502-108209503	Noncoding
ENSG00000188517.10	Control	MELT_ALU_4_109750809	4:109750808-109750809	Noncoding
ENSG00000228814.4	Control	MELT_ALU_4_113818740	4:113818739-113818740	Noncoding
ENSG00000238695.1	Control	MELT_ALU_4_142208136	4:142208135-142208136	Noncoding
ENSG00000248810.1	Control	MELT_ALU_4_142208136	4:142208135-142208136	Noncoding
ENSG00000234111.2	Control	MELT_ALU_4_158494136	4:158494135-158494136	Noncoding
ENSG00000249737.1	Control	MELT_ALU_5_16460618	5:16460617-16460618	Noncoding
ENSG00000250831.1	Control	MELT_ALU_5_88712934	5:88712933-88712934	Noncoding
ENSG00000173930.8	Control	MELT_ALU_5_101600360	5:101600359-101600360	Noncoding
ENSG00000252337.1	Control	MELT_ALU_5_105928152	5:105928151-105928152	Noncoding
ENSG00000253807.1	Control	MELT_ALU_5_123679516	5:123679515-123679516	Noncoding
ENSG00000250603.1	Control	MELT_ALU_5_127210670	5:127210669-127210670	Noncoding
ENSG00000252514.1	Control	MELT_ALU_5_129740088	5:129740087-129740088	Noncoding
ENSG00000164398.8	Control	MELT_ALU_5_131240521	5:131240520-131240521	Noncoding
ENSG00000222102.1	Control	MELT_ALU_5_151119675	5:151119674-151119675	Noncoding
ENSG00000253921.1	Control	MELT_ALU_5_151119675	5:151119674-151119675	Noncoding
ENSG00000221070.1	Control	MELT_ALU_5_153691856	5:153691855-153691856	Noncoding
ENSG00000241963.2	Control	MELT_ALU_5_153691856	5:153691855-153691856	Noncoding
ENSG00000113302.4	Control	MELT_ALU_5_158709434	5:158709433-158709434	Noncoding
ENSG00000221601.1	Control	MELT_ALU_5_158709434	5:158709433-158709434	Noncoding
ENSG00000199219.1	Control	MELT_ALU_5_172739713	5:172739712-172739713	Noncoding
ENSG00000252169.1	Control	MELT_ALU_5_172739713	5:172739712-172739713	Noncoding
ENSG00000250509.1	Control	MELT_ALU_5_179896878	5:179896877-179896878	Noncoding
ENSG00000231500.2	Control	MELT_ALU_6_33218833	6:33218832-33218833	Noncoding
ENSG00000270900.1	Control	MELT_ALU_6_44878998	6:44878997-44878998	Noncoding
ENSG00000261116.1	Control	MELT_ALU_6_54807528	6:54807527-54807528	Noncoding
ENSG00000269919.1	Control	MELT_ALU_6_106559198	6:106559197-106559198	Noncoding
ENSG00000216977.1	Control	MELT_ALU_6_107107410	6:107107409-107107410	Noncoding
ENSG00000206598.1	Control	MELT_ALU_6_121629411	6:121629410-121629411	Noncoding
ENSG00000223701.3	Control	MELT_ALU_6_150234265	6:150234264-150234265	Noncoding
ENSG00000218596.2	Control	MELT_ALU_6_157346722	6:157346721-157346722	Noncoding
ENSG00000234471.1	Control	MELT_ALU_7_505804	7:505803-505804	Noncoding
ENSG00000199023.1	Control	MELT_ALU_7_1105494	7:1105493-1105494	Noncoding
ENSG00000004846.12	Control	MELT_ALU_7_20707331	7:20707330-20707331	Noncoding
ENSG00000223866.1	Control	MELT_ALU_7_20707331	7:20707330-20707331	Noncoding
ENSG00000266430.1	Control	MELT_ALU_7_26128061	7:26128060-26128061	Noncoding
ENSG00000106066.9	Control	MELT_ALU_7_29013250	7:29013249-29013250	Noncoding
ENSG00000228421.2	Control	MELT_ALU_7_29013250	7:29013249-29013250	Noncoding
ENSG00000233517.1	Control	MELT_ALU_7_29013250	7:29013249-29013250	Noncoding
ENSG00000272568.1	Control	MELT_ALU_7_29013250	7:29013249-29013250	Noncoding
ENSG00000106341.6	Control	MELT_ALU_7_31703964	7:31703963-31703964	Noncoding
ENSG00000226999.1	Control	MELT_ALU_7_45567211	7:45567210-45567211	Noncoding
ENSG00000223893.1	Control	MELT_ALU_7_49994407	7:49994406-49994407	Noncoding
ENSG00000235349.1	Control	MELT_ALU_7_64057310	7:64057309-64057310	Noncoding
ENSG00000243566.2	Control	MELT_ALU_7_76508688	7:76508687-76508688	Noncoding
ENSG00000199224.1	Control	MELT_ALU_7_115438946	7:115438945-115438946	Noncoding
ENSG00000228211.2	Control	MELT_ALU_7_123501831	7:123501830-123501831	Noncoding
ENSG00000179603.13	Control	MELT_ALU_7_126688295	7:126688294-126688295	Noncoding
ENSG00000211710.3	Control	MELT_ALU_7_142047350	7:142047349-142047350	Noncoding
ENSG00000226660.2	Control	MELT_ALU_7_142047350	7:142047349-142047350	Noncoding
ENSG00000174469.13	Control	MELT_ALU_7_146900206	7:146900205-146900206	Noncoding
ENSG00000174469.13	Control	MELT_ALU_7_147048584	7:147048583-147048584	Noncoding
ENSG00000221714.2	Control	MELT_ALU_8_12432835	8:12432834-12432835	Noncoding
ENSG00000104760.12	Control	MELT_ALU_8_17737247	8:17737246-17737247	Noncoding
ENSG00000254054.2	Control	MELT_ALU_8_17737247	8:17737246-17737247	Noncoding
ENSG00000238433.1	Control	MELT_ALU_8_59615349	8:59615348-59615349	Noncoding
ENSG00000165078.7	Control	MELT_ALU_8_68604064	8:68604063-68604064	Noncoding
ENSG00000207417.1	Control	MELT_ALU_8_75306066	8:75306065-75306066	Noncoding
ENSG00000249328.2	Control	MELT_ALU_8_80690703	8:80690702-80690703	Noncoding
ENSG00000272138.1	Control	MELT_ALU_8_80690703	8:80690702-80690703	Noncoding
ENSG00000253577.1	Control	MELT_ALU_8_93769173	8:93769172-93769173	Noncoding
ENSG00000270131.1	Control	MELT_ALU_8_97148432	8:97148431-97148432	Noncoding
ENSG00000253740.1	Control	MELT_ALU_8_101586146	8:101586145-101586146	Noncoding
ENSG00000227514.3	Control	MELT_ALU_8_114374401	8:114374400-114374401	Noncoding
ENSG00000136960.8	Control	MELT_ALU_8_120701358	8:120701357-120701358	Noncoding
ENSG00000126233.1	Control	MELT_ALU_8_143836598	8:143836597-143836598	Noncoding
ENSG00000197353.3	Control	MELT_ALU_8_143836598	8:143836597-143836598	Noncoding
ENSG00000221708.2	Control	MELT_ALU_9_9436629	9:9436628-9436629	Noncoding
ENSG00000265735.1	Control	MELT_ALU_9_9436629	9:9436628-9436629	Noncoding
ENSG00000244104.2	Control	MELT_ALU_9_110576891	9:110576890-110576891	Noncoding
ENSG00000222327.1	Control	MELT_ALU_9_114889852	9:114889851-114889852	Noncoding
ENSG00000204740.5	Control	MELT_ALU_10_19671604	10:19671603-19671604	Noncoding
ENSG00000207347.1	Control	MELT_ALU_10_21859521	10:21859520-21859521	Noncoding
ENSG00000222092.1	Control	MELT_ALU_10_30030370	10:30030369-30030370	Noncoding
ENSG00000240800.1	Control	MELT_ALU_10_37590876	10:37590875-37590876	Noncoding
ENSG00000259942.1	Control	MELT_ALU_10_47657152	10:47657151-47657152	Partial
ENSG00000266591.1	Control	MELT_ALU_10_53056669	10:53056668-53056669	Noncoding
ENSG00000199592.1	Control	MELT_ALU_10_79333375	10:79333374-79333375	Noncoding
ENSG00000234192.1	Control	MELT_ALU_10_89385678	10:89385677-89385678	Noncoding
ENSG00000166169.12	Control	MELT_ALU_10_103301705	10:103301704-103301705	Noncoding
ENSG00000203434.2	Control	MELT_ALU_10_110285870	10:110285869-110285870	Noncoding
ENSG00000205433.4	Control	MELT_ALU_10_118129706	10:118129705-118129706	Noncoding
ENSG00000243505.2	Control	MELT_ALU_11_29725896	11:29725895-29725896	Noncoding
ENSG00000255047.1	Control	MELT_ALU_11_29725896	11:29725895-29725896	Noncoding
ENSG00000254518.1	Control	MELT_ALU_11_50234871	11:50234870-50234871	Noncoding
ENSG00000255001.1	Control	MELT_ALU_11_50234871	11:50234870-50234871	Noncoding
ENSG00000255042.1	Control	MELT_ALU_11_50234871	11:50234870-50234871	Noncoding
ENSG00000254605.1	Control	MELT_ALU_11_69875805	11:69875804-69875805	Noncoding
ENSG00000255191.1	Control	MELT_ALU_11_69875805	11:69875804-69875805	Noncoding
ENSG00000077498.8	Control	MELT_ALU_11_88913907	11:88913906-88913907	Noncoding
ENSG00000086991.8	Control	MELT_ALU_11_89179500	11:89179499-89179500	Noncoding
ENSG00000204306.2	Control	MELT_ALU_11_120370888	11:120370887-120370888	Noncoding
ENSG00000269601.1	Control	MELT_ALU_11_120370888	11:120370887-120370888	Noncoding
ENSG00000149571.6	Control	MELT_ALU_11_126439579	11:126439578-126439579	Noncoding
ENSG00000212345.1	Control	MELT_ALU_12_9787109	12:9787108-9787109	Noncoding
ENSG00000212127.5	Control	MELT_ALU_12_11072856	12:11072855-11072856	Noncoding
ENSG00000255740.2	Control	MELT_ALU_12_16902848	12:16902847-16902848	Noncoding
ENSG00000202187.1	Control	MELT_ALU_12_28635709	12:28635708-28635709	Noncoding
ENSG00000200388.1	Control	MELT_ALU_12_31539265	12:31539264-31539265	Noncoding
ENSG00000256465.1	Control	MELT_ALU_12_32058310	12:32058309-32058310	Noncoding
ENSG00000187166.1	Control	MELT_ALU_12_48728477	12:48728476-48728477	Noncoding
ENSG00000135480.10	Control	MELT_ALU_12_52629811	12:52629810-52629811	Noncoding
ENSG00000257649.1	Control	MELT_ALU_12_52629811	12:52629810-52629811	Noncoding
ENSG00000258235.1	Control	MELT_ALU_12_73081444	12:73081443-73081444	Noncoding
ENSG00000139220.12	Control	MELT_ALU_12_82195329	12:82195328-82195329	Noncoding
ENSG00000257325.1	Control	MELT_ALU_12_101210380	12:101210379-101210380	Noncoding
ENSG00000266269.1	Control	MELT_ALU_12_111935327	12:111935326-111935327	Noncoding
ENSG00000269099.1	Control	MELT_ALU_13_25542021	13:25542020-25542021	Noncoding
ENSG00000271429.1	Control	MELT_ALU_13_40833800	13:40833799-40833800	Noncoding
ENSG00000238629.1	Control	MELT_ALU_13_111018313	13:111018312-111018313	Noncoding
ENSG00000238629.1	Control	MELT_ALU_13_111052429	13:111052428-111052429	Noncoding
ENSG00000211808.3	Control	MELT_ALU_14_22561526	14:22561525-22561526	Noncoding
ENSG00000257986.1	Control	MELT_ALU_14_26474561	14:26474560-26474561	Noncoding
ENSG00000252424.1	Control	MELT_ALU_14_50020467	14:50020466-50020467	Noncoding
ENSG00000126790.7	Control	MELT_ALU_14_59944269	14:59944268-59944269	Noncoding
ENSG00000139970.12	Control	MELT_ALU_14_60242549	14:60242548-60242549	Noncoding
ENSG00000258796.1	Control	MELT_ALU_14_67266955	14:67266954-67266955	Noncoding
ENSG00000221236.2	Control	MELT_ALU_14_96600350	14:96600349-96600350	Noncoding
ENSG00000246084.2	Control	MELT_ALU_14_98093191	14:98093190-98093191	Noncoding
ENSG00000211898.3	Control	MELT_ALU_14_106273437	14:106273436-106273437	Noncoding
ENSG00000211947.2	Control	MELT_ALU_14_106648242	14:106648241-106648242	Noncoding
ENSG00000253709.1	Control	MELT_ALU_14_106648242	14:106648241-106648242	Noncoding
ENSG00000253883.1	Control	MELT_ALU_14_106648242	14:106648241-106648242	Noncoding
ENSG00000254046.1	Control	MELT_ALU_14_106648242	14:106648241-106648242	Noncoding
ENSG00000271507.1	Control	MELT_ALU_15_22470603	15:22470602-22470603	Noncoding
ENSG00000241075.2	Control	MELT_ALU_15_28997439	15:28997438-28997439	Noncoding
ENSG00000259721.1	Control	MELT_ALU_15_32961885	15:32961884-32961885	Noncoding
ENSG00000103978.11	Control	MELT_ALU_15_42605446	15:42605445-42605446	Noncoding
ENSG00000252376.1	Control	MELT_ALU_15_50718628	15:50718627-50718628	Noncoding
ENSG00000260152.2	Control	MELT_ALU_15_75388212	15:75388211-75388212	Noncoding
ENSG00000080644.11	Control	MELT_ALU_15_78960948	15:78960947-78960948	Noncoding
ENSG00000212170.1	Control	MELT_ALU_15_82446152	15:82446151-82446152	Noncoding
ENSG00000252964.1	Control	MELT_ALU_15_86653234	15:86653233-86653234	Noncoding
ENSG00000261077.1	Control	MELT_ALU_15_86653234	15:86653233-86653234	Noncoding
ENSG00000264966.1	Control	MELT_ALU_15_90400775	15:90400774-90400775	Noncoding
ENSG00000264173.1	Control	MELT_ALU_15_93485826	15:93485825-93485826	Noncoding
ENSG00000265820.1	Control	MELT_ALU_16_1735753	16:1735752-1735753	Noncoding
ENSG00000048462.6	Control	MELT_ALU_16_12075505	16:12075504-12075505	Noncoding
ENSG00000234719.4	Control	MELT_ALU_16_12075505	16:12075504-12075505	Noncoding
ENSG00000261369.1	Control	MELT_ALU_16_47398304	16:47398303-47398304	Noncoding
ENSG00000103546.14	Control	MELT_ALU_16_55750971	16:55750970-55750971	Noncoding
ENSG00000244043.1	Control	MELT_ALU_16_59138218	16:59138217-59138218	Noncoding
ENSG00000103056.7	Control	MELT_ALU_16_68468201	16:68468200-68468201	Noncoding
ENSG00000040199.14	Control	MELT_ALU_16_71772624	16:71772623-71772624	Noncoding
ENSG00000243346.2	Control	MELT_ALU_17_11092677	17:11092676-11092677	Noncoding
ENSG00000142494.9	Control	MELT_ALU_17_19417621	17:19417620-19417621	Noncoding
ENSG00000263726.1	Control	MELT_ALU_17_19417621	17:19417620-19417621	Noncoding
ENSG00000266079.2	Control	MELT_ALU_17_19417621	17:19417620-19417621	Noncoding
ENSG00000264874.1	Control	MELT_ALU_17_20637657	17:20637656-20637657	Noncoding
ENSG00000172716.12	Control	MELT_ALU_17_33688069	17:33688068-33688069	Noncoding
ENSG00000266101.1	Control	MELT_ALU_17_37305252	17:37305251-37305252	Noncoding
ENSG00000222881.1	Control	MELT_ALU_17_38590940	17:38590939-38590940	Noncoding
ENSG00000176681.10	Control	MELT_ALU_17_44363829	17:44363828-44363829	Noncoding
ENSG00000262500.1	Control	MELT_ALU_17_44363829	17:44363828-44363829	Noncoding
ENSG00000262539.1	Control	MELT_ALU_17_44363829	17:44363828-44363829	Noncoding
ENSG00000221739.1	Control	MELT_ALU_17_46225470	17:46225469-46225470	Noncoding
ENSG00000121067.13	Control	MELT_ALU_17_47736931	17:47736930-47736931	Noncoding
ENSG00000244044.2	Control	MELT_ALU_17_64391355	17:64391354-64391355	Noncoding
ENSG00000231027.1	Control	MELT_ALU_17_72596663	17:72596662-72596663	Noncoding
ENSG00000261222.2	Control	MELT_ALU_17_72596663	17:72596662-72596663	Noncoding
ENSG00000238445.1	Control	MELT_ALU_18_3566151	18:3566150-3566151	Noncoding
ENSG00000241223.2	Control	MELT_ALU_18_3566151	18:3566150-3566151	Noncoding
ENSG00000266373.1	Control	MELT_ALU_18_3566151	18:3566150-3566151	Noncoding
ENSG00000263588.1	Control	MELT_ALU_18_19650664	18:19650663-19650664	Noncoding
ENSG00000265758.1	Control	MELT_ALU_18_19650664	18:19650663-19650664	Noncoding
ENSG00000199357.1	Control	MELT_ALU_18_20986469	18:20986468-20986469	Noncoding
ENSG00000267193.1	Control	MELT_ALU_18_43318601	18:43318600-43318601	Noncoding
ENSG00000267558.1	Control	MELT_ALU_18_43318601	18:43318600-43318601	Noncoding
ENSG00000267511.1	Control	MELT_ALU_18_47625511	18:47625510-47625511	Noncoding
ENSG00000240820.2	Control	MELT_ALU_18_48608376	18:48608375-48608376	Noncoding
ENSG00000206865.1	Control	MELT_ALU_18_54467784	18:54467783-54467784	Noncoding
ENSG00000173809.11	Control	MELT_ALU_19_33304776	19:33304775-33304776	Noncoding
ENSG00000201967.1	Control	MELT_ALU_19_33304776	19:33304775-33304776	Noncoding
ENSG00000252403.1	Control	MELT_ALU_20_18299528	20:18299527-18299528	Noncoding
ENSG00000196090.8	Control	MELT_ALU_20_40934121	20:40934120-40934121	Noncoding
ENSG00000182931.5	Control	MELT_ALU_20_44344827	20:44344826-44344827	Noncoding
ENSG00000249493.1	Control	MELT_ALU_21_15491258	21:15491257-15491258	Noncoding
ENSG00000238220.1	Control	MELT_ALU_21_33960728	21:33960727-33960728	Noncoding
ENSG00000243927.1	Control	MELT_ALU_21_35499687	21:35499686-35499687	Noncoding
ENSG00000199806.1	Control	MELT_ALU_21_38237178	21:38237177-38237178	Noncoding
ENSG00000211653.2	Control	MELT_ALU_22_22730190	22:22730189-22730190	Noncoding
ENSG00000223350.2	Control	MELT_ALU_22_22730190	22:22730189-22730190	Noncoding
ENSG00000272955.1	Control	MELT_ALU_22_24336562	22:24336561-24336562	Noncoding
ENSG00000133454.11	Control	MELT_ALU_22_26210445	22:26210444-26210445	Noncoding
ENSG00000100296.9	Control	MELT_ALU_22_29872112	22:29872111-29872112	Noncoding
ENSG00000100347.10	Control	MELT_ALU_22_44410392	22:44410391-44410392	Noncoding
ENSG00000236915.1	Control	MELT_LINE1_1_87046091	1:87046090-87046091	Noncoding
ENSG00000243173.2	Control	MELT_LINE1_1_162738709	1:162738708-162738709	Noncoding
ENSG00000232824.1	Control	MELT_LINE1_1_198127245	1:198127244-198127245	Noncoding
ENSG00000230184.1	Control	MELT_LINE1_1_246471645	1:246471644-246471645	Noncoding
ENSG00000223640.1	Control	MELT_LINE1_2_9185440	2:9185439-9185440	Noncoding
ENSG00000230886.3	Control	MELT_LINE1_2_9185440	2:9185439-9185440	Noncoding
ENSG00000238462.1	Control	MELT_LINE1_2_9656476	2:9656475-9656476	Noncoding
ENSG00000224626.1	Control	MELT_LINE1_2_18985229	2:18985228-18985229	Noncoding
ENSG00000169621.5	Control	MELT_LINE1_2_68759961	2:68759960-68759961	Noncoding
ENSG00000224585.1	Control	MELT_LINE1_2_95590508	2:95590507-95590508	Noncoding
ENSG00000263740.1	Control	MELT_LINE1_3_15796197	3:15796196-15796197	Noncoding
ENSG00000202379.1	Control	MELT_LINE1_3_108334812	3:108334811-108334812	Noncoding
ENSG00000172020.8	Control	MELT_LINE1_3_115448752	3:115448751-115448752	Noncoding
ENSG00000249564.1	Control	MELT_LINE1_4_29894729	4:29894728-29894729	Noncoding
ENSG00000248946.2	Control	MELT_LINE1_4_49264846	4:49264845-49264846	Noncoding
ENSG00000249307.1	Control	MELT_LINE1_4_80130871	4:80130870-80130871	Noncoding
ENSG00000170153.6	Control	MELT_LINE1_4_142100450	4:142100449-142100450	Noncoding
ENSG00000243806.1	Control	MELT_LINE1_5_94186300	5:94186299-94186300	Noncoding
ENSG00000218512.2	Control	MELT_LINE1_6_23903703	6:23903702-23903703	Noncoding
ENSG00000256851.1	Control	MELT_LINE1_6_31438267	6:31438266-31438267	Noncoding
ENSG00000229315.2	Control	MELT_LINE1_6_100455222	6:100455221-100455222	Noncoding
ENSG00000010818.4	Control	MELT_LINE1_6_143167987	6:143167986-143167987	Noncoding
ENSG00000223419.1	Control	MELT_LINE1_7_30814208	7:30814207-30814208	Noncoding
ENSG00000207264.1	Control	MELT_LINE1_10_21612375	10:21612374-21612375	Noncoding
ENSG00000214883.4	Control	MELT_LINE1_11_50324123	11:50324122-50324123	Noncoding
ENSG00000255039.1	Control	MELT_LINE1_11_97077820	11:97077819-97077820	Noncoding
ENSG00000118972.1	Control	MELT_LINE1_12_4446699	12:4446698-4446699	Noncoding
ENSG00000134533.2	Control	MELT_LINE1_12_15280824	12:15280823-15280824	Noncoding
ENSG00000257125.1	Control	MELT_LINE1_12_53169812	12:53169811-53169812	Noncoding
ENSG00000257404.1	Control	MELT_LINE1_12_53169812	12:53169811-53169812	Noncoding
ENSG00000224933.2	Control	MELT_LINE1_13_76607662	13:76607661-76607662	Noncoding
ENSG00000170160.12	Control	MELT_LINE1_17_16619380	17:16619379-16619380	Noncoding
ENSG00000215964.1	Control	MELT_LINE1_17_41861104	17:41861103-41861104	Noncoding
ENSG00000267223.1	Control	MELT_LINE1_19_30722036	19:30722035-30722036	Noncoding
ENSG00000264063.1	Control	MELT_LINE1_21_9834344	21:9834343-9834344	Noncoding
ENSG00000233574.1	Control	MELT_LINE1_22_27731531	22:27731530-27731531	Noncoding
ENSG00000207086.1	Control	MELT_SVA_2_9720681	2:9720680-9720681	Noncoding
ENSG00000238462.1	Control	MELT_SVA_2_9720681	2:9720680-9720681	Noncoding
ENSG00000187605.11	Control	MELT_SVA_2_74260034	2:74260033-74260034	Noncoding
ENSG00000221234.1	Control	MELT_SVA_2_166640048	2:166640047-166640048	Noncoding
ENSG00000270915.1	Control	MELT_SVA_2_203346975	2:203346974-203346975	Noncoding
ENSG00000135253.9	Control	MELT_SVA_7_128552205	7:128552204-128552205	Noncoding
ENSG00000224163.3	Control	MELT_SVA_7_128552205	7:128552204-128552205	Noncoding
ENSG00000242902.1	Control	MELT_SVA_7_128552205	7:128552204-128552205	Noncoding
ENSG00000239045.1	Control	MELT_SVA_7_151789474	7:151789473-151789474	Noncoding
ENSG00000236939.2	Control	MELT_SVA_8_104102817	8:104102816-104102817	Noncoding
ENSG00000250929.2	Control	MELT_SVA_8_104102817	8:104102816-104102817	Noncoding
ENSG00000265667.1	Control	MELT_SVA_8_104102817	8:104102816-104102817	Noncoding
ENSG00000251749.1	Control	MELT_SVA_10_21765073	10:21765072-21765073	Noncoding
ENSG00000196082.2	Control	MELT_SVA_12_50732494	12:50732493-50732494	Noncoding
ENSG00000203430.1	Control	MELT_SVA_12_50732494	12:50732493-50732494	Noncoding
ENSG00000269529.1	Control	MELT_SVA_12_50732494	12:50732493-50732494	Noncoding
ENSG00000162078.7	Control	MELT_SVA_16_2886861	16:2886860-2886861	Noncoding
ENSG00000005844.13	Control	MELT_SVA_16_30563728	16:30563727-30563728	Noncoding
ENSG00000253002.1	Control	MELT_SVA_17_11214957	17:11214956-11214957	Noncoding
ENSG00000101446.7	Control	MELT_SVA_20_44178942	20:44178941-44178942	Noncoding
ENSG00000101448.9	Control	MELT_SVA_20_44178942	20:44178941-44178942	Noncoding
ENSG00000158901.7	Control	MELT_SVA_20_44178942	20:44178941-44178942	Noncoding

## Sheet: header descriptions
column	header	header_description
1	gene_id	Expression outlier or control gene ID
2	gene_category	Gene categorization as expression outlier or control gene (Multi-tissue, Tissue-restricted, or Control; see Methods)
3	associated_sv	SV associated with expression outlier or control gene (located within 50 kb of expression outlier gene)
4	sv_coordinates	Genomic coordinates of SV position
5	coding_consequence	Consequence of SV with respect to outlier gene (Complete = complete dosage change; Partial = partial dosage change; Noncoding = does not intersect coding region of gene)
